# Supplementary material for: Comprehensive analysis of the Ppatg3 mutant reveals that autophagy plays important roles in gametophore senescence in Physcomitrella patens
Source: BMC Plant Biol. 2020 Sep 23;20:440. doi: 10.1186/s12870-020-02651-6 (PMC7513309; doi:10.1186/s12870-020-02651-6)
Supplement: Supplementary file 4 — Additional file 4. [file 12870_2020_2651_MOESM4_ESM.xlsx]

## Sheet: Sheet1
Co-expressed transcripts between WT and Ppatg3#22 mutant
Gene ID	Transcripts	Ppatg3#22_1 FPKM	Ppatg3#22_2 FPKM	Ppatg3#22_3 FPKM	WT_1 FPKM	WT_2 FPKM	WT_3 FPKM
32899365	Pp3c10_24280V3.2	5.85	5.06	5.59	3.99	4.21	4.08
32899366	Pp3c10_20470V3.1	16.85	17.08	16.01	16.7	17.54	17.24
32899372	Pp3c10_14840V3.5	2.05	3.53	2.11	3.54	3.66	4.67
32899373	Pp3c10_14840V3.1	29.2	28.21	30.71	6.2	6.4	5.14
32899383	Pp3c10_2480V3.3	4.86	5.37	3.8	1.6	2.17	1.89
32899384	Pp3c10_2480V3.2	2.98	3.77	3.51	1.36	1.49	1.66
32899386	Pp3c10_14310V3.2	7.55	7.12	4.01	6.73	5.47	7.06
32899390	Pp3c10_9620V3.1	2.14	2.25	1.91	1.6	1.53	1.36
32899394	Pp3c10_15660V3.3	8.73	7.88	8.1	5.54	4.61	5.47
32899396	Pp3c10_12120V3.1	7.09	6.56	6.91	11.1	11.53	8.94
32899398	Pp3c10_5380V3.1	5.61	6.93	5.67	3.87	3.44	3.05
32899402	Pp3c10_9726V3.1	6.47	6.37	5.26	5.24	4.51	5.84
32899404	Pp3c10_9726V3.2	2.28	1.51	1.61	2.65	1.23	1.42
32899406	Pp3c10_13970V3.2	34.66	32.41	30.83	32.5	32.58	33.32
32899410	Pp3c10_22930V3.2	18.25	16.91	17.1	18.42	18.73	18.76
32899413	Pp3c10_24900V3.4	1.15	2.03	1.03	1.95	1.98	1.69
32899418	Pp3c10_24900V3.7	2.42	1.74	1.05	1.71	1.66	2.22
32899421	Pp3c10_25270V3.1	302.33	310.68	345.84	320.55	319.96	315.67
32899425	Pp3c10_13280V3.1	6.13	6.67	5.67	4.6	3.87	5.17
32899427	Pp3c10_15120V3.1	2.86	2.33	3.04	4.03	4.87	4.99
32899428	Pp3c10_15120V3.2	1.57	1.8	1.32	1.39	1.19	1.32
32899432	Pp3c10_7990V3.2	3.5	4.54	4.45	3.13	2.76	2.1
32899437	Pp3c10_20840V3.2	29.74	29.96	28.81	28.33	27.72	27.31
32899449	Pp3c10_18310V3.2	38.08	36.22	33.78	26.24	24.78	26.34
32899450	Pp3c10_4380V3.1	38.5	39	37.56	9.56	11.3	9.91
32899466	Pp3c10_4410V3.3	14.13	12.29	15.46	7.67	11.6	11.65
32899468	Pp3c10_4410V3.5	4.06	1.19	1.94	1.25	1.42	3.15
32899470	Pp3c10_4410V3.2	7.96	10.38	8.95	7.71	10.33	4.92
32899471	Pp3c10_15440V3.7	11.72	10.71	11.22	8.04	5.99	7.21
32899476	Pp3c10_15440V3.5	7.29	7.72	5.75	3.73	3.43	3.52
32899477	Pp3c10_15440V3.6	4.96	5.26	4.23	5.49	6.37	5.27
32899478	Pp3c10_20700V3.1	3.32	3.53	3.41	7.02	7.22	6.94
32899490	Pp3c10_15150V3.2	3.61	6.64	3.53	3.12	4.25	3.18
32899505	Pp3c10_7710V3.4	8.18	7.81	8.2	6.8	6.99	7.22
32899506	Pp3c10_21800V3.1	22.17	22.38	28.13	27.37	26.34	26.44
32899507	Pp3c10_21800V3.2	21.67	19.84	15.64	6.8	7.38	7.82
32899512	Pp3c10_17225V3.1	4.36	5.22	2.47	4.43	3.89	2.82
32899514	Pp3c10_2340V3.1	19.35	19.27	18.3	24.08	25.15	25.12
32899516	Pp3c10_6980V3.1	5.11	3.33	3.71	2.73	3.82	4.27
32899518	Pp3c10_6980V3.2	7.59	8.92	7.38	6.25	6.1	6.55
32899521	Pp3c10_9740V3.3	13.16	19.76	13.26	12.18	19.74	13.76
32899522	Pp3c10_9740V3.4	32.09	25.62	30.33	36.19	25.13	31.39
32899523	Pp3c10_9740V3.2	5.13	4.89	4.49	5.85	9.5	7.91
32899532	Pp3c10_2570V3.7	7.77	7.17	6.66	3.49	3.38	2.92
32899546	Pp3c10_1290V3.6	2.85	3.37	2.4	3.61	2.86	3.78
32899553	Pp3c10_7980V3.2	280.21	297.21	330.59	289	292.51	284.49
32899554	Pp3c10_2580V3.1	58.63	56.24	59.49	64.65	64.03	62.97
32899556	Pp3c10_20950V3.1	8.42	8.74	7.26	5.18	6.17	5.29
32899557	Pp3c10_20950V3.2	9.42	9.49	11.08	7.08	7.71	7.9
32899565	Pp3c10_13170V3.3	7.09	6.65	5.86	4.34	4.48	6.05
32899569	Pp3c10_10130V3.2	6.7	6.94	7.01	3.32	3.16	3.27
32899572	Pp3c10_21020V3.2	12	12.08	10.17	7.39	6.66	7.19
32899588	Pp3c10_3810V3.5	3.22	2.12	1.84	1.92	2.38	3.56
32899590	Pp3c10_15980V3.1	7.79	7.45	8.12	8.3	7.97	8.19
32899591	Pp3c10_25360V3.1	6.94	6.85	6.81	18.04	18.01	17.79
32899592	Pp3c10_2600V3.1	17.22	18.56	16.25	15.27	14.47	13.23
32899596	Pp3c10_22390V3.1	4.17	5.17	4.31	3.22	3.15	2.63
32899597	Pp3c10_22390V3.2	5.3	5.12	5.34	3.41	2.41	2.24
32899599	Pp3c10_7770V3.1	6.29	6.54	6.98	8.49	9.46	8.64
32899605	Pp3c10_11880V3.2	1.27	1.13	1.62	1.17	1.51	1.81
32899609	Pp3c10_6930V3.4	3.7	4.34	3.96	5.27	4.56	4.25
32899612	Pp3c10_3020V3.1	27.27	28.69	33.73	21.33	20.37	19.72
32899621	Pp3c10_13370V3.4	2.76	3.02	2.6	1.55	1.63	1.25
32899626	Pp3c10_12000V3.2	3.32	3.72	3.31	3.72	3.72	4.1
32899628	Pp3c10_10490V3.2	44.89	40.23	58.46	38.78	30	40.81
32899629	Pp3c10_10490V3.3	5.77	7.27	8.57	5.86	5.68	3.97
32899635	Pp3c10_10570V3.3	7.7	8.46	8.44	9.11	8.08	8.23
32899636	Pp3c10_10570V3.1	13.88	11.09	13.47	12.86	13.85	13.81
32899645	Pp3c10_4670V3.2	1.74	1.89	1.59	1.15	1.36	1.2
32899652	Pp3c10_11170V3.1	4.14	3.76	3.6	4.6	4.4	4.48
32899660	Pp3c10_3520V3.2	1.8	2.4	2.09	3.22	2.1	1.93
32899665	Pp3c10_3520V3.8	20.71	21.93	21.84	15.13	15.25	16.77
32899670	Pp3c10_4820V3.1	15.57	16.05	14.99	6.93	6.89	7.42
32899672	Pp3c10_24030V3.1	7.02	6.58	6.98	8.5	8.86	8.47
32899688	Pp3c10_12460V3.1	9.16	11.29	8.74	11.36	13.19	13.15
32899689	Pp3c10_12460V3.2	3.09	2.87	3.11	3.73	3.41	3.2
32899691	Pp3c10_4950V3.1	25.31	26	22.07	22.6	20.6	22.19
32899696	Pp3c10_21330V3.1	1.58	2.3	1.22	2.01	1.1	1.23
32899720	Pp3c10_11730V3.1	7.24	7.65	7.9	3.16	3.62	3.3
32899723	Pp3c10_11850V3.5	2.9	2.85	2.21	2.86	2.4	2.08
32899730	Pp3c10_16970V3.1	3.83	2.62	2.57	2.97	3.85	2.13
32899743	Pp3c10_10230V3.2	7.33	9.75	7.44	5.21	6.61	6.74
32899745	Pp3c10_10230V3.1	5.78	3.74	3.41	3.05	2.47	2.83
32899747	Pp3c10_2300V3.2	5.92	5.64	4.44	3.8	3.81	4.04
32899748	Pp3c10_18520V3.1	4.62	4.23	4.5	4.6	4.34	4.59
32899753	Pp3c10_18370V3.1	3.99	6.46	5.33	5.06	4.23	4.52
32899759	Pp3c10_13900V3.2	18.97	19.94	15.61	16.27	14.72	17.47
32899761	Pp3c10_11000V3.1	1.53	3.51	4.2	4	4.27	2.67
32899762	Pp3c10_11000V3.2	4.42	1.42	1.97	1.09	1.64	1.55
32899763	Pp3c10_11000V3.3	1.23	2.58	1.08	2.51	1.91	2.11
32899766	Pp3c10_18390V3.7	8.46	8.67	6.68	10.32	8.83	7
32899771	Pp3c10_18390V3.12	3.1	3.33	2.98	2.51	3.9	4.52
32899786	Pp3c10_1820V3.3	6.27	6.35	6.58	9.02	8.81	7.99
32899787	Pp3c10_1820V3.2	4.76	5.13	4.59	9.11	8.84	10.31
32899788	Pp3c10_18860V3.1	1.52	1.69	2.38	4.24	3.09	3.34
32899789	Pp3c10_18860V3.2	6.62	7.79	7.63	6.04	8.19	8.31
32899791	Pp3c10_22120V3.2	3.63	4.68	3.46	1.95	3.83	4.08
32899793	Pp3c10_16450V3.1	4.19	2.62	4.23	4.38	4.59	4.99
32899802	Pp3c10_16880V3.1	13.55	11.49	12.56	23.01	26.22	23.25
32899807	Pp3c10_2540V3.1	15.93	20.82	19.08	31.08	39.26	40.85
32899808	Pp3c10_2540V3.2	1.18	1.36	1.98	2.2	1.09	1.72
32899810	Pp3c10_2540V3.4	7.61	4.21	4.07	14.01	9.77	9.68
32899812	Pp3c10_2540V3.5	2.14	1.62	1.14	3.25	3.59	2.89
32899814	Pp3c10_2540V3.7	27.21	25.43	26.83	38.8	30.82	38.44
32899818	Pp3c10_23490V3.1	10.74	12.12	11.22	10.46	10.11	10.37
32899821	Pp3c10_20360V3.2	32.27	30.63	31.8	32.14	30.25	35.1
32899822	Pp3c10_20360V3.3	2.98	4.19	2.68	2.56	3.05	1.98
32899826	Pp3c10_17050V3.1	16.71	17.24	18.55	14.45	12.71	12.11
32899829	Pp3c10_20740V3.2	151.14	158.44	157.09	181.66	183.27	177.21
32899832	Pp3c10_15350V3.1	4.15	3.86	3.69	1.36	1.55	1.39
32899833	Pp3c10_1810V3.1	5.91	6.3	5.95	8.81	9.26	10.16
32899843	Pp3c10_9120V3.1	1.47	1.65	1.88	5.56	6.24	5.34
32899844	Pp3c10_9120V3.2	2.63	2.29	2.11	6.73	5.9	6.67
32899846	Pp3c10_5080V3.1	14.14	14.07	15.75	14.18	14.25	14.17
32899848	Pp3c10_5080V3.3	5.36	4.84	5.05	5.95	5.13	3.38
32899849	Pp3c10_24220V3.1	2.56	2.34	1.52	1.99	1.04	1.42
32899850	Pp3c10_24220V3.2	2.08	2.11	1.53	1.45	1.53	1.6
32899851	Pp3c10_2500V3.1	7.08	8.17	8.98	8.96	7.16	7.26
32899854	Pp3c10_2500V3.5	33.53	35.11	32.5	29.97	33.22	32.29
32899856	Pp3c10_1850V3.1	1.93	2	1.54	1.55	1.56	2.36
32899858	Pp3c10_1850V3.3	3.12	3.04	2.42	2.95	2.5	2.03
32899859	Pp3c10_15340V3.1	3.87	2.89	4.58	4.57	1.88	2.86
32899860	Pp3c10_15340V3.2	62.42	56.31	55.17	34.76	38.92	38.23
32899864	Pp3c10_8220V3.1	22.74	22	20.66	22.48	22.66	23.95
32899872	Pp3c10_6970V3.6	10.18	10.24	8.07	5.78	6.01	6.12
32899878	Pp3c10_16590V3.2	1.36	2	1.71	1.38	1.19	1.71
32899885	Pp3c10_4040V3.2	16.94	16.5	14.56	11.04	10.71	11.28
32899890	Pp3c10_11790V3.3	10.62	10.76	10.37	5.4	4.1	4.79
32899894	Pp3c10_21880V3.2	3.13	3.43	2.28	19.11	22.6	19.49
32899899	Pp3c10_1440V3.2	8.32	8.15	8.65	5.53	5.67	6.4
32899900	Pp3c10_13270V3.1	2.38	2.01	1.89	1.49	1.91	1.96
32899908	Pp3c10_19890V3.1	5.3	4.95	6.24	4.11	5.11	3.97
32899916	Pp3c10_13383V3.1	2.31	2.46	2.27	2.57	3.07	2.42
32899919	Pp3c10_6760V3.1	10.65	9.53	11.27	63.72	62.27	58.94
32899922	Pp3c10_19380V3.2	9.3	7.6	9.49	5.07	5.26	3.96
32899923	Pp3c10_21120V3.1	9.56	9.43	8.67	11.32	10.88	10.89
32899926	Pp3c10_11740V3.2	23.72	22.72	22.28	5.48	4.99	5.26
32899930	Pp3c10_6920V3.1	11.18	10.86	10.64	10.66	11.52	11.45
32899935	Pp3c10_10290V3.1	58.36	57.17	62.32	365.65	367.01	356.89
32899938	Pp3c10_6739V3.1	1.53	1.76	1.89	2.51	2.44	1.74
32899940	Pp3c10_10850V3.2	44.99	45.79	45.75	39.39	35.9	36.75
32899941	Pp3c10_3950V3.1	6.72	7.54	4.41	9.64	7.81	8.67
32899942	Pp3c10_3950V3.2	6.95	5.08	8.27	12.24	14.11	14.27
32899946	Pp3c10_21560V3.2	8.96	14.33	11.2	4.41	4.63	6.36
32899947	Pp3c10_21560V3.1	19.71	15.2	19.8	7.92	8.34	4.7
32899949	Pp3c10_13730V3.2	10.33	8.45	8.41	10.51	9.92	10.34
32899951	Pp3c10_15670V3.5	9.88	10	6.91	5.1	5.74	5.84
32899957	Pp3c10_14450V3.1	61.76	66.75	66.83	47.84	51.31	44.94
32899958	Pp3c10_14450V3.2	10.23	9.79	9.8	6.44	5.84	7.44
32899961	Pp3c10_8120V3.4	6.21	6.86	8.52	7.23	11.29	10.73
32899963	Pp3c10_8120V3.2	1.54	1.42	1.01	2.4	2.82	3.73
32899966	Pp3c10_2350V3.2	22.38	23.68	25.13	19.97	21.48	17.48
32899967	Pp3c10_12760V3.1	6.63	6.75	6.48	6.29	6.28	6.46
32899971	Pp3c10_12790V3.2	12.94	14.8	12.47	15.8	13.59	15.55
32899972	Pp3c10_12790V3.1	10.19	12.27	11.28	13.07	12.95	12.95
32899976	Pp3c10_16850V3.1	3.9	4.09	4.35	1.86	2.25	2.47
32899978	Pp3c10_8470V3.7	3.78	3.17	3.34	2.27	2.33	2.12
32899992	Pp3c10_670V3.1	13.23	10.01	12.21	16.82	7.06	14.04
32899993	Pp3c10_670V3.2	3	7.29	7.58	10.89	12.07	13.61
32899995	Pp3c10_670V3.4	5.72	5.24	5.45	9.64	16.87	13.27
32900013	Pp3c10_4280V3.13	2.04	2.13	1.41	4.67	4.09	4.8
32900019	Pp3c10_4280V3.15	1.05	1.56	2.45	2.33	2.65	3.08
32900020	Pp3c10_13570V3.1	5.54	5.48	4.91	5.3	5.64	5.45
32900026	Pp3c10_25460V3.1	795.25	797.82	810.68	797.13	785.91	774.45
32900035	Pp3c10_23600V3.3	2.55	2.28	2.41	2.19	2.08	2.66
32900038	Pp3c10_300V3.1	1.57	3.76	2.16	3.3	3.46	3.56
32900043	Pp3c10_4370V3.1	13.32	8.07	9.85	11.49	6.84	8.38
32900044	Pp3c10_4370V3.2	3.1	7	4.58	1.95	5.21	4.54
32900047	Pp3c10_17310V3.1	44.71	39.9	36.14	29.36	31	30.96
32900057	Pp3c10_14790V3.1	1.09	1.14	1.26	1.12	1.74	1.43
32900060	Pp3c10_8490V3.2	30.79	27.27	27.39	24.93	28.5	29.67
32900061	Pp3c10_8490V3.3	24.78	28.94	28.7	11.36	8.72	8.28
32900064	Pp3c10_15130V3.1	31.96	32.02	33.67	13.22	14.33	12.54
32900069	Pp3c10_15520V3.2	16.39	16.95	20.13	10.95	11.91	11.09
32900076	Pp3c10_11120V3.2	179.39	185.31	201.72	185.8	188.42	172.28
32900082	Pp3c10_16170V3.3	9	10.7	14.58	5.13	5.49	6.45
32900083	Pp3c10_16170V3.4	4.64	1.52	7.19	4.46	5.36	5.6
32900085	Pp3c10_2910V3.2	1.49	1.19	1.58	3.94	1.76	3.32
32900088	Pp3c10_2910V3.5	15.01	16.66	13.55	28.8	30.46	27.91
32900091	Pp3c10_7190V3.2	2.34	3.04	2.63	1.39	1.11	1.04
32900094	Pp3c10_18670V3.3	15.77	16.47	15.49	15.56	13.14	13.75
32900098	Pp3c10_17070V3.2	40.91	38.26	39.47	40.38	41.55	42.28
32900099	Pp3c10_1531V3.1	4.6	3.87	4.49	2.22	2.5	1.88
32900101	Pp3c10_8040V3.1	8.85	8.27	7.66	7.05	7.02	5.71
32900102	Pp3c10_8040V3.2	35.63	38.39	40.33	45.05	50.07	47.26
32900103	Pp3c10_12250V3.1	10.08	8.86	11.65	30.82	32.54	29.9
32900104	Pp3c10_12250V3.3	610.96	615.89	610.86	1581.93	1575.74	1632.91
32900105	Pp3c10_12250V3.2	20.98	22.63	18.88	48.5	46.01	48.84
32900108	Pp3c10_19630V3.9	2.35	1.85	1.39	3.92	4.5	4.86
32900113	Pp3c10_19630V3.6	2.19	2.43	1.22	6.11	5.58	6.28
32900116	Pp3c10_19630V3.10	4.7	4.57	6.12	10.18	12.26	8.88
32900121	Pp3c10_17110V3.2	16.38	16.23	16.98	14.27	13.03	13.2
32900123	Pp3c10_23080V3.1	11.69	11.78	12.49	10.57	10.84	11.09
32900125	Pp3c10_10270V3.1	2.3	2.33	2.16	2.83	2.39	2.77
32900128	Pp3c10_15380V3.1	27.44	27.54	28.01	21.92	21.38	21.84
32900133	Pp3c10_9710V3.2	13.26	14.36	14.57	12.48	11.56	11.6
32900140	Pp3c10_9710V3.8	2.13	2.27	1.66	3.29	2.86	2.16
32900152	Pp3c10_10990V3.1	7.29	8.48	9.98	7.55	8.36	6.7
32900165	Pp3c10_7310V3.2	6.88	6.68	6.27	6.79	7.17	8.05
32900173	Pp3c10_10040V3.5	4.35	4.15	3.35	5.19	4.15	3.91
32900174	Pp3c10_10040V3.6	7.13	7.71	5.84	3.91	7.04	12.06
32900178	Pp3c10_12270V3.3	8.78	9.05	8.01	5.73	6.15	6.45
32900181	Pp3c10_4720V3.1	50.12	45.68	52.88	104.71	97.92	105.12
32900184	Pp3c10_4720V3.4	1.13	1.33	1.11	1.09	2.04	1.54
32900185	Pp3c10_4720V3.5	2.56	2.08	1.87	4.26	3.25	3.75
32900194	Pp3c10_5530V3.6	10.43	14.05	9.76	6.24	7.52	7.43
32900198	Pp3c10_25830V3.4	19.75	19.33	18.05	17.37	18.26	17.22
32900203	Pp3c10_25170V3.3	3.36	4.06	3.55	2.95	2.88	2.76
32900211	Pp3c10_6780V3.2	13.13	13.43	14.76	10.43	13.31	10.3
32900212	Pp3c10_15860V3.1	6.31	6.57	5.42	1.89	1.81	1.86
32900219	Pp3c10_9900V3.2	9.55	9.63	7.56	7.45	6.84	7.46
32900232	Pp3c10_5780V3.2	3.09	3.89	3.62	2.21	2.46	1.69
32900234	Pp3c10_6410V3.3	26.99	28.46	32.29	44.72	49.52	47.05
32900236	Pp3c10_6410V3.2	20.89	19.44	17.2	24.04	22.5	24.44
32900237	Pp3c10_2380V3.1	4.15	4.08	3.31	2	1.96	1.71
32900238	Pp3c10_21490V3.4	1.2	2.25	1.38	1.28	2.07	1.19
32900240	Pp3c10_21490V3.2	9.52	2.11	6.82	17.14	24.85	18.89
32900241	Pp3c10_21490V3.3	246.16	240.5	256.47	301.31	296.26	287.03
32900242	Pp3c10_9500V3.1	10.26	9.68	9.01	9.65	9	9.3
32900247	Pp3c10_16080V3.4	83.72	87.91	87.85	42.37	39.82	39.26
32900248	Pp3c10_16080V3.1	43.62	38.46	35.06	19.6	20.87	18.88
32900251	Pp3c10_15710V3.1	2.78	2.62	3.09	1.99	1.5	1.67
32900260	Pp3c10_4330V3.1	7.31	6.81	6.08	4.92	4.71	4.86
32900265	Pp3c10_2110V3.1	7.95	8.61	8.73	9.03	8.04	8.26
32900267	Pp3c10_23170V3.1	8.36	7.6	7.19	5.13	4.17	4.84
32900272	Pp3c10_25720V3.5	7.4	9.8	7.94	2.9	6.7	5.58
32900279	Pp3c10_5620V3.2	3.36	3.08	2.62	3.21	3.23	3.13
32900281	Pp3c10_5620V3.1	4.34	3.76	3.61	3.75	2.99	3.28
32900284	Pp3c10_2630V3.2	31.82	32.51	32.44	4.64	4.93	4.91
32900286	Pp3c10_6710V3.2	3.66	3.54	3.98	1.54	1.65	1.77
32900295	Pp3c10_3090V3.1	40.4	42.32	43.43	28.18	30.04	30.25
32900297	Pp3c10_19240V3.1	15.16	16.17	13.51	32.75	32.92	31.35
32900301	Pp3c10_5850V3.3	2.46	3.08	2.35	2.78	2.02	1.92
32900302	Pp3c10_5850V3.2	9.72	8.83	8.8	4.78	6.31	6.61
32900315	Pp3c10_24260V3.1	6.07	5.92	5.04	5.28	5.73	6.04
32900318	Pp3c10_24260V3.2	5.86	7.54	6.75	4.38	3.12	3.99
32900319	Pp3c10_14650V3.1	31.24	31.29	30.53	13.95	13.46	13.75
32900325	Pp3c10_19560V3.4	20.76	22.17	18.59	13.17	13.96	14.09
32900327	Pp3c10_23690V3.1	16.3	15.08	17.47	16.62	17.91	16.67
32900330	Pp3c10_24000V3.1	11.32	7.4	14.37	36.96	40.32	41.73
32900331	Pp3c10_24000V3.2	37.78	40.06	35.45	96.26	90.04	94.7
32900333	Pp3c10_18150V3.2	4.87	6.73	4.81	6.44	3.85	6
32900334	Pp3c10_18150V3.1	2.38	2.81	2.33	2.72	2.96	2.17
32900347	Pp3c10_21040V3.3	24.71	22.35	15.36	17.04	16.9	18.04
32900361	Pp3c10_22510V3.3	1.59	3.36	3.32	4.69	6.28	4.62
32900363	Pp3c10_22510V3.5	2.61	1.24	1.11	2.51	1.01	2.23
32900366	Pp3c10_11020V3.2	125.76	127.79	133.93	70.55	67.17	64.83
32900367	Pp3c10_22480V3.1	8.51	7.67	7.39	5.88	5.58	5.93
32900374	Pp3c10_9960V3.1	10.83	10.31	9.46	7.93	8.47	7.96
32900377	Pp3c10_18980V3.2	16.42	15.86	14.99	14.56	15.51	13.49
32900380	Pp3c10_18540V3.4	15.71	14.82	14.17	7.59	7.32	8.27
32900385	Pp3c10_3550V3.2	14.56	15.26	15.41	6.25	5.69	6.33
32900389	Pp3c10_25590V3.1	4.62	5.01	3.85	5.82	5.85	5.29
32900410	Pp3c10_18380V3.4	10.91	10.67	10.25	7.97	7.98	7.99
32900411	Pp3c10_18380V3.5	4.67	5.53	4.26	2.87	2.98	3.02
32900419	Pp3c10_12150V3.17	1.56	2.37	1.48	1.98	1.75	1.53
32900440	Pp3c10_3000V3.2	4.3	5.08	3.26	5.24	5.16	5.17
32900455	Pp3c10_18330V3.2	29.73	31.48	35.85	144.97	154.67	147.22
32900456	Pp3c10_18330V3.1	2.73	2.58	2.83	21.15	16.44	14.86
32900457	Pp3c10_1390V3.1	6.83	6.98	6.9	4.62	4.64	4.48
32900469	Pp3c10_22950V3.1	1.76	1.77	1.7	4.49	4.2	4.13
32900471	Pp3c10_9630V3.1	59.88	56.82	59.49	49.19	49.46	52.51
32900474	Pp3c10_10200V3.4	2.28	2.62	2.23	1.78	1.21	2.29
32900475	Pp3c10_10200V3.5	5.36	4.86	5.72	1.93	1.53	1.67
32900476	Pp3c10_10200V3.6	8.9	10.38	10.45	5.83	5.26	4.4
32900483	Pp3c10_17680V3.2	4.95	4.96	4.39	4.55	4.72	4.52
32900493	Pp3c10_9990V3.2	11.47	12.05	11.76	5.08	5.9	5.29
32900494	Pp3c10_380V3.1	61.98	63.53	75.34	63.64	61.43	64.52
32900504	Pp3c10_19150V3.1	5	6.74	5.21	5.22	8.09	3.88
32900505	Pp3c10_19150V3.2	5.4	4.32	5.98	6.02	2.22	4.67
32900509	Pp3c10_20630V3.2	2.19	1.88	2.18	2.09	1.79	1.43
32900513	Pp3c10_10100V3.1	35.94	36.43	32.39	26.65	29.51	28.76
32900515	Pp3c10_10100V3.3	4.42	4.84	4.74	3.73	4.02	3.58
32900519	Pp3c10_6490V3.2	21.33	19.48	19.04	9.17	8.61	9.41
32900521	Pp3c10_18810V3.1	20.4	21.26	19.48	11.58	11.4	11.93
32900524	Pp3c10_24230V3.1	3.77	3.88	2.27	3.07	3.1	4.02
32900527	Pp3c10_15140V3.2	197.1	182.78	192.25	209.67	213.04	211.67
32900534	Pp3c10_8349V3.1	2.31	2.06	1.85	2.12	2.18	2.29
32900536	Pp3c10_16290V3.1	8.62	9.15	9.63	5.82	6.26	6.8
32900538	Pp3c10_8910V3.2	11.96	12.53	11.52	7.71	8.11	7.82
32900540	Pp3c10_16403V3.2	2.84	2.1	2.1	2.32	1.97	1.39
32900542	Pp3c10_15960V3.1	5.36	5.4	4.95	5.31	4.71	5.55
32900544	Pp3c10_16000V3.1	24.65	23.61	26.49	16.55	15.51	17.22
32900547	Pp3c10_22050V3.1	2.28	2.03	2.12	3.09	4.42	3.45
32900548	Pp3c10_22050V3.2	3.62	4.26	3.79	8.97	7.32	8.06
32900549	Pp3c10_5670V3.1	4.61	3.15	3.09	3.01	2.44	3.36
32900550	Pp3c10_5670V3.2	7.36	8.34	7.55	7.28	6.81	6.98
32900560	Pp3c10_23770V3.1	27.61	28.37	29.01	23.95	24.34	24.08
32900574	Pp3c10_19190V3.4	3.49	3.12	3.54	3.84	3.44	3.68
32900575	Pp3c10_14710V3.1	13.37	13.17	12.46	11.18	11.04	11.39
32900577	Pp3c10_21600V3.2	7.1	7.2	6.81	5.4	5.23	5.82
32900583	Pp3c10_22140V3.6	19.43	19.8	18.33	33.8	34.64	31.94
32900587	Pp3c10_22140V3.3	2.09	2.13	1.76	2.94	1.18	3.14
32900588	Pp3c10_8030V3.1	7.02	6.11	10.27	3.39	4.4	4.58
32900589	Pp3c10_8030V3.2	14.72	10.93	8.64	9.49	13.44	10.26
32900590	Pp3c10_8030V3.3	10.83	14.31	9.69	10.04	7.91	9.28
32900591	Pp3c10_8030V3.4	10.7	11.11	9.14	6.71	7.24	7.68
32900596	Pp3c10_190V3.1	24.14	22.21	20.93	17.97	18.32	16.19
32900599	Pp3c10_20290V3.2	42.94	40.48	43.36	189.18	197.15	190.99
32900601	Pp3c10_20300V3.2	178.09	173.61	155.36	189.66	196.07	190.22
32900602	Pp3c10_20300V3.3	11.23	10.53	10.96	14.06	10.71	12.38
32900605	Pp3c10_12560V3.1	5.14	4.27	5.17	4.86	3.68	4.25
32900611	Pp3c10_8090V3.1	329.94	336.22	373	408.04	417.7	423.91
32900618	Pp3c10_21520V3.1	4.48	3.97	3.64	2.77	2.82	2.75
32900625	Pp3c10_9330V3.2	6.48	6.21	5.7	2.19	2.35	2.66
32900633	Pp3c10_17030V3.1	6.67	9.01	8.55	10.71	11.59	8.78
32900636	Pp3c10_17030V3.4	10.22	9.96	10.14	16.22	14.99	14.97
32900668	Pp3c10_23730V3.24	3.35	3.3	2.35	3.99	3.43	3.14
32900670	Pp3c10_23730V3.23	4.86	6.55	4.69	4.98	6.17	4.44
32900672	Pp3c10_23470V3.1	229.93	219.04	214.97	244.08	236.92	232.5
32900673	Pp3c10_23470V3.2	3.64	3.23	2.22	3.12	2.66	4.44
32900675	Pp3c10_23470V3.4	7.37	12.86	14.36	5.27	8.16	5.29
32900679	Pp3c10_13600V3.4	3.22	4.01	2.87	1.84	2.73	2.41
32900681	Pp3c10_14250V3.1	191.88	186.18	178.78	206.33	206.93	213.39
32900685	Pp3c10_12660V3.2	2.2	2.68	1.86	5.35	4.45	4.3
32900686	Pp3c10_12660V3.1	1.08	1.55	2.14	3.63	3.59	3.77
32900690	Pp3c10_5750V3.2	13.88	14.41	15.15	10.09	11.07	9.84
32900694	Pp3c10_7650V3.4	5.71	8.33	5.64	4.03	2.87	2.92
32900695	Pp3c10_16550V3.1	9.36	8.95	8.49	6.75	6.17	6.67
32900697	Pp3c10_7510V3.1	170.46	168.52	153.98	142.61	137.94	144.95
32900699	Pp3c10_7510V3.2	3.2	2.86	2.66	3.08	4.62	3.24
32900701	Pp3c10_7510V3.5	40.63	37.21	58.99	51.03	55.83	42.75
32900702	Pp3c10_3610V3.1	3.51	4.98	4.4	3.79	3.58	3.72
32900704	Pp3c10_6900V3.1	6.46	6.7	6.02	6.29	6.39	6.59
32900706	Pp3c10_8990V3.1	13.23	13.89	13.66	14.87	15.75	14.7
32900711	Pp3c10_8510V3.1	6.73	6.25	7.04	3.48	7.1	4.76
32900716	Pp3c10_8510V3.6	6.39	5.03	3.93	2.44	5.46	4.3
32900718	Pp3c10_20210V3.2	6.6	6.84	6.21	1.35	1.58	1.85
32900720	Pp3c10_23010V3.1	3.82	4.57	6.05	6.69	8.26	6.79
32900721	Pp3c10_23010V3.3	2.86	1.24	2.82	6.42	3.77	3.07
32900724	Pp3c10_5430V3.3	4.06	4.23	4.39	3.38	3.43	4.08
32900727	Pp3c10_15920V3.2	5.81	6.25	5.08	5.14	4.91	4.72
32900728	Pp3c10_15920V3.3	3	3.13	2.21	1.85	1.32	2.04
32900729	Pp3c10_15920V3.4	13.92	13.95	17.25	13.86	17.16	12.48
32900732	Pp3c10_15200V3.1	5.81	5.45	5.68	2.24	2.14	2.33
32900734	Pp3c10_20140V3.1	14.39	12.9	15.03	122.59	125.79	123.93
32900736	Pp3c10_10590V3.1	13.68	13.61	12.79	15.73	14.42	15.09
32900738	Pp3c10_2770V3.1	5.72	5.74	6.31	4.36	5.05	4.93
32900747	Pp3c10_25415V3.1	348.85	383.58	465.45	1015.06	1045.96	1077.95
32900750	Pp3c10_11240V3.2	9.52	9.75	8.21	5.2	6.23	6.83
32900751	Pp3c10_11240V3.3	4.2	3.64	3.26	4.35	2.71	2.7
32900756	Pp3c10_3010V3.3	4.75	4.25	5.65	7.07	6.24	6.33
32900757	Pp3c10_3010V3.1	8	10.19	9.9	12.38	9.69	11.21
32900763	Pp3c10_14080V3.1	23.42	19.65	19.65	27.06	28.26	29.79
32900764	Pp3c10_14080V3.2	3.99	6.96	7.26	8.48	6.54	6.87
32900765	Pp3c10_14080V3.3	2	1.51	2.31	1.42	1.48	1.44
32900768	Pp3c10_4900V3.2	3.19	5.84	1.91	4.67	3.47	2.12
32900769	Pp3c10_4900V3.3	9.71	6.96	11.73	7.24	7.79	8.89
32900772	Pp3c10_13070V3.2	174.48	171.89	164.88	90.64	90.89	89.51
32900774	Pp3c10_14490V3.3	8.66	7.29	7.55	9.25	6.92	7.4
32900775	Pp3c10_14490V3.1	12.95	13.39	13.03	15.79	17.03	16.75
32900780	Pp3c10_8330V3.2	36.66	35.38	32.75	32.64	33.9	32.84
32900782	Pp3c10_16570V3.3	4.3	5.13	4.7	3.81	3.24	2.47
32900787	Pp3c10_18650V3.1	51.84	62.66	49.61	222.43	171.99	208.93
32900788	Pp3c10_18650V3.2	74.85	61.05	78.25	377.18	428.12	397.27
32900789	Pp3c10_3120V3.1	2.94	3.1	3.5	1.74	1.75	1.68
32900792	Pp3c10_17640V3.2	43.52	42.83	42.73	32.96	31.25	34.79
32900793	Pp3c10_11440V3.1	2.45	3.52	2.42	1.27	2.01	1.19
32900797	Pp3c10_4440V3.1	15.98	13.83	16.96	21.43	23.16	22.74
32900798	Pp3c10_4440V3.2	8.99	9.43	8.59	11.24	11.4	9.94
32900803	Pp3c10_5480V3.2	44.52	40.67	40.99	81.37	78.66	82.71
32900804	Pp3c10_5480V3.1	19.53	20.06	15.37	25.74	30.21	28.76
32900806	Pp3c10_21550V3.1	7.03	6.17	7.79	8.79	9.62	10.89
32900807	Pp3c10_21550V3.2	1.91	3.08	1.16	2.88	2.17	1.77
32900810	Pp3c10_2210V3.2	6.79	7.73	6.38	2.89	2.7	2.88
32900811	Pp3c10_2210V3.3	10.12	10.43	9.05	3.59	3.28	2.75
32900815	Pp3c10_8980V3.3	9.57	10.23	9.26	13.23	13.46	10.9
32900816	Pp3c10_8980V3.1	16.23	16.74	17.65	19.04	18.39	22.34
32900817	Pp3c10_3893V3.1	4.62	4.5	3.23	3.62	1.57	3.59
32900819	Pp3c10_22850V3.2	92.93	85.45	92.53	197.48	186.99	188.61
32900821	Pp3c10_22850V3.1	122.09	129.54	117.21	267.08	269.43	266.29
32900826	Pp3c10_14060V3.7	4.44	4.71	3.98	5.03	4.64	5.12
32900828	Pp3c10_14060V3.6	3.09	3.61	2.76	2.08	1.89	2.76
32900834	Pp3c10_650V3.4	1.57	1.62	1.34	1.63	2.09	1.91
32900840	Pp3c10_640V3.2	284.56	274.37	269.59	147.52	143.82	135.36
32900841	Pp3c10_18660V3.1	23.22	30.08	30.34	25.78	22.65	22.8
32900842	Pp3c10_18660V3.2	4.62	4.06	6.88	12.63	3.19	10.85
32900843	Pp3c10_18660V3.3	23.14	20.74	17.13	16.26	29.63	20.79
32900849	Pp3c10_1220V3.2	5.7	5.81	5.6	16.35	16.63	17.24
32900851	Pp3c10_16800V3.2	11.99	10.35	11.59	32.44	31.52	31.42
32900853	Pp3c10_22780V3.2	10.75	10.66	10.67	10.78	10.32	9.42
32900854	Pp3c10_8460V3.4	2.15	2.75	2.48	2.75	3.89	3.86
32900857	Pp3c10_8460V3.8	1.55	2.27	1.66	2.82	1.87	3.04
32900861	Pp3c10_8460V3.9	12.46	11.68	11.42	20.22	19.46	19.64
32900868	Pp3c10_910V3.2	2.37	4.62	3.94	5.44	4.03	5.02
32900869	Pp3c10_910V3.1	3.15	1.71	3.55	3.14	1.16	4.35
32900874	Pp3c10_24580V3.3	27.04	29.3	29.74	28.5	26.96	31.09
32900879	Pp3c10_24580V3.8	10.74	10.29	8.33	9.02	9.03	8.87
32900882	Pp3c10_13690V3.2	21.15	18.89	24.19	47.76	47.29	46.46
32900884	Pp3c10_5860V3.4	2.93	2.86	1.59	7.44	5.32	7.53
32900889	Pp3c10_7580V3.4	9.7	6.32	11.07	9.79	9.66	11.13
32900890	Pp3c10_7580V3.5	10	13.16	9.17	14.34	12.91	16.11
32900891	Pp3c10_7580V3.9	3.68	3.33	3.58	2.96	3.37	3.48
32900892	Pp3c10_7580V3.7	26.44	25.1	21.75	24.66	27.55	23.75
32900895	Pp3c10_7580V3.6	1.06	1.7	1.71	3.03	1.92	1.69
32900900	Pp3c10_5160V3.1	5.68	6.46	5.47	3.85	3.98	4.03
32900906	Pp3c10_4400V3.2	5.6	5.95	3.3	3.24	4.08	4.03
32900907	Pp3c10_4400V3.3	5.16	5	5.7	3.94	3.85	3.28
32900908	Pp3c10_20720V3.1	6.05	6.33	8.45	1.11	1.17	1.04
32900909	Pp3c10_20720V3.2	12.2	11.9	8.67	6.17	6	6.2
32900911	Pp3c10_4190V3.2	4.15	4.55	3.04	2.17	2.19	1.94
32900917	Pp3c10_9510V3.2	3.86	4.79	4.4	5.1	4.49	4.97
32900920	Pp3c10_1180V3.3	4.44	3.21	1.91	1.17	1.14	1.97
32900921	Pp3c10_1180V3.4	1.49	1.99	3.24	1.95	2.58	3
32900926	Pp3c10_15650V3.2	7.19	6.2	7.67	3.83	3.82	4.17
32900927	Pp3c10_15650V3.3	2.94	3.34	3.17	1.62	1.95	1.55
32900928	Pp3c10_3450V3.1	2.78	2.5	3.49	2.62	3.43	3.4
32900929	Pp3c10_3450V3.3	3.71	3.87	2.35	1.28	1.16	1.22
32900940	Pp3c10_2550V3.3	4.46	4.26	4.05	6.43	6.95	5.49
32900944	Pp3c10_5710V3.2	6.79	5.88	5.45	5.57	5.8	6.45
32900950	Pp3c10_9060V3.1	5.53	6.06	6.25	5.72	5.87	5.46
32900951	Pp3c10_9060V3.2	4.64	4.55	3.54	4.48	4.02	5
32900955	Pp3c10_21160V3.3	3.22	2.18	2.64	2.37	1.97	2.28
32900957	Pp3c10_990V3.2	8.03	9.35	6.9	12.33	13.27	12.48
32900958	Pp3c10_20230V3.1	9.35	10.33	9.56	10.12	9.6	10.16
32900970	Pp3c10_2240V3.10	3.87	3.58	3.07	2.76	2.4	3.19
32900972	Pp3c10_10600V3.2	3.76	4.61	4.61	11.05	10.73	10.31
32900974	Pp3c10_10600V3.4	2.31	1.87	1.61	2.37	3.34	3.65
32900975	Pp3c10_10600V3.5	69.83	66.13	61.58	99.8	96.47	101.5
32900983	Pp3c10_7160V3.1	53.39	55.11	49.39	53.14	52.3	52.95
32900987	Pp3c10_4130V3.12	1.01	4.97	3.84	1.6	2.02	1.9
32901007	Pp3c10_3330V3.1	6.88	6.93	7.13	4.62	5.84	7.65
32901008	Pp3c10_3330V3.2	5.47	5.95	4.22	12.81	12.03	10.97
32901009	Pp3c10_3330V3.5	39.21	40.19	39.21	30.76	30.97	31.8
32901010	Pp3c10_11280V3.1	3.77	4.21	2.93	3.61	4.44	3.42
32901011	Pp3c10_11280V3.2	11.48	10.69	10.94	5.64	5.34	6.33
32901012	Pp3c10_11280V3.3	8.79	6.86	4.6	3.43	3.51	4.67
32901016	Pp3c10_12280V3.1	13.27	13.11	14.13	10.39	9.73	10.39
32901034	Pp3c10_10240V3.4	1.21	1.43	1.84	1.47	1.31	1.07
32901038	Pp3c10_16090V3.2	21.49	20.37	21.12	19.13	20.16	20.16
32901041	Pp3c10_15570V3.3	1.25	1	1.21	1.99	2.07	2.23
32901042	Pp3c10_22230V3.1	4.99	6.83	3.57	4.47	4.26	3.39
32901049	Pp3c10_12480V3.2	26.84	27.19	27.33	29.3	28.3	29.2
32901051	Pp3c10_2610V3.7	3.63	4.21	3.31	6.45	5.62	6.9
32901059	Pp3c10_2680V3.2	5.13	5.28	5.2	4.55	3.95	3.86
32901060	Pp3c10_20040V3.1	3.67	3.98	3.26	1.53	1.6	1.68
32901062	Pp3c10_9000V3.1	7.83	8.05	7.18	6.74	5.43	5.8
32901069	Pp3c10_50V3.1	8.36	8.13	8.79	6.98	5.53	5.36
32901070	Pp3c10_50V3.3	5.46	6.43	4.14	3.69	3.84	4.12
32901071	Pp3c10_50V3.2	2.49	2.6	2.01	2.37	2.17	2.03
32901074	Pp3c10_23520V3.2	4.2	5.04	4.36	2.31	2.09	2.39
32901076	Pp3c10_7888V3.1	22.15	22.27	22.81	4.4	5.11	5.64
32901078	Pp3c10_10820V3.1	4.33	4.32	3.79	2.94	2.56	2.95
32901079	Pp3c10_10820V3.2	7.86	7.1	7.37	6.08	5.52	5.91
32901080	Pp3c10_17120V3.1	28.22	30.45	32.44	40.08	38.97	38.11
32901088	Pp3c10_1490V3.1	4.82	5.38	4.68	9.7	10.97	11.06
32901091	Pp3c10_2693V3.1	157.33	155.19	176.78	131.32	130.08	132.3
32901093	Pp3c10_25760V3.3	11.97	15.25	12.89	16.86	12.2	20.68
32901094	Pp3c10_25760V3.6	7.86	6.05	4.32	4.27	6.02	2.49
32901098	Pp3c10_25760V3.1	9.89	4.97	6.93	5.73	8.85	5.23
32901100	Pp3c10_25760V3.8	3.78	4.43	3.1	1.31	2.59	1.8
32901101	Pp3c10_25760V3.7	4.09	10.05	8.98	11.33	4.49	10.41
32901102	Pp3c10_1870V3.5	12.03	11.14	9.29	4.68	3.26	5.77
32901106	Pp3c10_1870V3.4	4.68	4.95	2.57	1.67	2.35	1.77
32901107	Pp3c10_25090V3.2	4.21	3.41	8.95	10.5	8.96	9.77
32901108	Pp3c10_25090V3.1	48.83	48.47	50.7	69	77.28	71.76
32901114	Pp3c10_12740V3.2	8.91	9.57	8.21	11.15	10.91	11.66
32901116	Pp3c10_6070V3.2	2.58	2.42	2.72	2.55	2.34	2.39
32901120	Pp3c10_9800V3.1	4.63	3.04	4.07	3.9	3.9	3.38
32901123	Pp3c10_10680V3.1	154.18	145.41	161.75	47.91	48.73	48.21
32901137	Pp3c10_14096V3.13	2.43	2.28	1.35	1.87	2.58	1.72
32901139	Pp3c10_16180V3.2	16.02	17.47	16.34	10.65	11.28	10.81
32901147	Pp3c10_12290V3.1	9.71	10.41	9.04	2.52	2.35	2.23
32901152	Pp3c10_170V3.3	9.04	8.84	8.49	10.53	9.37	8.19
32901154	Pp3c10_24980V3.1	11.12	10.73	10.82	3.36	2.98	2.83
32901159	Pp3c10_11180V3.7	4.3	3.84	4.47	3.52	2.84	3.17
32901164	Pp3c10_9420V3.3	2.12	1.37	1.53	1.93	1.64	2.51
32901173	Pp3c10_1890V3.1	17.09	17.37	12.29	16.17	16.11	18.89
32901178	Pp3c10_22770V3.1	3.85	3.96	3.57	4.47	4.49	4.19
32901183	Pp3c10_8520V3.4	7.72	10.83	9.68	8.54	8.33	6.68
32901187	Pp3c10_270V3.1	3.77	4.11	1.85	3.98	3.44	4.46
32901188	Pp3c10_270V3.2	7.36	2.9	5.9	7.34	6.83	7.29
32901189	Pp3c10_270V3.3	5.9	9.43	6.65	9.16	9.99	8.62
32901192	Pp3c10_270V3.5	4.77	5.93	5.09	5.93	6.95	6.98
32901193	Pp3c10_7750V3.1	1.29	1.59	2.06	1.97	1.67	2.04
32901205	Pp3c10_8060V3.2	21.85	23.07	22.08	17.68	18.71	17.79
32901206	Pp3c10_8060V3.3	11.52	9.01	10.65	8	8.25	6.39
32901214	Pp3c10_16390V3.1	15.44	14.06	12.88	13.12	13.27	13.03
32901216	Pp3c10_16390V3.3	11.09	11.73	9.92	9.55	9.63	9.91
32901233	Pp3c10_24670V3.1	3.93	3.93	3.63	3.58	3.3	3.5
32901235	Pp3c10_2020V3.1	2.94	3.92	4.25	1.8	2.36	2.23
32901240	Pp3c10_2020V3.4	3.32	3.02	1.43	2.24	1.8	2.04
32901250	Pp3c10_6380V3.1	2.72	2.75	2.72	2.28	2.06	1.68
32901251	Pp3c10_6380V3.2	3.76	3.27	3.85	4.18	3.74	4.47
32901253	Pp3c10_19810V3.2	3.83	3.83	3.07	1.86	3.09	2.18
32901254	Pp3c10_17170V3.1	5.18	3.09	4.42	9.98	8.74	9.84
32901256	Pp3c10_11700V3.1	10.13	9.64	9.66	6.19	6.85	6.55
32901260	Pp3c10_6100V3.2	3.74	3.47	2.89	3.77	3.98	4.24
32901261	Pp3c10_9950V3.1	3.24	3.35	2.52	2.4	1.39	2.51
32901280	Pp3c10_5440V3.1	12.41	12.49	11.56	10.84	9.45	10.16
32901287	Pp3c10_21340V3.1	115.27	120.01	138.26	253.53	246.68	246.26
32901289	Pp3c10_20900V3.1	20.47	18.39	18.72	12.3	11.5	10.84
32901290	Pp3c10_20900V3.2	10.11	9.4	9.08	4.19	4.98	5.21
32901291	Pp3c10_4970V3.1	133.98	133.67	135.28	116.14	116.01	116.73
32901294	Pp3c10_24130V3.1	6.31	5.38	5.79	5.22	5.37	4.94
32901295	Pp3c10_11210V3.1	24.19	24.48	26.63	17.42	18.32	18.18
32901299	Pp3c10_4990V3.1	8.8	9.64	8.72	9.72	9.78	9.19
32901309	Pp3c10_25030V3.2	15.11	14.29	14.28	6.41	6.22	7.29
32901311	Pp3c10_16420V3.2	4.39	4.55	5.54	2.1	1.93	1.74
32901317	Pp3c10_8530V3.2	3.31	3.56	3.29	3.67	3.89	3.58
32901318	Pp3c10_2900V3.1	479.12	461.78	472.09	498.47	508.24	471.84
32901319	Pp3c10_2900V3.2	1.69	1.74	2.42	1.98	2.69	1.73
32901325	Pp3c10_5300V3.4	4.59	3.53	4.74	9.55	6.6	7.11
32901327	Pp3c10_5410V3.2	1.78	2.05	2.19	1.58	2.05	1.98
32901332	Pp3c10_3350V3.1	26.33	25.22	22.9	44.02	40.68	43.68
32901348	Pp3c10_13310V3.1	50.91	47.44	48.34	36.55	38.77	36.76
32901354	Pp3c10_9750V3.2	15.07	14.79	20.54	21.43	24.12	26.4
32901355	Pp3c10_9750V3.3	40.47	42.59	34.65	43.24	41.42	35.6
32901356	Pp3c10_9750V3.4	5.14	5.65	5.36	5.48	4.33	4.88
32901358	Pp3c10_9730V3.2	38.44	38.05	38.4	32.02	31	31.61
32901361	Pp3c10_3720V3.5	2.95	3.37	2.92	3.31	5.95	4
32901362	Pp3c10_3720V3.6	5.37	5.6	3.36	5.15	4.29	5.25
32901363	Pp3c10_3720V3.7	2.78	2.44	2.93	4.52	2.57	3.78
32901373	Pp3c10_8450V3.1	180.45	175.57	183.08	193.62	195.49	195.31
32901377	Pp3c10_5020V3.2	20.15	19.13	18.68	17.71	17.8	16.69
32901378	Pp3c10_1710V3.1	23.64	24.14	21.15	14.66	16.34	15.73
32901380	Pp3c10_17330V3.1	1.17	1.29	1.27	5.93	6.57	6.47
32901385	Pp3c10_24760V3.2	3.02	2.73	2.65	2.28	1.36	1.82
32901386	Pp3c10_14100V3.4	21.39	21.83	18.26	9.73	10.78	10.02
32901388	Pp3c10_14100V3.1	18.33	19.61	18.55	11.47	12.05	10.87
32901389	Pp3c10_14100V3.3	77.77	78.33	84.8	40.18	36.21	37.91
32901391	Pp3c10_19100V3.1	4.37	5.36	4.11	4.47	4.5	4.49
32901394	Pp3c10_3130V3.3	1.7	1.31	1.11	2.86	2.43	2.88
32901400	Pp3c10_13010V3.1	12.53	10.06	13.68	8.15	11.05	5.3
32901401	Pp3c10_13010V3.2	7.8	9.82	4.54	5.57	2.1	5.98
32901404	Pp3c10_12080V3.2	92.61	93.46	92.13	148.24	149.77	145.88
32901406	Pp3c10_24140V3.2	1.5	2.22	1.86	1.98	1.81	2.48
32901409	Pp3c10_20350V3.2	34.26	36.91	38.15	13.84	13.88	13.07
32901410	Pp3c10_20350V3.3	4.06	1.07	7.66	1.02	3.28	1.38
32901412	Pp3c10_14070V3.1	4.3	4.81	4.4	11.46	11.71	10.03
32901413	Pp3c10_14070V3.2	3.03	3.33	1.35	4.96	5.56	6.43
32901417	Pp3c10_14070V3.6	1.65	5.81	11.03	10.78	10.75	3.25
32901418	Pp3c10_14070V3.7	1.09	3.74	2.71	3.95	4.41	1.91
32901421	Pp3c10_15390V3.1	108.42	106.33	110.92	54.28	58.37	56.01
32901427	Pp3c10_4780V3.1	7.29	7.1	6.65	5.5	5.35	5.41
32901429	Pp3c10_23950V3.1	8.68	7.59	8.58	7.13	6.98	6.12
32901435	Pp3c10_18600V3.2	3.7	4.16	3.92	6.4	6.7	5.92
32901439	Pp3c10_4420V3.2	1.26	2.85	2.83	2.42	2.79	2.08
32901465	Pp3c10_15900V3.1	5.17	3.53	3.81	4.67	2.83	5.28
32901468	Pp3c10_15900V3.4	3.31	3.58	1.62	2	3.35	2.96
32901469	Pp3c10_15900V3.5	2.49	2.87	1.89	4.11	3.53	3.2
32901470	Pp3c10_15900V3.8	9.45	12.45	9.23	6.42	5.68	6.44
32901471	Pp3c10_18930V3.1	1607.59	1658.9	1728.64	273.46	291.22	269.95
32901472	Pp3c10_18930V3.2	35.3	37.75	39.87	10.73	9.81	8.61
32901473	Pp3c10_15937V3.1	14.11	14.84	14.04	16.38	15.4	16.23
32901474	Pp3c10_2670V3.1	4.05	5.46	5.01	7.96	8.78	8.28
32901476	Pp3c10_19590V3.1	4.66	4.7	4.87	2.5	2.5	2.59
32901477	Pp3c10_19590V3.3	7.05	6.6	6.08	3.23	3.13	3.12
32901482	Pp3c10_2890V3.3	4.32	3.1	5.68	2.56	2.75	3.49
32901483	Pp3c10_2890V3.2	9.18	10.78	8.78	11.32	11.37	10.04
32901494	Pp3c10_17130V3.5	2.15	2.11	2.17	1.86	3.65	4.55
32901497	Pp3c10_17130V3.3	1.63	1.56	1.27	1.9	2.93	2.34
32901499	Pp3c10_17130V3.12	3.85	4.11	3.81	6.32	5.44	5.57
32901501	Pp3c10_15970V3.2	3.13	3.29	2.82	2.17	2.3	2.37
32901506	Pp3c10_5570V3.1	8.97	9.04	8.5	6.91	6.7	7.08
32901512	Pp3c10_16400V3.1	5.06	5.58	5.1	4.5	4.84	5.82
32901515	Pp3c10_7690V3.3	6.18	6.46	5.52	4.98	5.03	4.83
32901516	Pp3c10_6080V3.1	13.31	13.56	14.09	8.1	10.16	9.9
32901519	Pp3c10_4210V3.2	4.01	4.31	5.63	5.22	5.31	4.69
32901521	Pp3c10_4210V3.4	5.04	4.96	4.05	3.84	4.71	3.43
32901526	Pp3c10_7340V3.2	12.06	9.7	11.06	11.17	12.33	11.92
32901527	Pp3c10_7340V3.3	3.68	2.56	2.93	4.48	2.82	3.81
32901533	Pp3c10_14160V3.4	5.92	6.31	6.97	7.07	6.48	7.09
32901536	Pp3c10_660V3.2	7.49	8.56	7.26	6.27	6.39	7.3
32901538	Pp3c10_660V3.4	2.63	2.42	2.76	1.9	2.46	1.63
32901548	Pp3c10_12440V3.1	29.71	30.02	31.07	31.03	33.35	29.6
32901551	Pp3c10_21990V3.2	10.08	10.57	10.95	7.29	7.57	6.84
32901552	Pp3c10_5500V3.1	2.87	2.06	2.8	2.04	2.73	2.38
32901555	Pp3c10_5500V3.4	2.12	2.17	2.27	1.85	3.37	1.83
32901556	Pp3c10_15450V3.1	3.87	3.14	3.35	3.77	4.37	3.89
32901559	Pp3c10_13360V3.1	6.44	5.76	7.39	5.2	5.36	4.96
32901570	Pp3c10_14420V3.1	3.7	4.33	3.23	4.63	3.62	4.96
32901574	Pp3c10_14420V3.5	4.73	4.12	3.64	6.12	6.97	5.88
32901586	Pp3c10_2430V3.1	6.13	5.71	5.64	3.51	5.38	3.11
32901600	Pp3c10_2430V3.15	7.42	6.29	5.92	8.73	7.18	7.75
32901601	Pp3c10_2430V3.16	1.91	1.81	1.24	1.49	1.31	1.74
32901605	Pp3c10_7010V3.2	8.21	7.86	9.12	5.32	5.99	4.81
32901606	Pp3c10_16540V3.1	37.63	34.98	32.48	34.17	32.67	32.43
32901609	Pp3c10_2870V3.1	11.31	11.87	10.12	15.86	16.04	15.51
32901615	Pp3c10_14810V3.2	2.63	1.63	2.02	2.21	2.17	1.75
32901616	Pp3c10_14810V3.1	2.59	3.65	3.1	2.95	3.3	3.27
32901619	Pp3c10_11200V3.6	9.69	9.61	6.79	6.99	6.31	5.19
32901620	Pp3c10_11200V3.4	28.08	27.92	31.33	23.81	26.88	30.34
32901622	Pp3c10_11200V3.1	4.2	6.51	4.25	2.42	2.5	1.86
32901623	Pp3c10_11200V3.2	1.88	1.51	2.54	2.23	1.78	1.61
32901628	Pp3c10_17760V3.1	166.02	157.34	144.89	107.18	108.18	103.52
32901629	Pp3c10_17760V3.2	462.85	457.97	523.63	334.49	339.87	333.92
32901630	Pp3c10_10710V3.1	1.29	2.16	1.52	3.79	3.42	3.66
32901638	Pp3c10_2940V3.2	69.83	68.45	74.81	82.86	85.47	83.91
32901640	Pp3c10_5690V3.1	18.28	19.63	20.28	16.6	17.6	17.45
32901642	Pp3c10_2280V3.1	10.11	9.61	8.13	15.27	13.32	17.47
32901643	Pp3c10_2280V3.2	8.62	9.16	6.75	11.19	11.62	12.36
32901652	Pp3c10_13800V3.2	2.88	2.9	2.09	1.94	2.18	2.58
32901653	Pp3c10_13800V3.3	4.5	4.31	4.54	3.6	3.68	3.61
32901654	Pp3c10_6090V3.1	26.58	21.56	16.34	26.49	27.71	27.42
32901655	Pp3c10_6090V3.2	32.89	28.96	24.03	27.33	29.81	29.75
32901662	Pp3c10_2220V3.3	10.67	9.12	9.49	19.79	19.78	18.5
32901663	Pp3c10_2220V3.2	1.41	2.13	2.18	1.12	1.65	1.96
32901664	Pp3c10_5340V3.1	3.16	3.18	2.18	2.64	3.17	3.32
32901667	Pp3c10_25371V3.3	356.43	371.55	481.25	966.82	940.34	929.64
32901668	Pp3c10_25371V3.1	5.08	4.66	5.12	12.45	13.01	13.79
32901675	Pp3c10_16930V3.5	3.23	2.15	2.4	4.17	4.93	3.57
32901676	Pp3c10_16930V3.6	3.02	2.76	3.07	1.94	1.65	2
32901680	Pp3c10_15730V3.2	68.62	70.63	84.36	57.8	57.57	56.52
32901681	Pp3c10_25870V3.1	2.35	2.46	2.36	1.83	2.49	2.29
32901683	Pp3c10_20260V3.1	2.34	2.62	1.78	2.06	2.19	2.58
32901685	Pp3c10_20260V3.3	3.36	3.33	3.65	4.38	4.49	4.39
32901689	Pp3c10_21740V3.1	2.72	3.28	2.57	4.14	4.21	3.81
32901692	Pp3c10_8000V3.1	6.91	7.74	6.69	4.16	4.6	4.62
32901695	Pp3c10_8000V3.2	2.88	2.13	2.23	1.6	1.16	1.63
32901696	Pp3c10_10730V3.1	24.41	23.64	25.07	20.46	20.36	20.58
32901702	Pp3c10_15640V3.1	13.95	13.23	11.97	21.54	19.79	17.57
32901703	Pp3c10_15640V3.2	5.23	5.17	4.78	8.81	9.18	8.81
32901704	Pp3c10_5660V3.1	7.68	7.92	6.55	6.91	6.21	6.17
32901705	Pp3c10_5660V3.2	91.13	91.62	94.22	2.02	3.01	2.98
32901709	Pp3c10_3200V3.2	5.6	5.26	5.28	7.94	8.66	7.29
32901712	Pp3c10_13060V3.1	168.45	170.62	196.34	20.14	19.58	16.2
32901713	Pp3c10_13060V3.2	98.33	82.91	76.35	14.89	10.08	14.3
32901714	Pp3c10_13060V3.3	11.89	13.13	13.74	5.65	6.49	5.43
32901715	Pp3c10_13060V3.4	6.68	7.43	7.45	2.03	1.97	1.17
32901717	Pp3c10_20820V3.1	14.14	7.25	11.36	5.73	8.76	8.95
32901718	Pp3c10_20820V3.2	12.37	20.24	16.94	19.93	14.54	14.28
32901722	Pp3c10_2760V3.1	8.36	9.97	9.29	5.48	4.99	5.06
32901723	Pp3c10_3220V3.1	7.27	7.17	6.47	5.42	5.12	5.22
32901726	Pp3c10_9020V3.1	12.02	12.6	12.12	22.52	21.92	21.15
32901738	Pp3c10_20920V3.1	23.57	20.7	18.68	22.14	25.82	21.68
32901740	Pp3c10_20920V3.3	1.8	1.91	1.9	3.07	1.77	3.38
32901743	Pp3c10_7850V3.3	7.09	6.05	5.36	6.25	6.26	6.21
32901744	Pp3c10_7850V3.4	6.73	8.11	5.59	4.49	4.02	4.69
32901752	Pp3c10_23130V3.1	6.64	6.49	5.63	9.83	8.49	9.14
32901753	Pp3c10_23130V3.2	1.81	1.99	2.07	1.9	2.43	3.2
32901754	Pp3c10_8680V3.1	1.71	2.27	2.63	1.99	2.04	2.22
32901759	Pp3c10_3050V3.2	13.33	15.09	13.1	11.48	11.62	9.8
32901761	Pp3c10_6170V3.1	62.12	57.08	64.35	32.5	38.35	34.41
32901762	Pp3c10_6170V3.2	7.89	13.75	12.39	11.58	11.49	13.6
32901765	Pp3c10_17390V3.2	2.11	3.9	3.99	5.34	3.53	4.9
32901766	Pp3c10_17390V3.3	2.11	3.9	3.99	5.34	3.53	4.9
32901767	Pp3c10_17390V3.4	3.07	3.35	2.41	2.02	2.85	2.98
32901771	Pp3c10_16040V3.3	6.11	5.4	4.98	3.24	3.99	3.88
32901776	Pp3c10_22940V3.1	31.62	28.53	19.73	20.91	21.41	21.76
32901777	Pp3c10_22940V3.2	11.35	13.85	20.96	18.34	17.97	18.77
32901779	Pp3c10_16580V3.1	3	2.88	2.27	2.39	2.27	2.84
32901787	Pp3c10_9270V3.2	146.89	146.88	135.73	100.87	99.79	97.94
32901805	Pp3c10_10220V3.2	252.75	246.98	271.62	117.29	119.7	117.49
32901808	Pp3c10_11430V3.3	2.72	5.4	5.5	2.13	2.75	3.82
32901811	Pp3c10_11430V3.7	16.08	15.88	14.68	4.75	6.89	5.14
32901828	Pp3c10_7720V3.1	10.51	10.68	9.66	3.55	3.75	4.18
32901832	Pp3c10_4790V3.1	2.25	1.77	1.74	1.72	1.39	1.52
32901835	Pp3c10_6430V3.3	5.94	4.07	4.71	3.57	2.1	1.4
32901837	Pp3c10_19020V3.1	4.49	8.49	6.98	10.67	10.27	8.91
32901850	Pp3c10_13530V3.15	4.62	3.17	3.56	3.88	5.63	5.39
32901854	Pp3c10_13530V3.5	5	6.38	5.11	5.29	5.2	3.5
32901857	Pp3c10_10520V3.1	4.76	6.46	4.13	6.18	6.25	6.06
32901867	Pp3c10_3250V3.2	4.81	4.48	3.49	2.88	2.82	2.88
32901870	Pp3c10_19430V3.2	17.41	17.4	14.85	9.53	9.8	10.24
32901872	Pp3c10_5310V3.2	25.68	27.4	24.16	4.49	4.6	4.27
32901875	Pp3c10_8380V3.6	2.73	3.29	2.84	2.2	1.29	2.03
32901881	Pp3c10_11190V3.3	8.09	9.28	7.86	8.24	10.05	9.49
32901882	Pp3c10_11190V3.4	25.52	26.93	34.1	23.61	30.62	28.6
32901883	Pp3c10_15180V3.1	12.99	10.34	8.59	12.25	10.32	12.35
32901884	Pp3c10_15180V3.2	15.05	15.26	17.14	19.25	20.65	19.84
32901886	Pp3c10_23960V3.2	3.12	2.75	2.71	3.16	2.7	3.24
32901887	Pp3c10_23960V3.1	2.25	3.34	2.54	3.17	4.7	3.58
32901890	Pp3c10_12300V3.2	9.84	9.25	7.56	6.84	6.03	6.16
32901891	Pp3c10_24560V3.2	6.16	8.04	6.36	5.49	4.19	5.75
32901892	Pp3c10_24560V3.3	2.9	1.77	2.74	1.51	2.09	1.93
32901897	Pp3c10_4240V3.4	8.25	6.26	7.13	13.19	11.15	9.99
32901898	Pp3c10_4240V3.5	5.43	4.92	5.97	6.28	6.38	8
32901900	Pp3c10_4240V3.7	21.95	20.43	16.19	30.77	21.95	24.64
32901901	Pp3c10_4240V3.8	1.28	3.71	7.26	3.51	6.97	8.24
32901903	Pp3c10_360V3.1	11.55	11.2	11.13	12.77	13.7	12.18
32901909	Pp3c10_6890V3.2	3.71	4.27	4.01	3.58	3.25	3.55
32901910	Pp3c10_3170V3.1	12.19	12	12.33	11.32	11.86	12.27
32901914	Pp3c10_17340V3.1	1.82	2.08	1.37	1.77	1.97	2.19
32901915	Pp3c10_3760V3.1	4.91	4.68	3.75	1.73	2.08	1.99
32901922	Pp3c10_11830V3.3	1.91	2.11	1.9	2.94	2.05	2.02
32901924	Pp3c10_3580V3.1	7.4	6.91	6.38	4.59	4.66	4.49
32901925	Pp3c10_11330V3.1	2.6	2.45	2.7	2.59	1.22	1.87
32901929	Pp3c10_10840V3.2	17.23	16.48	15.58	10.3	10.15	9.58
32901931	Pp3c10_19840V3.2	10.3	10.53	6.11	6.87	9.92	3.07
32901933	Pp3c10_11650V3.2	11.03	11.12	11.53	8.43	7.36	7.81
32901935	Pp3c10_6330V3.1	44.83	42.73	39.52	12.18	12.44	12.76
32901938	Pp3c10_7370V3.3	1.35	1.69	2.5	3.06	1.72	3.53
32901939	Pp3c10_7370V3.2	98.68	103.34	120.77	141.54	139.78	137.87
32901941	Pp3c10_21790V3.2	118.61	117.37	117.79	106.83	104.52	104.55
32901942	Pp3c10_18400V3.1	46.1	43.69	42.64	48.17	47.58	47
32901943	Pp3c10_18400V3.2	1.65	1.58	1.57	1.89	1.95	1.51
32901947	Pp3c10_12450V3.2	44.93	44.41	48.32	47.42	45.93	45.45
32901949	Pp3c10_20710V3.1	107.35	106	88.42	226.54	226.04	223.8
32901951	Pp3c10_20710V3.3	39.26	36.2	58.49	101.27	108.58	113.11
32901956	Pp3c10_21470V3.1	11.2	12.53	13.61	9.81	9.12	8.8
32901964	Pp3c10_680V3.10	1.44	1.69	1.98	3.24	2.72	2.84
32901970	Pp3c10_680V3.8	2.92	3.02	2.06	4.02	2.62	3.42
32901971	Pp3c10_680V3.5	4.7	5.15	4.18	3.83	5.58	4.64
32901976	Pp3c10_5730V3.1	2.32	2.23	1.49	2.04	2.35	2.81
32901996	Pp3c10_19740V3.1	21.59	19.52	17.01	29.96	32.16	31.86
32901999	Pp3c10_12670V3.6	17.82	17.9	16.98	12.77	13.08	12.47
32902006	Pp3c10_16600V3.1	3.41	4.16	3.18	3.21	2.32	3.47
32902014	Pp3c10_8500V3.1	127.12	139.94	160.69	135.38	141.44	133.15
32902018	Pp3c10_12220V3.3	8.99	9.97	8.53	5.67	5.46	4.7
32902024	Pp3c10_20160V3.2	8.39	8.92	8.27	8.19	7.78	7.94
32902040	Pp3c10_7420V3.2	9.24	9.88	8.29	12.38	11.77	12.35
32902043	Pp3c10_1060V3.2	8.44	8.57	7.39	15.25	13.89	13.9
32902049	Pp3c10_21660V3.5	4.16	4.71	4.7	3.62	2.72	3.77
32902051	Pp3c10_18450V3.1	6.75	6.6	7.38	4.64	4.7	5.23
32902056	Pp3c10_10620V3.5	3.02	4.65	2.48	6.55	4.56	3.21
32902057	Pp3c10_10620V3.6	3.1	3.03	2.62	1.09	1.85	3.5
32902062	Pp3c10_10620V3.4	3.96	3.68	2.28	2.67	1.86	2.61
32902068	Pp3c10_12320V3.2	33.92	29.17	30.89	21.28	21.35	21.17
32902069	Pp3c10_22080V3.1	1.61	1.97	3.65	2.96	1.88	3.89
32902070	Pp3c10_22080V3.3	27.18	25.45	19.16	23.65	22.76	20.35
32902071	Pp3c10_22080V3.2	30.67	26.11	30.23	22	24.63	25.58
32902072	Pp3c10_17080V3.1	3.64	1.55	5.92	2.24	4.72	6.03
32902073	Pp3c10_17080V3.2	114.95	123.45	109.12	120.82	117.92	118.52
32902076	Pp3c10_12100V3.1	2.69	3.28	2.6	2.83	3.33	2.74
32902092	Pp3c10_8371V3.1	3.33	4.05	3.93	3.4	2.78	3.72
32902093	Pp3c10_13610V3.1	30.83	32.07	32.96	43.38	45.67	42.66
32902105	Pp3c10_23650V3.1	3.1	3.34	2.63	1.34	1.77	1.96
32902106	Pp3c10_23650V3.2	3.42	3.33	3.24	3.12	3.89	3.65
32902107	Pp3c10_14590V3.1	13.05	16.63	10.98	23.17	22.28	24.32
32902112	Pp3c10_6880V3.1	63.41	58.12	61.6	99.58	103.31	93.21
32902113	Pp3c10_6880V3.2	58.46	61.43	60.71	150.7	150.01	146.8
32902114	Pp3c10_6880V3.3	13.61	10.45	8.72	9.14	6.53	12.44
32902116	Pp3c10_6880V3.5	5.62	5.28	4.85	9.23	6.99	5.98
32902117	Pp3c10_6880V3.6	2.8	2.92	1.88	4.95	5.37	5.24
32902141	Pp3c10_14850V3.1	6.69	6.63	6.02	6.8	6.36	7.21
32902150	Pp3c10_23930V3.7	5.37	5.07	3.23	4.52	3.5	5.04
32902151	Pp3c10_1580V3.1	2.96	2.83	2.18	1.68	1.61	1.61
32902152	Pp3c10_1580V3.3	5.7	5.77	7.33	3.21	4.52	2.84
32902157	Pp3c10_16100V3.1	13.35	13.6	15.13	9.2	9.81	10.66
32902165	Pp3c10_11250V3.1	16.6	16.46	16.3	30.4	30.96	31.19
32902172	Pp3c10_11250V3.4	1.99	2.45	1.31	4.6	4.55	5.51
32902174	Pp3c10_2812V3.1	1.95	1.92	1.72	1.26	1.38	1.03
32902177	Pp3c10_25450V3.2	307.04	306.48	330.35	713.58	725.95	699.39
32902178	Pp3c10_25450V3.4	2.53	2.49	1.94	2.96	3.51	4.15
32902179	Pp3c10_25450V3.3	3.32	4.15	3.38	4.14	5.64	5.35
32902183	Pp3c10_20450V3.1	1.21	2.44	1.21	2.73	2.44	2.12
32902191	Pp3c10_24200V3.1	18.5	22.07	21.1	22.64	20.69	21.15
32902193	Pp3c10_21700V3.1	4.34	4.94	4.17	4.96	5.28	5.51
32902194	Pp3c10_21700V3.2	2.48	2.77	1.91	2.27	1.42	2.19
32902197	Pp3c10_9450V3.2	6.3	8.16	7.65	4.04	4.79	4.41
32902202	Pp3c10_22800V3.1	7.8	6.8	7.12	6.18	5.51	4.28
32902203	Pp3c10_22800V3.2	379.56	369.17	356.81	584.35	599.46	580.71
32902208	Pp3c10_9040V3.3	5.15	6.82	3.73	9.93	8.18	9.12
32902209	Pp3c10_9040V3.4	2.5	1.53	3.85	1.61	1.42	2.77
32902211	Pp3c10_1910V3.1	8.04	8.59	7.66	7.32	8.05	7.17
32902214	Pp3c10_12890V3.2	14.56	14.9	14.47	16.72	16.61	16.13
32902215	Pp3c10_21530V3.2	20.67	16.71	21.06	29.05	42.48	43.43
32902216	Pp3c10_21530V3.6	3.52	3.32	4.04	20.52	16.48	19.04
32902218	Pp3c10_21530V3.5	14.95	20.68	19.4	69.85	62.9	61.08
32902220	Pp3c10_21530V3.4	5.85	9.5	5.69	11.35	9.77	8.66
32902221	Pp3c10_3590V3.1	3.37	3.49	4.18	4.32	3.94	4.14
32902226	Pp3c10_7500V3.1	5.24	5.36	5.77	1.82	2.15	1.99
32902236	Pp3c10_17630V3.2	12.73	12.43	12.58	4.96	5.03	4.33
32902238	Pp3c10_14020V3.2	28.86	28.28	31.57	21.24	18.65	20.57
32902246	Pp3c10_20870V3.2	10.57	11.28	10.57	10.77	11.75	10.81
32902248	Pp3c10_22600V3.2	1.93	1.49	1.65	1.3	2.18	1.7
32902256	Pp3c10_7760V3.2	8.24	7.99	7.83	11.72	11.23	10.18
32902260	Pp3c10_2820V3.1	5.5	5.55	5.11	7.38	7.61	8.45
32902271	Pp3c10_20400V3.7	1.59	1.32	1.21	1.28	1.52	1.62
32902272	Pp3c10_20400V3.8	3.47	3.04	3.36	2.96	3.4	3.73
32902281	Pp3c10_12910V3.1	4.28	4.31	4.15	3.56	3.06	3.24
32902290	Pp3c10_4760V3.10	3.03	2.27	3.58	5.18	1.48	4.94
32902293	Pp3c10_4760V3.6	4.93	4.85	2.72	4.84	6.98	8.71
32902299	Pp3c10_4760V3.21	4.32	5.72	3.43	6.69	4.14	5.74
32902304	Pp3c10_4760V3.4	2.96	3.72	2.48	2.99	6.07	1.16
32902323	Pp3c10_5590V3.4	8.08	6.82	7.39	12.33	12.74	7.9
32902324	Pp3c10_14480V3.1	4.39	4.09	3.16	5.02	4.48	4.21
32902331	Pp3c10_16010V3.3	10.27	10.57	10.94	6.77	8.79	9.59
32902333	Pp3c10_19570V3.3	11.09	12.08	10.3	10.92	11.36	11.07
32902334	Pp3c10_19570V3.2	3.57	1.26	2.31	2.81	2.29	3.17
32902335	Pp3c10_13540V3.1	3.79	4.41	2.68	2.87	2.01	3.21
32902336	Pp3c10_13540V3.2	41.39	39.25	38.47	29.14	30.16	31.27
32902338	Pp3c10_16370V3.2	13.83	13.61	13.2	14.9	14.3	14.51
32902346	Pp3c10_3850V3.1	2.16	3.01	2.74	2.08	1.44	1.63
32902355	Pp3c10_20960V3.2	56.91	54.28	57.2	29.9	30.87	31.35
32902356	Pp3c10_20960V3.3	2.1	2.19	1.82	1.63	1.18	1.31
32902361	Pp3c10_11840V3.2	73.44	71.63	67.84	39.42	39.72	39.23
32902363	Pp3c10_21310V3.2	28.57	28.09	30.41	7.81	8.8	6.6
32902364	Pp3c10_21310V3.3	11.21	4.88	7.42	3.57	3.19	4.73
32902366	Pp3c10_17250V3.1	2.92	3.62	3.82	2.68	2.81	2.85
32902368	Pp3c10_14440V3.1	18.06	17.38	19.65	13.35	12.29	12.95
32902370	Pp3c10_20240V3.1	261.48	277.45	286.87	290.89	296.03	272.89
32902372	Pp3c10_16780V3.1	2.18	1.98	2.58	1.54	2.38	2.08
32902374	Pp3c10_16780V3.3	8.57	9.66	8.13	9.25	7.38	7.37
32902378	Pp3c10_20750V3.2	9.24	6.62	9.03	8.36	11.24	9.41
32902379	Pp3c10_20750V3.1	5.2	6.86	4.47	6.09	3.48	6.06
32902383	Pp3c10_12710V3.1	8.61	9.38	7.68	6.52	5.33	5.92
32902386	Pp3c10_23140V3.1	3.24	3.68	2.85	8.88	10.21	9.83
32902392	Pp3c10_16330V3.1	4.64	4.42	4.37	5.22	4.82	5.77
32902393	Pp3c10_16330V3.2	2.05	2.16	1.49	1.88	2.45	1.73
32902396	Pp3c10_970V3.1	3.91	3.76	3	2	2.38	2.07
32902399	Pp3c10_16560V3.2	16.77	15.42	20.46	33.6	33.28	30.98
32902400	Pp3c10_200V3.1	8.35	9.91	5.96	8.44	8.13	9.5
32902405	Pp3c10_200V3.6	4.63	5.19	4.69	5.75	4.85	4.75
32902413	Pp3c10_2650V3.3	7.06	10.46	7.57	7.86	9.66	8.55
32902419	Pp3c10_4230V3.3	1.35	2.1	1.76	1.89	2.1	1.88
32902424	Pp3c10_9910V3.2	7.67	7.64	7.4	9.49	9.1	2.44
32902425	Pp3c10_12370V3.1	4.78	5.21	5.37	3.25	3.5	3.37
32902428	Pp3c10_8730V3.2	2.96	2.52	2.26	2.02	1.75	1.67
32902431	Pp3c10_20100V3.2	5.46	4.92	6.12	5.86	5.52	5.52
32902442	Pp3c10_2230V3.3	11.6	13.15	11.73	10.82	13.96	14.31
32902443	Pp3c10_2230V3.1	18.07	18.09	16.27	21.33	19.13	17.46
32902447	Pp3c10_21170V3.1	16.47	17.21	16.03	13.25	12.04	12.6
32902449	Pp3c10_1400V3.1	16.99	17.04	16.52	24.06	23.29	18.01
32902453	Pp3c10_1400V3.5	2.38	2.3	1.22	2.74	4.72	4.1
32902454	Pp3c10_1400V3.6	2.21	3.69	3.79	2.78	4.16	5.02
32902462	Pp3c10_1400V3.14	6.4	5.85	6.46	8.43	6.56	6.81
32902463	Pp3c10_1400V3.15	2.25	2.17	2.04	2.73	2.5	2.67
32902465	Pp3c10_16280V3.1	1.46	1.74	1.29	1.23	1.86	1.66
32902471	Pp3c10_13560V3.1	9.89	10.19	10.18	9.44	7.94	7.2
32902484	Pp3c10_22842V3.19	5.13	2.12	3.02	2.72	2.16	3.47
32902485	Pp3c10_22842V3.20	9.75	13.42	10.2	12.58	13.09	11.91
32902492	Pp3c10_22842V3.4	2.06	1.37	1.09	1.02	1.72	1.69
32902494	Pp3c10_21630V3.2	7.11	7.52	5.48	3.6	3.74	4.49
32902496	Pp3c10_21630V3.3	4.02	3.87	5.17	2.62	2.05	2.55
32902508	Pp3c10_23620V3.12	1.91	2.36	1.67	1.1	1.43	1.27
32902512	Pp3c10_21640V3.2	14.22	12.84	11.52	3.6	3.47	3.62
32902513	Pp3c10_21640V3.3	17.48	14.55	14.95	3.34	3.65	3.53
32902519	Pp3c10_3910V3.1	2.15	1.71	1.88	2.06	1.6	2.87
32902521	Pp3c10_3910V3.3	2.92	3.69	2.7	1.7	1.68	1.66
32902525	Pp3c10_3910V3.8	5.94	7.27	6.69	5.06	4.88	4.91
32902527	Pp3c10_9370V3.1	4.23	4.59	3.12	2.8	3.1	3.08
32902528	Pp3c10_9370V3.3	12.24	8.06	10.28	11.77	10.72	8.71
32902529	Pp3c10_9370V3.2	5.77	8.9	6.56	5.68	5.29	9.11
32902536	Pp3c10_16960V3.2	1.21	1.34	1	2.39	1.76	2.42
32902540	Pp3c10_17770V3.1	26.02	26.55	26.14	26.51	28.18	26.95
32902541	Pp3c10_17770V3.2	3.71	3.42	3.91	3.69	2.41	4.72
32902550	Pp3c10_1790V3.6	1.66	1.4	1.25	1.77	1.71	1.86
32902554	Pp3c10_9790V3.1	5.18	5.11	4.42	1.3	1.4	1.22
32902558	Pp3c10_19880V3.2	28.56	25.11	26.2	18.5	21.15	19.58
32902560	Pp3c10_19880V3.4	2.82	4.65	4.8	4.22	2.42	3.95
32902561	Pp3c10_19880V3.5	5.74	7.24	4.22	4.53	2.69	3.82
32902564	Pp3c10_16860V3.1	6.04	5.86	3.3	6.45	6.63	6.85
32902572	Pp3c10_13240V3.1	17.2	15.91	15.61	11.39	10.27	10.22
32902579	Pp3c10_6220V3.1	16.53	16.07	13.3	18.63	18.85	19.79
32902580	Pp3c10_6220V3.2	15.3	13.5	19.74	25.65	27.28	26.78
32902584	Pp3c10_2970V3.1	6.55	6.12	5.82	2.17	2.28	1.77
32902585	Pp3c10_2970V3.2	5.95	6.37	6.56	2.76	2.37	1.98
32902589	Pp3c10_19260V3.2	90.69	90.55	93.46	86.35	87.9	81.86
32902591	Pp3c10_5130V3.1	13.5	13.02	12.21	10.16	10.31	10.26
32902599	Pp3c10_350V3.6	1.97	1	2.24	1.59	2.62	3.1
32902611	Pp3c10_20380V3.2	5.13	4.91	4.49	1.82	3.4	3.79
32902613	Pp3c10_20380V3.4	3.52	3.54	3.39	5.82	4	4.52
32902623	Pp3c10_22890V3.2	12.57	13.73	14.58	23.27	20.81	20.96
32902628	Pp3c10_19460V3.6	36.93	35.52	39.07	68.14	70.63	67.3
32902630	Pp3c10_1460V3.1	3.43	3.78	3.54	1.71	2.16	2.18
32902635	Pp3c10_2950V3.1	6.05	7.18	8.74	8.65	7.36	9.35
32902640	Pp3c10_2950V3.6	9.37	9.51	5.57	6.45	6.18	5.56
32902652	Pp3c10_24110V3.4	8.88	8.09	8.22	4.66	4.19	5.23
32902654	Pp3c10_22920V3.3	9.61	7.42	8.44	8.79	9.66	5.94
32902655	Pp3c10_22920V3.5	14.51	14.11	14.85	9.32	6.17	8.56
32902661	Pp3c10_8570V3.2	12.4	11.6	10.17	11.67	14.92	17.83
32902662	Pp3c10_8570V3.3	80.51	81.2	79.25	65.08	66.08	64.21
32902665	Pp3c10_8570V3.6	42.27	42.17	44.8	35.36	32.87	36.42
32902669	Pp3c10_10860V3.3	55.64	59.58	59	71.75	70.78	69.68
32902670	Pp3c10_20850V3.1	5.15	5.19	5.22	6.27	4.33	5.27
32902673	Pp3c10_22760V3.2	18.14	17.09	17.05	17.69	16.89	18.18
32902686	Pp3c10_18351V3.1	2.56	2.05	2.79	2.94	3.52	3.49
32902687	Pp3c10_8190V3.1	6.32	6.08	5.43	3.52	3.63	2.9
32902697	Pp3c10_13670V3.3	13.42	14.28	11.19	18.02	17.83	17.68
32902699	Pp3c10_13820V3.1	7.74	9.62	8.14	9.14	8.89	9.67
32902709	Pp3c10_19330V3.5	1.71	1.19	1.42	1.55	1.81	1.84
32902711	Pp3c10_22900V3.2	11.1	10.29	10.91	16.02	16.13	14.53
32902712	Pp3c10_22900V3.3	12.8	13.53	11.31	13.53	11.63	14.22
32902714	Pp3c10_7470V3.1	27.34	26.6	27.22	31.13	29.39	29.17
32902716	Pp3c10_15580V3.1	25.15	25.16	30.68	30.13	31.78	27.64
32902719	Pp3c10_15170V3.2	6.74	5.76	6.56	5.76	5.4	6.46
32902721	Pp3c10_3790V3.2	3.34	3.14	3.41	62.65	63.24	61.02
32902725	Pp3c10_6770V3.5	5.27	4.66	4.88	5.33	5.08	5.13
32902728	Pp3c10_14430V3.1	2.29	2.36	2.57	4.89	5.23	5.14
32902730	Pp3c10_10980V3.1	79.54	75.2	73.72	123.66	123.96	120.05
32902733	Pp3c10_1880V3.2	5.02	5.45	5.35	1.4	2.17	1.74
32902735	Pp3c10_6390V3.1	8.57	10.02	15	14.65	7.55	11.61
32902736	Pp3c10_6390V3.2	21.24	20.09	19.22	22.02	27.58	22.06
32902737	Pp3c10_6390V3.3	2.78	2.46	2.72	3.27	3.15	1.16
32902739	Pp3c10_10670V3.1	4.4	7.48	4.53	2.27	3.21	2.33
32902740	Pp3c10_10670V3.2	10.82	8.27	9.23	7.47	5.92	7
32902749	Pp3c10_11390V3.4	1.2	1.72	1.08	1.25	1.64	1.19
32902751	Pp3c10_25470V3.1	3.5	4.44	3.63	4.39	4.31	4.36
32902752	Pp3c10_25470V3.2	14.87	15.14	11.96	19.3	19.93	19.52
32902756	Pp3c10_16640V3.10	2.49	1.82	1.49	1.59	1.69	1.76
32902761	Pp3c10_16640V3.8	1.08	1.44	1.33	1.61	1.54	1.72
32902764	Pp3c10_2410V3.2	17.87	20.97	18.35	19.18	19.7	19.82
32902765	Pp3c10_11150V3.1	2.98	3.99	3.13	26.23	25.51	29.52
32902767	Pp3c10_11150V3.2	4.89	3.71	5.33	63.64	64.69	59.68
32902769	Pp3c10_13030V3.2	18.19	13.33	12.69	11.17	12.73	11.41
32902770	Pp3c10_13030V3.3	17.22	19.89	17.82	17.52	16.19	15.18
32902773	Pp3c22_4190V3.3	9.51	8.99	8.19	3.64	5.19	4.87
32902778	Pp3c22_9200V3.1	46.97	39.74	35.67	18.75	19.19	19
32902786	Pp3c22_7650V3.1	15.74	14.43	14.08	9.89	9.85	10.37
32902788	Pp3c22_13450V3.1	8.57	8.64	9.48	9.65	8.91	8.42
32902794	Pp3c22_5660V3.3	26.88	28.67	26.22	16.55	16.36	15.25
32902796	Pp3c22_11700V3.2	121.08	119.49	127.29	242.43	250.32	248.52
32902801	Pp3c22_9700V3.1	91.4	86.29	79.76	18.76	16.03	17.07
32902804	Pp3c22_9700V3.4	1.99	3.14	8.98	3.57	4.03	5.55
32902805	Pp3c22_22230V3.1	1.32	1.87	2.47	1.19	1.07	1.37
32902806	Pp3c22_17670V3.1	16.66	18.9	19.99	33.08	33.74	34.31
32902809	Pp3c22_18880V3.1	14.3	14.2	13.05	12.83	12.56	12.95
32902811	Pp3c22_1330V3.1	4.29	4.53	4.17	3.62	3.67	3.8
32902815	Pp3c22_7720V3.1	3.98	5.8	4.4	5.8	6.36	5.77
32902820	Pp3c22_2660V3.2	29.16	31.67	32.42	54.59	52.98	53.58
32902821	Pp3c22_2660V3.3	2.6	1.36	1.56	2.38	4.16	2.88
32902823	Pp3c22_12040V3.1	3.37	3.58	3.65	5.12	5.15	5.17
32902825	Pp3c22_17940V3.1	3.94	5.79	6.53	4.99	5.39	5.57
32902827	Pp3c22_17940V3.3	1.86	1.79	1.36	2.57	1.87	1.71
32902830	Pp3c22_5700V3.2	27	35.92	43.49	59.49	57.45	38.45
32902831	Pp3c22_5700V3.3	150.72	128.38	104.69	141.52	147.41	156.74
32902832	Pp3c22_5700V3.4	10.46	6.65	6.83	3.24	4.76	4.68
32902837	Pp3c22_17770V3.2	15.9	15.03	19.39	37.44	36.74	35.26
32902843	Pp3c22_21460V3.1	18.75	16.11	14.15	8.9	8.99	8.14
32902845	Pp3c22_10270V3.1	6.25	5.3	5.26	5.41	5.03	5.73
32902854	Pp3c22_930V3.1	13.15	10.63	12.45	12.91	13.7	12.96
32902858	Pp3c22_930V3.5	2.07	2.85	2.18	2.08	3.01	2.09
32902862	Pp3c22_7610V3.1	2.7	8.63	5.5	5.78	6.12	6.21
32902863	Pp3c22_7610V3.2	67.68	62.48	72.66	84.12	78.53	78.14
32902864	Pp3c22_7610V3.3	4.18	2.48	2.26	4.63	3	4.46
32902866	Pp3c22_21870V3.1	3.91	4.13	3.6	3.08	2.95	3.19
32902870	Pp3c22_14490V3.2	8.46	8.15	7.33	7.28	7.33	6.61
32902871	Pp3c22_21500V3.1	23.12	25.43	25.05	40.13	39.08	39.78
32902881	Pp3c22_18570V3.1	2.01	2.74	2.44	1.58	1.34	1.96
32902884	Pp3c22_22820V3.1	5.53	5.53	5.78	5.58	5.15	5.64
32902890	Pp3c22_15110V3.4	2.55	2.59	2.04	1.69	1.14	1.56
32902891	Pp3c22_14400V3.1	9.66	8.31	6.1	6.77	6.91	6.08
32902895	Pp3c22_19330V3.2	3.06	3.18	2.17	2.21	2.28	1.89
32902900	Pp3c22_11130V3.2	1.55	1.51	1.77	1.84	1.74	1.63
32902902	Pp3c22_14060V3.1	5.71	5.78	5.62	24.65	26.82	27
32902903	Pp3c22_14060V3.3	6.26	6.27	4.39	19.51	17.14	17.35
32902909	Pp3c22_1540V3.1	5.04	5.4	4.55	4.48	4.18	4.9
32902910	Pp3c22_1540V3.2	2.05	1.88	1.36	1.07	1.49	1.02
32902911	Pp3c22_20950V3.1	2.47	3.43	2.72	2.51	2.08	2.13
32902916	Pp3c22_1940V3.2	4.71	4.48	4.11	3.81	4.05	4.73
32902917	Pp3c22_1940V3.3	2.82	3.36	2.87	2.98	2.03	2.21
32902921	Pp3c22_11690V3.1	634.57	543.39	657.85	144.38	147.72	141.62
32902922	Pp3c22_11690V3.2	332.1	352.72	304.02	58.95	64.74	65.39
32902923	Pp3c22_11690V3.3	290.41	291.85	268.77	82.12	79.69	71.79
32902925	Pp3c22_15730V3.1	39.53	38.85	41.11	26.41	24.66	25.4
32902928	Pp3c22_810V3.3	6.07	6.12	5.92	8.98	6.66	7.35
32902929	Pp3c22_810V3.2	1.32	1.19	1.29	1.51	3.26	1.64
32902941	Pp3c22_9340V3.3	11.05	11.16	10.58	14.24	14.79	15.52
32902945	Pp3c22_8160V3.2	4.84	4.32	4.99	1.92	2.57	2.42
32902947	Pp3c22_13430V3.2	4.05	4.08	3.41	5.39	5.45	5.47
32902949	Pp3c22_7880V3.1	23.16	21.83	23.65	20.02	18.25	18.23
32902957	Pp3c22_13020V3.2	7.11	7.78	7.87	5.52	5.32	5.21
32902959	Pp3c22_15210V3.2	15.42	14.3	15.65	17.36	16.36	15.53
32902961	Pp3c22_8970V3.2	6.67	6.83	6.54	2.45	1.55	2.15
32902964	Pp3c22_1410V3.2	14.12	14.11	12.75	11.46	12.25	11.7
32902974	Pp3c22_6520V3.1	2.8	4	3.79	3.34	3.86	3.37
32902982	Pp3c22_9080V3.2	19.87	22.19	18.64	13.45	13.33	14.22
32902987	Pp3c22_22050V3.3	2.67	2.52	2.33	1.84	1.7	1.78
32902990	Pp3c22_17830V3.2	13.3	12.03	11.04	14.47	14.98	14.58
32902991	Pp3c22_18300V3.1	105.15	102.22	111.92	109.88	110.73	106.83
32902994	Pp3c22_16420V3.1	2.68	2.13	2.84	2.74	2.69	3.4
32903006	Pp3c22_13770V3.2	23.92	24.22	21.61	12.36	13.34	13.05
32903010	Pp3c22_14360V3.4	8.8	9.59	8.59	14.18	14.68	14.28
32903015	Pp3c22_7980V3.4	2.2	2.1	1.56	1.51	1.98	1.01
32903018	Pp3c22_7980V3.3	9.44	6.19	7.62	13.53	14.01	12.69
32903019	Pp3c22_7980V3.6	36.41	33	36.15	45.38	43.3	44.14
32903022	Pp3c22_20830V3.1	143.84	136.33	145.38	137.82	143.11	139.39
32903024	Pp3c22_5610V3.1	527.81	519.38	683.77	701.09	710.88	693.68
32903026	Pp3c22_7390V3.1	187.89	193.96	202.97	363.91	365.81	364.59
32903033	Pp3c22_12090V3.4	8.89	9.18	10.47	9.79	8.51	9.98
32903034	Pp3c22_19000V3.1	17.78	17.31	19.31	18.89	19.54	19.54
32903039	Pp3c22_11200V3.3	4.89	3.95	3.68	2.87	2.82	3.51
32903041	Pp3c22_6020V3.2	6.03	2.85	5.56	5.86	8.34	4.51
32903044	Pp3c22_6020V3.4	9.49	13.91	9.72	12.95	10.38	12.23
32903045	Pp3c22_6020V3.6	2.85	2.52	2.22	2.13	2.29	2.43
32903046	Pp3c22_17810V3.1	38.19	36.98	35.29	88.49	90.36	85.48
32903050	Pp3c22_4200V3.3	7.02	6.1	8.6	12.79	6.97	5.88
32903051	Pp3c22_4200V3.1	20.23	21.12	16.98	11.4	15.55	15.6
32903056	Pp3c22_6050V3.6	2.64	5.65	7.37	6.47	2.46	7.34
32903057	Pp3c22_6050V3.7	3.1	1.01	2.19	3.52	4.12	3.13
32903058	Pp3c22_6050V3.8	5.56	5.58	3.58	4.64	3.73	4.64
32903059	Pp3c22_6050V3.9	2.21	2.94	2.29	2.49	3.39	3.3
32903061	Pp3c22_6050V3.2	15.3	13.24	14.47	21.52	24.98	21.52
32903071	Pp3c22_14530V3.2	626.45	623.28	764.28	167.19	170.98	171.01
32903072	Pp3c22_19420V3.1	45.39	43.85	37.56	35.25	33.97	34.93
32903077	Pp3c22_9250V3.2	3.85	3.45	2.29	5.85	5.55	6.96
32903080	Pp3c22_8480V3.1	9.59	9.12	9.8	7.69	7.52	7.86
32903082	Pp3c22_17080V3.1	12.99	13.48	12.5	18.83	18.18	18.12
32903102	Pp3c22_7850V3.6	10.29	12.01	13.81	11.19	6.4	10.11
32903103	Pp3c22_7850V3.7	8.58	6.92	4.74	3.35	7.16	4.33
32903104	Pp3c22_11010V3.1	76.58	71.39	65.59	51.73	51.18	52.88
32903111	Pp3c22_15620V3.2	12.83	12.63	10.12	11.66	11.75	11.34
32903114	Pp3c22_8050V3.2	2.1	2.18	2.31	2.5	2.47	2.72
32903116	Pp3c22_260V3.1	3.46	3.28	3.47	2.72	2.67	2.47
32903118	Pp3c22_3310V3.1	9.68	9.87	9.46	4.45	4.38	4.53
32903126	Pp3c22_13200V3.7	14.22	17.27	16.52	12.98	13.69	12.94
32903129	Pp3c22_13200V3.10	5.77	4.45	4.56	4.74	5.01	6.99
32903134	Pp3c22_13810V3.1	1.92	1.02	1.58	1.03	1.16	1.35
32903138	Pp3c22_21740V3.1	10.27	9.89	6.64	7.05	7.14	7.54
32903142	Pp3c22_7820V3.2	7.45	7.21	5.23	5.13	5.17	4.94
32903145	Pp3c22_7820V3.5	4.71	4.92	6.58	4.06	4.84	4.25
32903154	Pp3c22_4890V3.1	1.73	1.81	1.97	3.18	2.86	2.93
32903157	Pp3c22_9380V3.1	5.23	5.46	5.16	2.58	1.55	2.43
32903162	Pp3c22_22420V3.1	1.27	1.66	1.38	1.51	1.6	1.45
32903164	Pp3c22_9100V3.1	16.53	16.54	17.91	19.53	19.98	17.86
32903170	Pp3c22_9580V3.5	1.48	1.45	1.03	1.27	2.17	1.26
32903174	Pp3c22_13440V3.1	1.51	1.89	1.87	2.33	2.27	2.18
32903176	Pp3c22_22990V3.1	9.41	8.95	8.38	6.61	6.48	6.83
32903179	Pp3c22_540V3.1	82.67	86.25	90.1	328.62	330.23	331.97
32903181	Pp3c22_12650V3.2	256.03	289.65	194.07	271.37	224.71	284.37
32903185	Pp3c22_2470V3.3	9.86	9.83	8.95	4.58	4.11	6.01
32903187	Pp3c22_21400V3.12	1.26	1.64	1.16	1	1	1.03
32903202	Pp3c22_21400V3.17	2.72	1.73	1.39	1.22	1.41	1.81
32903205	Pp3c22_16360V3.1	6.35	7.48	6.45	5.64	5.88	6.59
32903209	Pp3c22_191V3.1	26.81	25.38	25.03	22.4	25.65	23.4
32903210	Pp3c22_3050V3.1	2.33	2.51	2.55	1.65	1.85	1.79
32903215	Pp3c22_22390V3.1	7.25	6.88	5.37	6.2	6.52	6.46
32903217	Pp3c22_3800V3.1	1.85	2.15	3.02	1.66	3.04	2.61
32903218	Pp3c22_3800V3.2	4.09	3.97	3.96	2.73	2.52	2.22
32903226	Pp3c22_21840V3.1	5.27	6.43	4.29	3.09	4.03	4.27
32903232	Pp3c22_7570V3.1	11.42	12.45	8.14	3.8	5.28	4.44
32903236	Pp3c22_2500V3.4	2.29	2.75	1.91	2.95	3.03	2.78
32903242	Pp3c22_8560V3.4	8	7.98	7.41	8.15	6.73	9.22
32903243	Pp3c22_8560V3.7	11.7	12.74	15.3	11.47	13.21	14.22
32903244	Pp3c22_8560V3.8	4.43	3.35	1.82	4.76	4.92	3.33
32903246	Pp3c22_8560V3.5	9.82	12.51	9.72	11.24	10.64	10.24
32903247	Pp3c22_8560V3.6	3.67	3.21	1.11	4.59	3.9	2.34
32903250	Pp3c22_7300V3.1	2.08	1.55	1.09	1.96	1.81	2.19
32903254	Pp3c22_5760V3.4	5.97	6.04	7.64	4.29	5.74	4.86
32903256	Pp3c22_5760V3.2	3.05	2.43	2.09	2.64	1.62	1.88
32903258	Pp3c22_12945V3.1	1.39	5.76	3.67	5.63	4.31	4.85
32903260	Pp3c22_12945V3.3	3.93	3.26	2.13	2.62	2.14	2.6
32903265	Pp3c22_350V3.3	70.23	69.41	66.05	56.08	54	52.69
32903267	Pp3c22_350V3.4	1.77	1.18	1	1.38	1.13	1.04
32903268	Pp3c22_13920V3.1	60.47	70.87	55.49	64.11	60.32	66.19
32903269	Pp3c22_13920V3.2	45.49	36.07	50.56	33.43	37.29	34
32903273	Pp3c22_16710V3.1	19.94	19.54	18.62	21.27	21.53	21.33
32903281	Pp3c22_23130V3.2	10.18	10.16	7.32	7.7	6.87	7.83
32903284	Pp3c22_4050V3.3	16.79	16.98	16.93	12.31	11.42	12.53
32903286	Pp3c22_9680V3.1	4.64	4.69	4.34	3.18	3.35	3.66
32903290	Pp3c22_4170V3.1	11.4	12.8	11.24	10.19	9.76	9.44
32903295	Pp3c22_13130V3.4	20.43	21.74	19.49	27.85	25.76	22.5
32903296	Pp3c22_13130V3.2	6.79	4.78	6.08	5.95	5.76	8.34
32903298	Pp3c22_6380V3.1	12.21	19.06	42.06	19	16.37	3.28
32903299	Pp3c22_6380V3.2	9.09	14.13	7.25	15.23	6.32	14.15
32903301	Pp3c22_6380V3.4	4.66	7.47	1.63	3.47	12.27	4.1
32903302	Pp3c22_6380V3.5	26.44	20.68	24.65	19.75	23.56	24.46
32903303	Pp3c22_6380V3.6	13.94	13.72	9.62	12.04	10.66	12.05
32903305	Pp3c22_6380V3.13	48.65	48.63	38.43	31.5	29.28	37.73
32903310	Pp3c22_6380V3.11	17.51	11.86	1.13	12.99	18.41	24.59
32903312	Pp3c22_15350V3.1	16.39	16.42	14.29	24.69	24.54	25.1
32903318	Pp3c22_17590V3.3	10.12	11.12	10.99	16.12	17	14.78
32903319	Pp3c22_17590V3.4	8.7	11.56	8.85	11	9.57	10.51
32903320	Pp3c22_1930V3.4	17.51	14.99	16.59	7.17	8.09	9.11
32903321	Pp3c22_1930V3.1	4	4	2.97	3.42	2.32	2.76
32903322	Pp3c22_1930V3.2	5.93	6.7	7.22	3.72	4.24	2.01
32903327	Pp3c22_6990V3.3	11.5	10.06	10.2	11.44	10.26	11.27
32903334	Pp3c22_13808V3.1	2.5	2.18	2.66	1.6	2.23	2.88
32903335	Pp3c22_1320V3.1	6.7	6.44	5.43	4.51	4.62	4.3
32903340	Pp3c22_18260V3.3	27.03	25.81	23.66	24.09	20.48	24.61
32903342	Pp3c22_14290V3.1	3.81	3.62	2.87	1.61	2.09	2.08
32903344	Pp3c22_14290V3.3	8.13	7.63	9.55	7.33	7.49	7.24
32903349	Pp3c22_12920V3.2	7.74	6.34	7.95	8.08	7.59	7.62
32903350	Pp3c22_9950V3.1	13.23	13.27	12.82	9.12	9.76	9.57
32903361	Pp3c22_12740V3.2	3.29	3.3	2.92	7.24	7.05	3.57
32903362	Pp3c22_12740V3.3	30.43	28.36	26.14	53.68	52.33	57.92
32903364	Pp3c22_6800V3.1	6.78	5.86	6.33	5.55	5.82	6.38
32903369	Pp3c22_3220V3.1	4.59	4.72	4.12	6.82	6.58	6.55
32903376	Pp3c22_17930V3.3	153.56	159.5	156.82	150.57	149.31	147.25
32903383	Pp3c22_18520V3.3	16.55	15.27	14	3.94	3.9	1.36
32903398	Pp3c22_11680V3.10	3.83	5.25	3.9	7.59	7.52	8
32903401	Pp3c22_2040V3.1	3.4	3.39	3.56	3.37	3.02	3.02
32903404	Pp3c22_3530V3.2	20.07	21.13	19.75	11.04	9.74	10
32903413	Pp3c22_1400V3.6	17.05	19.51	12.06	14.2	14.85	14.3
32903414	Pp3c22_1400V3.8	3.64	4.96	3.15	3.83	3.6	3.56
32903415	Pp3c22_1400V3.7	8.71	8.4	6.33	6.42	6.55	8.59
32903416	Pp3c22_1400V3.2	6.69	2.96	3.05	2.81	1.76	1.99
32903419	Pp3c22_1400V3.5	2.59	2.36	2.48	1.31	2.4	1.13
32903421	Pp3c22_7400V3.2	34.34	37.21	36.98	15.22	15.25	15.52
32903423	Pp3c22_7010V3.2	4.81	4.5	6.59	4.71	3.55	4.43
32903424	Pp3c22_7010V3.3	7.63	7.73	6.04	4.8	5.76	4.51
32903425	Pp3c22_4180V3.1	11.18	9.76	10.86	10.36	10.32	10.28
32903426	Pp3c22_4180V3.2	5.91	7.33	6.14	7.58	6.79	7.38
32903429	Pp3c22_9260V3.2	8.34	9.75	11.95	6.44	6.55	6.5
32903430	Pp3c22_7830V3.1	8.64	8.37	7.55	6.25	5.82	5.9
32903435	Pp3c22_5300V3.1	16.46	13.19	14.39	13.09	13.42	12.89
32903441	Pp3c22_5300V3.7	1.94	3.13	3.01	1.39	1.65	1.87
32903444	Pp3c22_12960V3.2	5.75	6.29	5.52	2.81	3	4.65
32903446	Pp3c22_12960V3.4	4.43	4.78	4.56	3.34	3.5	2.33
32903449	Pp3c22_14440V3.1	7.17	7.87	4.37	4.22	4.63	5.42
32903457	Pp3c22_1600V3.2	11.1	12.28	9.33	10.17	11.17	9.99
32903459	Pp3c22_8950V3.3	45.53	45.22	43.37	59.2	60.17	59.6
32903470	Pp3c22_7200V3.1	3.58	3.81	3.7	1.92	2.46	1.94
32903476	Pp3c22_2990V3.2	15.71	19.23	16.96	7.72	8.19	8.64
32903484	Pp3c22_12110V3.1	3.38	5	7.37	9.72	8.7	8.5
32903485	Pp3c22_12110V3.2	2.8	2.04	2.03	1.27	1.65	1.5
32903486	Pp3c22_12110V3.3	2.89	3.3	1.86	1.65	1.53	2.25
32903489	Pp3c22_17820V3.1	13.76	13.65	12.75	14.1	14.55	15.01
32903491	Pp3c22_1920V3.3	2.91	1.98	1.64	1.86	2.12	1.78
32903496	Pp3c22_6887V3.1	11.65	11.8	12.08	8.19	8.42	8.68
32903498	Pp3c22_22180V3.2	2.22	3.46	2.9	2.41	1.47	2.28
32903501	Pp3c22_1870V3.2	10.37	9.91	9.07	6.19	5.99	6.65
32903508	Pp3c22_1720V3.1	1.48	2.22	1.75	1.99	1.31	2.19
32903509	Pp3c22_1720V3.2	1.91	1.53	1.31	1.96	1.69	1.97
32903519	Pp3c22_19630V3.1	20.43	21.56	19.93	22.37	18.39	19.62
32903523	Pp3c22_19630V3.5	16.32	17.41	17.45	29.47	30.1	27.88
32903525	Pp3c22_19630V3.7	8.23	8.29	7.87	4.77	4.24	3.86
32903526	Pp3c22_19630V3.8	16.22	14.07	7.75	12.36	17.41	14.76
32903533	Pp3c22_17400V3.2	40.71	40.34	38.03	39.9	39.29	38.6
32903536	Pp3c22_8870V3.2	4.69	3.82	4.13	2.77	2.45	2.18
32903538	Pp3c22_2400V3.2	23.6	24.64	25.38	10.39	10.59	10.29
32903543	Pp3c22_1760V3.3	2.7	2.25	2.02	2.79	1.92	2.28
32903547	Pp3c22_2020V3.3	4.41	4.84	4.41	3.53	4.05	4.47
32903548	Pp3c22_2020V3.4	1.8	3.2	2.86	3.42	3.26	3.07
32903550	Pp3c22_16590V3.1	8.61	8.73	7.61	7.52	6.98	7.63
32903555	Pp3c22_8690V3.1	24.56	25.12	20.29	9.1	11.12	9.11
32903556	Pp3c22_8690V3.2	4.57	5.75	4.65	5.31	4.2	4.35
32903560	Pp3c22_15890V3.4	2.99	3.37	1.24	1.24	1.38	1.47
32903563	Pp3c22_15890V3.7	9.96	8.92	7.87	8.35	8.16	8.24
32903570	Pp3c22_20660V3.1	39.62	39.52	41.19	38.74	37.66	33.82
32903575	Pp3c22_5440V3.1	7.45	7.35	6.76	6.25	6.02	5.94
32903576	Pp3c22_5440V3.2	3.48	4.95	6.52	2.67	4.86	4.12
32903580	Pp3c22_4140V3.2	17.85	14.99	15.85	26.5	28.3	26.99
32903583	Pp3c22_4140V3.5	1.08	2.18	1.31	2.95	2.42	3.14
32903587	Pp3c22_16160V3.2	3.49	3.73	3.26	12.25	8.37	10.45
32903588	Pp3c22_11650V3.1	2.15	2.93	1.81	4.79	3.75	3.81
32903589	Pp3c22_500V3.1	2.8	3.43	2.44	1.26	1.42	1.33
32903593	Pp3c22_5320V3.3	7.62	9.25	8.9	6.34	6.71	6.3
32903594	Pp3c22_5320V3.4	4.26	3.29	3.76	2.21	2.39	2.36
32903597	Pp3c22_17280V3.1	4.57	3.73	3.23	2.98	3.46	3.78
32903601	Pp3c22_8523V3.1	1.88	2.15	1.7	1.03	1.21	1.26
32903602	Pp3c22_12550V3.1	21.92	18.75	21.98	7.76	7.89	8.18
32903606	Pp3c22_16460V3.2	2.97	3.35	2.24	1.81	2.51	2.26
32903609	Pp3c22_16460V3.5	12.64	11.37	11.95	7.58	7.8	6.85
32903616	Pp3c22_3240V3.2	16.46	16.34	19.42	5.47	4.92	5.42
32903618	Pp3c22_7350V3.2	1.53	2.9	3.4	3.29	4.39	4.2
32903621	Pp3c22_12680V3.2	2.93	3.59	2.42	4.36	4.52	4.46
32903622	Pp3c22_12680V3.1	3.8	3.98	2.78	4.37	4.79	5.01
32903624	Pp3c22_14790V3.2	18.91	17.58	17.24	13.94	12.78	14.33
32903628	Pp3c22_5250V3.2	8.01	8.52	5.3	7.59	7.01	7.47
32903629	Pp3c22_9600V3.1	8.72	8.49	8.9	9.56	9.49	9.79
32903633	Pp3c22_12710V3.2	53.01	52.41	47.89	22.81	23.17	23.1
32903668	Pp3c22_160V3.1	11.41	13.27	12.07	10.42	8.33	9.69
32903669	Pp3c22_160V3.2	4.33	3.44	2.96	2.83	5.43	3.59
32903673	Pp3c22_17920V3.1	28.03	29.22	29.68	24.76	27.72	22.46
32903676	Pp3c22_7290V3.2	9.41	10.74	7.42	14.32	14.61	13.66
32903677	Pp3c22_7290V3.1	25.54	27.5	23.47	28.05	27.21	30.45
32903681	Pp3c22_13750V3.2	5.54	5.13	5.78	2.16	1.97	1.75
32903691	Pp3c22_13410V3.7	1.01	1.68	1.06	2.36	2.09	1.98
32903694	Pp3c22_2510V3.2	16.47	16.54	16.61	13.89	13.51	13.48
32903696	Pp3c22_8640V3.2	6.03	6.31	6.18	6.22	6.84	6.68
32903701	Pp3c22_6940V3.1	10.05	10.81	9.48	21.79	21.45	21.43
32903708	Pp3c22_3070V3.2	8.39	9.56	7.75	6.95	7.27	6.73
32903713	Pp3c22_3260V3.1	4.79	4.72	3.81	5.21	4.87	5.01
32903720	Pp3c22_17230V3.2	13.96	15.22	12.52	9.87	11.01	10.91
32903721	Pp3c22_9470V3.2	6.06	7.19	5.11	10.12	9.71	9.94
32903723	Pp3c22_11600V3.1	3.32	2.34	2.8	2.79	3.35	3.51
32903724	Pp3c22_11600V3.3	10.97	10.38	11.35	8.23	6.57	6.7
32903730	Pp3c22_4640V3.3	1.7	2.5	1.8	2.74	3.34	2.55
32903732	Pp3c22_12540V3.2	74.9	71.67	72.07	50.11	52.32	49.66
32903734	Pp3c22_12540V3.4	4	2.67	2.14	4.12	3.4	3.13
32903736	Pp3c22_20020V3.2	5.84	4.65	5.57	5.38	5.47	4.55
32903737	Pp3c22_20020V3.3	7.43	7.38	8.03	5.95	5.7	6
32903740	Pp3c22_9050V3.1	8.91	8.39	8.62	7.57	5.91	7.81
32903741	Pp3c22_10620V3.1	17.14	18.05	18.58	4.14	4.1	5.28
32903743	Pp3c22_21270V3.1	7.64	6.9	7.26	6.73	6.01	5.76
32903745	Pp3c22_13600V3.1	3.24	3.39	3.1	2.42	2.81	2.43
32903746	Pp3c22_13600V3.2	2.4	3	3.27	2.82	1.62	2.47
32903749	Pp3c22_3700V3.1	4.11	3.86	3.53	3.42	3.7	3.65
32903751	Pp3c22_1990V3.1	23	21.24	19.81	14.61	13.37	14.07
32903753	Pp3c22_1990V3.3	15.23	17.6	12.59	9.68	10.41	11.09
32903756	Pp3c22_19980V3.4	6.96	6.91	6.1	4.1	4.07	4.18
32903758	Pp3c22_19980V3.1	9.6	8.75	7.39	6.28	5.86	6.11
32903763	Pp3c22_14990V3.1	4.71	3.41	3.74	5.47	6.25	4.1
32903765	Pp3c22_14990V3.3	4.65	4.96	5.11	5.84	6.26	7.17
32903767	Pp3c22_850V3.2	2.21	1.65	1.53	2.51	2.04	2.88
32903768	Pp3c22_850V3.3	2.81	3.12	2.85	1.77	2.17	1.63
32903769	Pp3c22_13420V3.1	31.33	31.8	33.4	27.25	26.72	27.85
32903774	Pp3c22_21290V3.2	7.42	7.15	6.36	4.99	5.65	5.82
32903776	Pp3c22_9980V3.2	170.83	171.21	183.92	139.35	142.49	139.58
32903778	Pp3c22_18600V3.3	11.96	11	8.07	8.23	7.48	9.13
32903779	Pp3c22_18600V3.7	3.28	3.77	2.81	3.56	2.94	2.55
32903799	Pp3c22_7840V3.2	38.02	36.63	32.34	45.05	45.77	44.93
32903804	Pp3c22_2050V3.2	4.4	3.84	4.74	5.62	3.79	4.71
32903805	Pp3c22_2050V3.1	2.25	2.67	1.13	1.07	2.84	2.18
32903807	Pp3c22_13120V3.1	47.39	47.07	42.14	46.08	45.61	48.2
32903811	Pp3c22_13680V3.5	17.81	18.97	18.47	22.73	24.75	21.7
32903813	Pp3c22_13680V3.2	1.76	2.43	2.85	2.6	1.96	2.72
32903817	Pp3c22_13680V3.7	4.68	7.49	5.23	6	5.26	7.87
32903820	Pp3c22_1220V3.2	2.37	2.06	2.03	4.28	3.72	3.73
32903821	Pp3c22_1220V3.3	3.8	3.78	3.41	4.57	4.77	5.21
32903824	Pp3c22_3210V3.2	42.56	45.06	44.82	27.06	29.61	27.03
32903833	Pp3c22_3520V3.5	14.26	11.68	12.37	5.88	7.24	6.58
32903843	Pp3c22_2530V3.1	34.49	32.2	34.39	38.4	38.82	38.3
32903848	Pp3c22_4760V3.1	6.46	7.21	7.1	7.65	8.03	6.81
32903854	Pp3c22_5840V3.2	2.96	3.16	2.9	1.18	1.27	1.32
32903856	Pp3c22_8800V3.2	30.05	30.69	35.59	28.87	28.24	23.33
32903857	Pp3c22_8800V3.3	3.67	3.61	1.25	2.44	2.26	5.42
32903859	Pp3c22_16320V3.2	1.22	1.2	1.18	1.69	2.2	1.74
32903862	Pp3c22_23030V3.3	3.05	2.58	2.56	1.99	1.34	1.55
32903873	Pp3c22_21710V3.2	30.67	33.31	31.4	59.84	57.24	56.85
32903875	Pp3c22_3770V3.2	1.15	1.53	1.67	1.92	1.56	1.78
32903877	Pp3c22_3770V3.4	37.31	39.96	39.7	51.7	51.46	50.22
32903882	Pp3c22_12360V3.1	35.62	32.18	27.74	42.93	46.26	46.16
32903883	Pp3c22_12360V3.2	35.62	32.18	27.74	42.93	46.26	46.16
32903884	Pp3c22_19410V3.1	22.33	21.38	15.07	18.65	18.89	20.39
32903903	Pp3c22_21950V3.1	5.06	5.79	5.73	5.12	3.72	5.27
32903909	Pp3c22_6790V3.2	2.96	3.93	4.94	5.88	5.56	5.01
32903914	Pp3c22_8300V3.1	3.02	2.81	3.18	3.51	3.2	1.11
32903926	Pp3c22_2490V3.1	3.64	4.3	2.95	3.02	2.83	3.41
32903939	Pp3c22_15400V3.1	2.59	2.69	2.82	3.71	3.25	3.78
32903944	Pp3c22_17340V3.3	4.97	4.17	4.98	2.85	3.54	3.07
32903946	Pp3c22_17340V3.1	11.57	11.23	10.42	9.94	10.68	11.04
32903948	Pp3c22_8260V3.2	28.18	27.7	27.64	19.74	20.41	20.92
32903951	Pp3c22_9770V3.6	4.05	3.48	3.79	1.63	2.98	1.93
32903960	Pp3c22_20970V3.2	30.43	30.02	30.88	30.59	30.77	29.48
32903962	Pp3c22_322V3.1	11.94	11.61	10.16	8.7	9.37	8.71
32903972	Pp3c22_3930V3.1	2.23	2.84	2.81	2.1	2.96	2.96
32903974	Pp3c22_14720V3.1	7.32	6.64	5.72	5.9	5.4	6.28
32903975	Pp3c22_14720V3.2	5.8	5.66	3.84	6.23	6.53	6.53
32903976	Pp3c22_14720V3.3	4.07	4.37	3.71	4.41	4.08	3.55
32903977	Pp3c22_23110V3.2	2.46	3.97	5.46	3.23	3.3	2.8
32903978	Pp3c22_23110V3.1	5.65	4.18	2.54	3.38	3.18	4.17
32903984	Pp3c22_110V3.9	7.79	8.97	9.58	9.8	8.82	7.6
32903985	Pp3c22_110V3.10	1.98	3.63	1.37	3.68	4.14	6.56
32903987	Pp3c22_110V3.12	2.75	3.21	2.18	1.39	1.58	1.87
32904007	Pp3c22_16130V3.2	8.31	9.65	9.96	6.49	6.44	7.02
32904009	Pp3c22_7890V3.1	6.39	6.18	4.97	3.96	4.1	4.52
32904016	Pp3c22_9010V3.1	4.38	4.41	3.13	2.16	2.96	1.37
32904023	Pp3c22_10130V3.1	5.91	5.72	6.73	2.18	11.38	8.14
32904024	Pp3c22_10130V3.2	6.08	4.78	2.57	7.78	1.51	3.93
32904025	Pp3c22_10130V3.3	5.12	3.78	5.12	1.72	1.81	1.61
32904029	Pp3c22_10130V3.7	16.11	18.3	16.93	15.98	12.74	11.63
32904030	Pp3c22_13580V3.4	2.51	3.92	3.87	2.88	2.82	2.91
32904031	Pp3c22_13580V3.1	4.41	4.55	4.59	1.36	1.69	1.29
32904035	Pp3c22_22070V3.1	20.06	17.74	19.91	41.18	41.51	44
32904041	Pp3c22_2920V3.2	205.81	210.19	250.56	228.02	220.8	218.93
32904044	Pp3c22_240V3.1	2.22	2	1.76	1.45	1.69	1.6
32904048	Pp3c22_7740V3.2	9.7	10.67	5.88	6.97	6.49	12.56
32904049	Pp3c22_7740V3.3	3.22	2.22	1.78	2.54	4.09	3.35
32904052	Pp3c22_7710V3.1	18.47	18.66	18.88	18.65	19.08	20.44
32904062	Pp3c22_10010V3.1	15.72	16.11	9.63	15.48	14.95	14.96
32904063	Pp3c22_10010V3.2	192.11	200.25	211.92	240.09	240.66	234.72
32904066	Pp3c22_10580V3.1	2.39	1.66	4.6	4.35	5.32	4.44
32904071	Pp3c22_18560V3.1	10.38	10.44	10.57	9.59	10.46	9.34
32904075	Pp3c22_1770V3.1	13.95	16.46	15.81	13.66	12.82	12.35
32904076	Pp3c22_1770V3.2	4.17	2.53	3.05	2.48	2.31	3.7
32904077	Pp3c22_1770V3.3	5.95	6.16	4.55	3.14	3.31	3.26
32904080	Pp3c22_8910V3.2	7.71	5.37	5.85	8.06	7.31	8.77
32904082	Pp3c22_14630V3.1	3	3.65	3.08	2.15	1.9	1.96
32904083	Pp3c22_17180V3.1	9.8	10.79	9.84	7.85	7.52	7.83
32904085	Pp3c22_6390V3.3	1.25	1.48	1.02	1.07	1.56	1.87
32904087	Pp3c22_6390V3.2	30.63	29.89	28.2	22.91	22.72	21.57
32904091	Pp3c22_9910V3.1	4.98	5.8	4.67	4.77	4.46	4.61
32904092	Pp3c22_9910V3.4	3.79	3.65	3.53	2.59	2.49	2.09
32904100	Pp3c22_1560V3.5	1.07	2.41	2.75	1.91	1.96	2.06
32904105	Pp3c22_1090V3.1	22.25	23.34	24.89	20.04	17.26	16.61
32904107	Pp3c22_15530V3.1	5.9	6.65	6.49	1.84	1.75	1.78
32904112	Pp3c22_12150V3.4	2.34	2.3	2.43	2.56	3.1	2.96
32904126	Pp3c22_8120V3.1	4.09	4.48	4.34	4.58	4.84	5.08
32904129	Pp3c22_2480V3.2	10.34	10.97	10.28	9.26	9.04	9.67
32904132	Pp3c22_760V3.2	10.16	8.96	8.54	9.96	9.2	9.77
32904134	Pp3c22_11100V3.1	5.52	4.99	5.28	3.77	4.01	4.19
32904137	Pp3c22_8620V3.2	12.13	13.01	11.34	9.88	9.43	9.63
32904140	Pp3c22_8620V3.4	1.45	1.74	1.56	1.49	1.3	1.4
32904142	Pp3c22_17090V3.2	4.87	5.5	5.72	5.26	6.04	4.6
32904144	Pp3c22_2860V3.1	7.08	8.26	10.41	1.35	2.08	2.01
32904145	Pp3c22_2860V3.2	3.25	1.77	4.49	8.97	7.43	5.7
32904146	Pp3c22_2860V3.3	14.39	15.45	10.65	8.09	9.95	12.82
32904149	Pp3c22_3160V3.2	8.27	9.59	10.06	9.06	9.32	10.13
32904155	Pp3c22_3160V3.8	6.13	3.68	4.59	6.81	5.89	6.77
32904157	Pp3c22_5470V3.2	156.52	156.81	167.33	153.77	146.9	150.02
32904161	Pp3c22_3390V3.2	15.56	17.67	14.51	15.09	13.84	13.76
32904164	Pp3c22_22340V3.1	2.12	2.34	2.09	1.47	1.24	1.45
32904167	Pp3c22_17190V3.1	5.75	5.78	4.71	3.96	4.28	4.22
32904177	Pp3c22_9780V3.1	9.33	9.58	8.37	11.64	10.13	10.28
32904181	Pp3c22_11040V3.2	8.59	7.83	7.77	10.54	12.1	11.31
32904187	Pp3c22_2080V3.2	6.75	4.79	6.24	7.21	7.69	7.13
32904191	Pp3c22_2550V3.2	9.97	9.81	7.53	7.11	6.79	7.01
32904195	Pp3c22_3550V3.2	4.36	4.04	4.25	3.47	3.36	3.6
32904201	Pp3c22_15340V3.1	3.27	3.86	4.59	2.63	2.45	1.78
32904202	Pp3c22_15340V3.2	2.46	1.94	2.13	2.91	3.4	3.46
32904203	Pp3c22_15340V3.3	5.12	5.4	5.49	3.82	3.81	4.39
32904208	Pp3c22_820V3.1	3.91	1.64	4.29	1.54	1.44	1.84
32904219	Pp3c22_18360V3.2	4.94	5	2.86	6.4	7.51	7.04
32904220	Pp3c22_18360V3.3	5.98	6.27	6.05	3.02	2.4	2.54
32904224	Pp3c22_19230V3.4	10.24	9.38	7.72	8.25	8.02	10.44
32904228	Pp3c22_19230V3.3	4.06	4.28	2.69	2.72	2.62	2.61
32904234	Pp3c22_270V3.1	2.14	1.99	2.45	7.02	5.29	6.24
32904235	Pp3c22_270V3.2	4.17	3.91	3.35	11.1	13.71	12.59
32904237	Pp3c22_19580V3.2	260.47	260.53	298.82	103.29	103.73	106.2
32904246	Pp3c22_1880V3.4	9.13	7.57	5.44	5.86	5.72	5.5
32904251	Pp3c22_8010V3.1	22.42	23.68	26.32	11.92	13.29	12.8
32904252	Pp3c22_8010V3.2	1.94	2.52	3.56	1.38	1.63	1.71
32904255	Pp3c22_1450V3.1	8.78	9.85	9.61	28.01	29.4	30.76
32904256	Pp3c22_1450V3.2	13.5	14.11	12.6	15.92	13.29	12.08
32904257	Pp3c22_21010V3.1	11.01	10.61	11.28	7.76	8.56	8
32904266	Pp3c22_7870V3.1	3.62	4.11	4	4.13	4.67	4.33
32904267	Pp3c22_7870V3.2	6.73	6.39	6.8	4.81	3.9	4.84
32904269	Pp3c22_17660V3.2	7.57	7.59	7.1	4.96	4.93	5.26
32904280	Pp3c22_9570V3.9	2.25	2.33	1.79	3.69	2.86	3.96
32904281	Pp3c22_9570V3.11	5.62	5.44	6.01	8.05	5.34	7.11
32904282	Pp3c22_7700V3.1	22.96	24.78	17.48	17.04	14.51	17.2
32904284	Pp3c22_7700V3.3	13.71	15.11	15.76	13.8	12.61	14.41
32904286	Pp3c22_13860V3.2	26.2	26.82	26.25	15.92	15.36	13.85
32904287	Pp3c22_13860V3.3	12.18	12.61	11.16	6.81	7.27	8.3
32904289	Pp3c22_210V3.1	5.85	4.88	4.9	4.41	4.81	5.59
32904308	Pp3c22_10860V3.2	33.47	32.18	30.83	35.73	34.26	36.69
32904309	Pp3c22_2900V3.1	26.69	27.52	28.77	50.02	52.02	52.49
32904313	Pp3c22_2800V3.1	10.47	9.86	10.23	7.17	8.94	7.82
32904314	Pp3c22_1910V3.1	8.28	10.24	10.15	4.97	5.26	5.36
32904315	Pp3c22_1910V3.2	4.24	2.22	2.53	2.5	1.24	1.3
32904317	Pp3c22_20100V3.1	4.9	8.42	4.9	9.75	3.5	5.57
32904323	Pp3c22_17850V3.1	5.15	4.95	5.23	3.46	3.65	3.51
32904329	Pp3c22_22940V3.1	8.15	7.64	6.24	5.5	5.27	5.19
32904332	Pp3c22_6890V3.1	6.03	6.14	6.25	15.03	16.83	14.38
32904337	Pp3c22_14560V3.3	1.81	1.2	1.36	2.12	1.52	1.35
32904340	Pp3c22_6760V3.1	18.44	17.61	27.99	20.21	27.35	28.22
32904342	Pp3c22_9450V3.3	1.07	1.5	1.72	2.08	4.23	4.37
32904347	Pp3c22_8470V3.2	176.95	168.44	182.81	46.02	47.47	46.1
32904348	Pp3c22_9810V3.1	8.86	8.67	8.03	6.97	6.8	7.04
32904351	Pp3c22_5670V3.3	2.7	3.14	2.6	2	1.73	1.89
32904361	Pp3c22_13790V3.14	1.62	1.59	1.39	4.54	5.64	5.2
32904368	Pp3c22_13400V3.1	12.75	13.13	11.13	3.6	2.75	3.28
32904369	Pp3c22_13400V3.2	3.13	2.55	4.28	2.64	2.62	2.41
32904373	Pp3c22_9330V3.1	3	3.25	3.71	3.63	4.44	4.29
32904374	Pp3c22_9330V3.2	6.76	6.92	5.74	4.82	4.13	4.75
32904375	Pp3c22_9330V3.3	1.6	3.06	2.47	3.09	2.84	2.12
32904377	Pp3c22_8670V3.2	3.7	4.05	4.28	3.88	3.61	4.28
32904378	Pp3c22_550V3.1	3.45	4.06	4.71	7.52	7.77	6.18
32904389	Pp3c22_3710V3.2	6.23	6.7	5.21	2.84	3.12	2.6
32904391	Pp3c22_10680V3.2	1.8	1.69	1.4	2.75	2.73	2.94
32904402	Pp3c22_1100V3.9	1.64	2.52	2.03	4.65	4.22	3.18
32904403	Pp3c22_13870V3.1	9.52	11.41	10.58	5.35	5.95	6.5
32904407	Pp3c22_7540V3.3	7.49	7.23	5.69	10.49	9.68	10.35
32904410	Pp3c22_2030V3.1	30.26	30.7	29.26	35.8	34.6	34.33
32904413	Pp3c22_13730V3.1	5.21	5.17	5.47	4.86	3.93	3.88
32904415	Pp3c22_4620V3.2	20.99	20.89	20.58	19.06	18.79	17.72
32904418	Pp3c22_6000V3.1	28.67	28.36	26.09	18.47	18.94	18.16
32904429	Pp3c22_13740V3.3	6.29	6.16	5.96	2.32	2.25	2.45
32904431	Pp3c22_13740V3.4	5.41	6.63	4.24	3.57	2.04	2.28
32904439	Pp3c22_9740V3.2	21.7	21.83	20.79	19.05	18.91	17.98
32904445	Pp3c22_14670V3.1	1.26	1.2	1.01	2.23	2.4	2.59
32904447	Pp3c22_19490V3.1	2.01	2.58	2.21	2.06	2.31	1.69
32904459	Pp3c22_8430V3.2	12.73	13.59	13.34	11.73	14.69	13.39
32904462	Pp3c22_130V3.3	4.4	4.37	6.8	3.13	1.83	1.92
32904463	Pp3c22_130V3.4	5.59	3.46	4.14	2.51	2.66	1.57
32904471	Pp3c22_13150V3.4	5.72	4.45	1.63	2.15	1.89	1.72
32904472	Pp3c22_13150V3.1	1.7	3.01	4.2	1.39	1.71	1.6
32904474	Pp3c22_13190V3.1	25.11	28.84	28.54	30.1	31.46	31.65
32904477	Pp3c22_2380V3.2	13.57	13.12	11.03	15.63	15.17	14.94
32904478	Pp3c22_200V3.2	6.36	6.14	6.1	4.79	3.98	4.76
32904479	Pp3c22_200V3.1	4.74	6	4.31	4.07	3.97	3.63
32904482	Pp3c22_1710V3.2	5.38	4.87	4.68	4.18	4.01	3.93
32904483	Pp3c22_1710V3.3	1.89	2.3	2.02	1.16	1.43	1.46
32904485	Pp3c22_22950V3.1	4.91	5.26	5.46	4.29	4.33	4.36
32904487	Pp3c22_15560V3.3	10.33	9.81	10.47	6.6	6.7	6.24
32904489	Pp3c22_15560V3.2	3.65	4.21	3.43	2.84	3.25	2.22
32904490	Pp3c22_6530V3.1	25.11	26.04	25.19	15.84	19.23	18.28
32904493	Pp3c22_2370V3.1	5.71	6.45	4.71	5.68	4.11	4.57
32904494	Pp3c22_2370V3.2	11.52	10.27	11.42	7.69	9.71	9.59
32904496	Pp3c22_2630V3.3	4.2	3.3	2.48	3.48	3.24	2.66
32904503	Pp3c22_11110V3.1	6.92	6.33	5.75	3.85	1.79	3.06
32904513	Pp3c22_21520V3.1	6.32	4.45	6.48	6.01	6.34	4.4
32904514	Pp3c22_21520V3.2	7.72	9.07	7.36	16.79	16.1	18.24
32904530	Pp3c22_18860V3.1	3.46	3.1	2.43	3.14	2.24	2.65
32904538	Pp3c22_18860V3.9	3.42	4.82	7.54	2.28	3.45	3.84
32904541	Pp3c22_18860V3.12	8.82	8.33	7.77	4.59	4.79	4.53
32904545	Pp3c22_1860V3.2	261.53	264.58	269.79	267.66	278.33	271.74
32904546	Pp3c22_15660V3.1	9.48	9.1	9.16	8.7	8.65	8.75
32904550	Pp3c22_100V3.1	1.82	1.42	1.56	1.28	1.2	1.07
32904553	Pp3c22_13460V3.1	2.48	3	1.69	1.66	1.63	1.35
32904554	Pp3c22_14460V3.1	12.03	12.82	11.66	3.4	3.87	4.03
32904560	Pp3c22_10510V3.2	2.04	2.92	2.1	3.33	3.98	3.64
32904566	Pp3c22_470V3.1	3.66	3.77	3.61	1.65	1.6	1.93
32904572	Pp3c22_17900V3.2	1.56	1.06	1.39	3.19	1.82	2.18
32904573	Pp3c22_17900V3.3	3.35	3.05	2.97	2.67	2.76	2.89
32904582	Pp3c22_2200V3.5	4.19	4.5	3.52	4.14	3.17	4.03
32904588	Pp3c22_2850V3.1	2.69	3.5	2.01	2.47	3.1	2.78
32904590	Pp3c22_2850V3.3	6.24	4.8	5.29	3.61	3.1	2.52
32904592	Pp3c22_16110V3.1	8.39	8.07	8.09	6.55	7.27	7.09
32904597	Pp3c22_19990V3.1	3.74	3.84	3.73	2.54	2.53	2.55
32904604	Pp3c22_12780V3.1	145.42	140.17	87.06	58.1	50.26	47.6
32904605	Pp3c22_12780V3.2	14.38	12.46	12	7.63	7	6.72
32904607	Pp3c22_17910V3.2	24.5	22.95	23.47	18.73	18.43	18.68
32904609	Pp3c22_5270V3.3	125.54	119.85	113.7	188.94	204.09	192.7
32904610	Pp3c22_5270V3.4	7.78	10.82	8.87	16.71	15.29	13.49
32904619	Pp3c22_17700V3.1	3.59	3.65	3.48	3.65	3.18	3.96
32904621	Pp3c22_14200V3.1	8.95	6.62	6.1	2.65	2.64	3.6
32904625	Pp3c22_14800V3.3	2.26	1.97	1.71	2.01	1.67	1.52
32904633	Pp3c22_22890V3.1	3.42	4	4.48	2.64	2.8	3.47
32904634	Pp3c22_22890V3.2	5.35	6.05	4.97	5.07	4.83	3.81
32904636	Pp3c22_5330V3.2	19.13	17.75	17.32	17.88	16.75	17.51
32904638	Pp3c22_21110V3.2	4.72	4.83	3.68	3.14	3.27	4.12
32904639	Pp3c22_21110V3.3	6.53	6.77	7.56	4.98	4.06	4.82
32904644	Pp3c22_5940V3.2	7.8	8.95	9.34	6.83	6.27	7.19
32904646	Pp3c22_3910V3.1	7.47	7.41	7.46	1.44	1.5	1.22
32904649	Pp3c22_6120V3.3	12.39	11.26	11.51	12.64	13.2	13.46
32904654	Pp3c22_19010V3.1	24.04	24.43	24.29	46.18	46.45	47.98
32904662	Pp3c22_12350V3.1	1.86	3.06	3.2	1.85	2.06	2.24
32904663	Pp3c22_12350V3.2	6.84	5.83	4.58	3.65	4.15	3.91
32904666	Pp3c22_15610V3.3	2.82	4.49	3.14	13.73	13.43	11.08
32904667	Pp3c22_15610V3.4	2.43	1.87	3.26	11.96	12.12	14.06
32904679	Pp3c22_12800V3.1	5.2	5.45	3.82	4.79	3.52	4.61
32904680	Pp3c22_12800V3.2	8.33	7.81	8.34	4.96	5.16	4.85
32904681	Pp3c22_12800V3.3	167.37	143.83	174.18	100.61	114.96	123.77
32904683	Pp3c22_2360V3.1	9	8.38	8.2	6.84	6.34	6.2
32904691	Pp3c22_2890V3.7	6.54	5.36	3.48	6.79	7.32	6.78
32904698	Pp3c22_6140V3.8	8.09	7.25	7.06	6.99	6.68	7.04
32904706	Pp3c22_8860V3.2	6.42	6.84	6.29	3.66	4.19	3.86
32904708	Pp3c22_11240V3.1	4.13	4.54	4.02	1.7	2	2.14
32904709	Pp3c22_18190V3.1	3.97	4.86	3.85	3.54	3.45	3.7
32904713	Pp3c22_4730V3.2	14.23	13.63	14.09	15.82	14.52	14.94
32904715	Pp3c22_17210V3.2	50.27	49.11	43.8	32.98	32.02	31.98
32904717	Pp3c22_9120V3.2	11.27	14.37	12.13	9.33	6.87	7.39
32904718	Pp3c22_9120V3.3	11.33	10.67	8.77	6.14	8.14	6.57
32904719	Pp3c22_9120V3.4	4.23	6.86	5.85	3.21	2.75	2.16
32904720	Pp3c22_9120V3.5	4.27	5.12	4.26	2.13	3.26	1.92
32904730	Pp3c22_12850V3.1	89.56	76.57	81.02	53.94	66.84	61.84
32904731	Pp3c22_12850V3.2	14.71	12.8	12.1	7.43	8.11	8.17
32904736	Pp3c22_10630V3.1	3.2	3.52	4.1	9.58	9.5	9.72
32904737	Pp3c22_10630V3.2	3.6	3.74	2.29	1.64	1.28	1.74
32904742	Pp3c22_840V3.3	4.43	2.74	5.39	2.47	2.86	1.15
32904744	Pp3c22_4940V3.1	6.07	6.69	6.35	5.25	5.57	5.06
32904746	Pp3c22_13970V3.1	7.18	7.14	6.49	5.37	4.77	5.2
32904750	Pp3c22_23120V3.1	6.3	5.53	5.63	6.83	5.57	7.38
32904752	Pp3c22_23120V3.3	7.77	8.3	6.95	8.53	8.62	8.41
32904759	Pp3c22_490V3.1	5.34	4.73	4.8	5.13	4.89	4.91
32904762	Pp3c22_8217V3.1	17.9	18.49	17.26	18.31	18.37	19.2
32904763	Pp3c22_300V3.1	12.21	11.72	11.67	22.75	21.24	22.75
32904764	Pp3c22_2520V3.1	38.38	36.74	38.09	27.43	27.32	28.4
32904778	Pp3c22_15420V3.1	3.76	2.19	3.71	2.04	2.48	1.82
32904782	Pp3c22_5920V3.5	50.52	48.61	48.06	26.57	29.48	30.1
32904786	Pp3c22_2310V3.1	23.84	26.23	24.98	20.28	21.6	19.74
32904788	Pp3c22_17370V3.1	1.39	1.87	1.58	3.26	2.97	2.94
32904789	Pp3c22_17370V3.2	6.62	6.92	4.5	10.11	9.93	10.37
32904790	Pp3c22_16100V3.1	7.87	7.83	9.78	6.25	6.85	5.55
32904791	Pp3c22_16100V3.2	34.93	33.25	39.9	28.39	26.88	27.25
32904799	Pp3c22_19100V3.2	34.51	32.9	32.95	34.9	33.95	35.44
32904801	Pp3c22_6430V3.2	25.73	25.35	21.7	13.32	14.37	13.1
32904803	Pp3c22_6430V3.1	25.32	27.57	29.39	19.37	17.06	18.51
32904809	Pp3c22_9793V3.1	20.08	15.88	20.06	11.47	13.15	12.98
32904810	Pp3c22_9793V3.2	8.61	16.51	10.2	13.35	11.05	11.71
32904812	Pp3c22_20810V3.1	13.2	15.06	13.26	26.4	29.15	28.47
32904815	Pp3c22_8440V3.4	63.96	49.36	49.27	1.91	6.61	8.79
32904823	Pp3c22_5720V3.2	2.23	2.62	3.03	2.59	1.79	2.24
32904829	Pp3c22_9930V3.2	1.47	1.76	1.62	2.45	2.37	3.22
32904831	Pp3c22_4100V3.3	5.98	7.35	8.91	10.18	8.6	9.5
32904833	Pp3c22_4100V3.4	12.65	11.65	8	12.05	15.23	13.35
32904839	Pp3c22_21700V3.1	1.03	3.64	3.93	15.32	14.41	14.63
32904847	Pp3c22_16380V3.3	19.08	21.57	23.88	17.44	20.54	20.97
32904848	Pp3c22_16380V3.1	48.31	34.74	34.61	31.23	30.55	32.54
32904849	Pp3c22_16380V3.2	11.89	13.22	11.73	10.39	11.51	11.18
32904854	Pp3c22_16330V3.1	172.51	172.85	192.11	449.16	456.57	446.81
32904856	Pp3c22_22190V3.1	2.35	1.13	3	4.34	4.05	3.54
32904857	Pp3c22_22190V3.2	2.97	3.68	2.88	2.21	2.56	2.11
32904865	Pp3c22_7510V3.9	11.12	11.75	10.43	11.5	11.35	10.82
32904869	Pp3c22_15570V3.1	27.87	25.3	22	25.47	26.53	26.46
32904871	Pp3c22_15570V3.3	2.35	1.57	2.33	2.1	1.85	1.59
32904874	Pp3c22_18210V3.1	7.57	7.19	7.95	4.9	5.16	5.44
32904877	Pp3c22_10850V3.1	92.46	92.31	98.88	196.24	194.96	194.15
32904880	Pp3c22_11510V3.2	27.99	27.49	25.82	25.24	24.22	24.38
32904882	Pp3c22_5980V3.2	17.01	14.52	14.8	10.85	11.42	11.13
32904885	Pp3c22_15410V3.1	14.68	14.35	12.52	12.57	12.03	12.69
32904904	Pp3c22_4480V3.4	9.34	9.31	9.63	12.05	8.86	11.03
32904905	Pp3c22_4480V3.5	5.01	5.48	5.17	6.63	6.87	5.84
32904910	Pp3c22_7000V3.1	1.39	1.67	1.71	1.7	1.68	1.22
32904916	Pp3c22_7000V3.9	3.08	2.94	1.84	1.9	2.15	2.81
32904923	Pp3c22_1230V3.6	3.1	3.41	2.4	1	1.3	2.68
32904926	Pp3c22_17730V3.1	2.22	1.81	2.09	2.71	2.21	2.45
32904930	Pp3c22_17730V3.5	11.02	11.9	11.71	10.89	10.63	12.22
32904935	Pp3c22_7420V3.1	3.82	4.49	4.89	4.14	3.58	3.61
32904939	Pp3c22_12640V3.5	11.13	10.97	8.65	6.82	8.5	8.14
32904940	Pp3c22_12640V3.6	2.37	2.95	2.94	3.03	2.71	2.38
32904947	Pp3c22_15240V3.2	2.58	2.58	2.5	1.64	1.67	1.98
32904952	Pp3c22_5950V3.3	3.23	3.31	3.91	1.61	1.75	1.79
32904954	Pp3c22_3200V3.2	15.92	13.68	14.2	31.66	31.33	31.67
32904956	Pp3c22_5080V3.2	7.87	7.77	7.33	3.9	3.37	4.14
32904960	Pp3c22_5870V3.4	2.82	1.87	1.7	2.34	1.69	1.95
32904965	Pp3c22_5870V3.9	2.51	4.39	4.55	5.5	6.66	6.31
32904970	Pp3c22_14280V3.4	1	1.09	1.29	1.72	1.26	1.09
32904972	Pp3c22_23050V3.1	3.84	3.57	3.87	7.02	6.54	7.14
32904977	Pp3c22_3810V3.3	6.23	5.04	8.84	6.4	3.87	3.23
32904985	Pp3c22_20520V3.6	3.24	4.32	5.01	4.8	6.79	5.06
32904987	Pp3c22_6150V3.1	2.59	2.22	3.37	1.01	1.6	2.31
32904994	Pp3c22_5210V3.1	4.09	3.83	4.01	1.73	3.94	3.08
32904995	Pp3c22_5210V3.2	1.47	2.08	1.55	3.45	1.19	2.6
32904997	Pp3c22_7790V3.1	5.78	4.4	7.03	10.88	5.68	9.32
32904998	Pp3c22_7790V3.2	3.32	4.66	8.25	4.4	10.6	7.51
32904999	Pp3c22_7790V3.3	5.77	5.05	2.82	7.44	4.72	2.7
32905003	Pp3c22_7790V3.7	7.7	7.51	3.61	7.84	6.25	10.92
32905006	Pp3c22_7790V3.10	3.46	3.94	3.18	3.26	3.32	2
32905015	Pp3c22_12420V3.1	15.84	16.11	14.62	10.39	10.84	12.28
32905016	Pp3c22_12420V3.2	38.27	39.2	39.41	28.44	27.22	25.48
32905019	Pp3c22_7340V3.3	4.14	4.67	5.46	4.67	4.15	2.62
32905022	Pp3c22_4930V3.2	2.81	2.71	1.91	2.76	1.48	2.78
32905024	Pp3c22_4930V3.4	2.57	1.6	1.36	1.09	1.63	2.15
32905027	Pp3c22_17330V3.1	9.34	9.14	8.07	6.15	6.31	6.52
32905030	Pp3c22_1680V3.2	2.77	2.55	5.63	3.23	3.3	3.35
32905044	Pp3c22_22040V3.2	2.66	2.38	1.96	3.45	5.3	5.24
32905050	Pp3c22_15020V3.4	15.67	15.81	12.99	15.9	14.76	15.13
32905051	Pp3c22_15020V3.5	2.65	2.62	4.11	4.14	3.34	4.12
32905057	Pp3c22_22960V3.3	26.78	25.18	22.96	1.4	1.62	1.39
32905060	Pp3c22_7900V3.1	3.15	3.53	3.35	1.85	1.78	2.2
32905070	Pp3c22_7180V3.1	3.51	7.55	5.85	3.88	2.89	2.91
32905071	Pp3c22_7180V3.2	6.01	3.07	7.95	5.76	5.25	3.93
32905073	Pp3c22_7180V3.4	7.77	6.14	2.7	3.41	4.36	5.73
32905076	Pp3c22_1060V3.2	26.02	25.44	25.06	13.67	12.6	12.83
32905079	Pp3c22_5280V3.2	123.73	117.48	118.13	89.83	89.76	91.33
32905082	Pp3c22_16800V3.4	3.72	3.47	2.69	3.58	4.42	4.23
32905090	Pp3c22_17440V3.2	3.8	4.85	3.75	10.65	8.5	8.55
32905091	Pp3c22_17440V3.3	8.04	7.13	7.35	7.93	7.89	9.83
32905094	Pp3c22_14420V3.2	10.25	9.88	10.01	7.83	7.95	6.34
32905101	Pp3c22_6910V3.1	7.62	7.12	7.6	6.66	5.98	5.42
32905106	Pp3c22_15040V3.2	11.39	7	13.26	9.55	9.83	9.01
32905108	Pp3c22_15040V3.5	22	22.79	22	9.88	7.98	11.03
32905112	Pp3c22_18610V3.1	4.92	4.88	4.23	5.68	4.42	4.23
32905115	Pp3c22_14740V3.2	17.12	17.16	16.92	12.44	12.34	12.27
32905118	Pp3c22_10350V3.1	10.09	9.58	7.68	6.63	7.72	7.89
32905120	Pp3c22_7690V3.1	108.87	115.26	138.43	106.18	113.89	110.67
32905121	Pp3c22_7690V3.2	23.1	20.16	22.12	18.96	18.09	21.04
32905124	Pp3c22_7690V3.5	5.4	6.65	8.91	7.16	5.16	5.11
32905126	Pp3c22_21090V3.1	32.27	34.82	36.46	47.32	46.18	45.07
32905128	Pp3c22_1270V3.1	3.69	3.1	1.96	5.13	4.24	4.36
32905139	Pp3c22_3230V3.3	2.99	2.91	2.08	2.63	1.39	1.65
32905140	Pp3c22_3230V3.2	12.14	13	12.17	11.99	12.63	13.65
32905144	Pp3c22_21850V3.2	1.85	1.56	1.83	1.15	1.05	1.16
32905153	Pp3c22_3300V3.1	2.66	4.35	2.9	4.99	5.96	7.16
32905154	Pp3c22_3300V3.2	2.81	3.08	3.25	3.78	3.49	2.7
32905155	Pp3c22_21420V3.1	2.61	3.24	4.29	5.79	5.38	5.69
32905161	Pp3c22_21030V3.2	11.88	10.71	9.92	5.49	5.77	6.62
32905183	Pp3c22_15860V3.1	2.9	3.29	3.29	4.53	8.17	7.75
32905184	Pp3c22_15860V3.2	31.62	32.89	39.88	82.08	82.81	77.51
32905185	Pp3c22_2440V3.1	3.22	2.88	2.9	1.56	1.42	1.39
32905187	Pp3c22_10170V3.1	2.51	2.68	2.35	1.2	1.08	1.3
32905190	Pp3c22_11160V3.2	6.34	6.53	6.24	3.86	3.49	3.44
32905193	Pp3c22_7230V3.3	3.94	4.02	4.43	6.71	7.36	7.73
32905194	Pp3c22_7230V3.4	6.31	6.62	5.17	4.1	4.23	3.99
32905196	Pp3c22_15050V3.2	10.75	11.35	10.58	10.17	10.8	11.16
32905197	Pp3c22_15050V3.3	5.09	4.74	5.09	3.15	2.94	2.83
32905198	Pp3c22_5260V3.1	3.98	3.12	3.67	5.76	4.18	4.93
32905204	Pp3c22_21020V3.1	5.29	5.98	5.02	4.6	4.98	5.08
32905207	Pp3c22_10340V3.1	9.3	9.32	10.08	5.83	7.34	7.49
32905208	Pp3c22_10340V3.2	3.93	4.59	2.55	3.07	1.39	2.14
32905209	Pp3c22_10340V3.3	11.55	9.93	10.09	8.29	8.07	8.1
32905211	Pp3c22_21780V3.5	11.23	10.86	8.99	9.12	8.52	9.67
32905219	Pp3c22_6370V3.2	5.92	6.56	6.27	1.55	3.15	3.76
32905235	Pp3c22_7170V3.2	3.07	3.12	3.21	1.61	1.48	1.78
32905236	Pp3c22_4700V3.1	2.58	2.15	2.46	1.83	1.31	1.63
32905246	Pp3c22_9040V3.2	11.97	12.19	12.63	13.28	13.71	13.36
32905248	Pp3c22_7600V3.1	19.59	17.99	17.58	7.85	4.57	6.02
32905249	Pp3c22_7600V3.2	6.2	5.43	6.48	1.34	1.29	1.57
32905250	Pp3c22_11080V3.1	2.83	2.82	2.85	4.05	4.12	3.99
32905257	Pp3c22_15880V3.2	3.18	2.88	2.78	1.69	1.3	1.79
32905260	Pp3c22_23080V3.2	1.19	2.08	1.32	1.19	1.53	1.92
32905262	Pp3c22_3990V3.3	6.38	6.32	6.23	5.09	4.22	5.55
32905278	Pp3c22_1840V3.4	2.61	2.9	4.1	1.17	1.31	4.4
32905282	Pp3c22_1840V3.9	22.48	20.61	17.74	5.72	5.32	3.63
32905285	Pp3c22_20080V3.1	28.35	31.08	27.98	20.21	19.38	19.49
32905288	Pp3c22_20080V3.4	1.97	1.43	1.18	1.15	1	1.38
32905290	Pp3c22_18850V3.2	13.25	13.38	8.09	9.56	9.08	7.75
32905292	Pp3c22_12260V3.1	9.15	9.14	8.64	4.19	4.25	3.96
32905296	Pp3c22_4630V3.2	8.19	6.95	9.54	7.05	5.98	9.35
32905297	Pp3c22_4630V3.3	24.22	24	21.94	21.66	24.74	21.54
32905299	Pp3c22_4630V3.6	10.67	9.47	9.77	9.91	9.14	8.87
32905300	Pp3c22_4630V3.5	2.04	2.8	3.91	3.02	2.43	3.17
32905304	Pp3c22_13980V3.2	25.45	22.3	22.19	20.55	19.99	18.62
32905313	Pp3c22_1440V3.6	5.56	5.62	4.79	5.76	5.67	6.04
32905314	Pp3c22_11201V3.1	3.54	3.79	3.35	3.48	3.44	3.56
32905316	Pp3c22_7380V3.2	3.65	3.07	1.79	1.6	2.41	2.3
32905318	Pp3c22_15440V3.2	2.46	1.72	2.14	3.95	3.53	4.42
32905321	Pp3c22_19910V3.1	8.81	9.84	10.17	14.11	17.37	16.25
32905322	Pp3c22_19910V3.2	5.02	5.5	3.11	19.93	15.5	17.45
32905328	Pp3c22_21360V3.1	18.55	17.9	18.49	9.59	9.75	10.22
32905332	Pp3c22_18330V3.1	11.13	10.31	12.53	12.03	13.37	12.39
32905333	Pp3c22_18330V3.2	14.83	12.4	19.06	24.57	20.94	22.15
32905334	Pp3c22_18330V3.6	48.29	57.38	55.5	55.83	55.75	58.33
32905336	Pp3c22_18330V3.4	1.75	2.42	1.23	4.02	4.35	3.38
32905337	Pp3c22_18330V3.5	69.03	62.44	50.77	63.72	62.48	75.53
32905339	Pp3c22_14660V3.1	6.23	6.27	4.55	7.32	10.26	9.05
32905340	Pp3c22_14660V3.2	5.24	5.53	3.81	5.84	6.31	10.4
32905341	Pp3c22_14660V3.3	27.3	28.14	28.94	30.18	23.52	25.12
32905344	Pp3c22_10650V3.1	14.1	16.82	12.77	9.34	8.72	9.22
32905346	Pp3c22_2590V3.1	3.82	5.95	7.39	4.59	5.82	6.93
32905347	Pp3c22_2590V3.2	9.16	6.62	5.06	5.88	3.64	3.42
32905351	Pp3c22_5800V3.1	2.99	3.42	2.23	2.89	2.41	3.26
32905352	Pp3c22_5800V3.2	62.94	61.06	63.79	71.02	67.52	66.22
32905358	Pp3c22_18310V3.2	39.12	35.39	40.33	45.71	45.35	46.01
32905364	Pp3c22_17160V3.1	17.51	18.77	13.58	6.3	11.43	11.13
32905365	Pp3c22_17160V3.2	9.74	8.44	11.29	5.99	2.27	5.66
32905371	Pp3s177_60V3.1	2.88	3.86	2.56	2.79	2.54	2.49
32905374	Pp3s1176_21V3.1	5.75	4.59	6.87	5.41	3.76	3.28
32905385	Pp3s67_77V3.1	6.88	6.39	6	6.1	5.58	6.02
32905388	Pp3s67_59V3.1	4.92	5.23	4.5	3.74	3.13	2.52
32905389	Pp3s67_80V3.1	20.18	22.84	16.81	13.67	10.09	13.36
32905394	Pp3s829_60V3.1	7.73	8.73	9.12	14.64	11.74	14.99
32905396	Pp3c17_8471V3.1	2.15	2.08	2.03	1.83	1.66	1.46
32905398	Pp3c17_24070V3.8	4.01	4.03	2.62	2.06	2.88	3.06
32905405	Pp3c17_24070V3.4	2.74	1.54	3.64	2.98	2.28	3.26
32905408	Pp3c17_6460V3.2	48.17	48.72	50.02	53.05	50.1	49.9
32905410	Pp3c17_2650V3.2	3.68	3.57	2.25	1.95	2.3	2.89
32905416	Pp3c17_20140V3.2	13.45	13.17	14.84	8.04	6.55	9.39
32905431	Pp3c17_1180V3.2	8.53	8.34	8.83	8.04	7.18	7.8
32905432	Pp3c17_13950V3.1	22.36	23.52	22.22	23.53	22.99	20.87
32905434	Pp3c17_23270V3.6	10.46	8.1	9.43	10.13	4.14	5.42
32905436	Pp3c17_23270V3.5	1.24	2.87	3.03	1.32	5.58	4.88
32905443	Pp3c17_19310V3.2	64.24	64.22	59.09	53.71	52.29	51.34
32905453	Pp3c17_17050V3.1	5.32	6.68	4.98	1.5	3.42	2.73
32905456	Pp3c17_14270V3.2	3.03	3.5	3.43	1.24	1.33	1.72
32905460	Pp3c17_21910V3.1	5.62	6.75	4.95	4.85	2.75	3.32
32905465	Pp3c17_19830V3.1	7.82	7.26	5.96	8.1	7.67	7.53
32905467	Pp3c17_19830V3.3	1.99	2.67	2.49	1.95	1.75	2.54
32905472	Pp3c17_18190V3.2	37.52	33.27	30.88	37.57	37.46	36.72
32905473	Pp3c17_18190V3.5	70.03	72.24	78.72	80.81	83.72	80.81
32905474	Pp3c17_18190V3.3	3.55	1.22	1.75	3.42	3.21	3.98
32905476	Pp3c17_13760V3.1	9.81	8.57	8.05	16.15	17.5	18.36
32905482	Pp3c17_13020V3.2	4.95	5.01	4.99	3.86	3.54	3.71
32905487	Pp3c17_11470V3.2	15.03	16.21	9.53	10.92	9.71	8.44
32905488	Pp3c17_11470V3.1	20.55	20.51	21.56	16.4	17.65	17.44
32905492	Pp3c17_13610V3.2	22.46	21.6	20.67	21.07	19.97	16.85
32905495	Pp3c17_7510V3.2	32.07	29.64	29.78	28.81	28.86	29.05
32905497	Pp3c17_10010V3.2	1.93	2.31	1.92	2.78	2.16	1.94
32905504	Pp3c17_12060V3.1	7.61	8.35	7.77	4.05	3.59	4.29
32905507	Pp3c17_710V3.1	9.81	12.18	9.93	4.12	4.49	9.34
32905509	Pp3c17_710V3.2	2.12	1.01	1.32	3.9	6.22	3.08
32905510	Pp3c17_710V3.3	12.26	8.91	9.4	9.99	9.27	8.35
32905512	Pp3c17_17830V3.2	24.82	23.76	20.89	16.54	14.88	16.29
32905520	Pp3c17_20040V3.6	48.55	50.29	55.66	21.2	21.5	19.51
32905524	Pp3c17_11870V3.2	81.09	81.96	79.8	100.34	98.56	95.22
32905527	Pp3c17_9890V3.1	50.4	47.77	47.44	27.64	23.62	26.31
32905537	Pp3c17_19260V3.1	4.65	5.51	3.72	2.84	4.39	3.83
32905538	Pp3c17_19260V3.2	11.47	10.8	9.99	10.3	9.12	9.48
32905541	Pp3c17_13310V3.4	9.59	6.83	4.93	6.18	4.88	5.14
32905547	Pp3c17_13310V3.3	8.09	4.7	1.77	4.73	3.35	4.46
32905554	Pp3c17_12580V3.1	11.31	9.57	8.25	6.99	6.8	8.76
32905558	Pp3c17_16070V3.2	21.13	25.05	10.86	11.06	14.23	16.59
32905561	Pp3c17_16070V3.5	156.79	157.67	141.29	162.72	159.55	177.99
32905562	Pp3c17_16070V3.6	16.25	16.93	26.93	23.25	27.53	20.97
32905564	Pp3c17_650V3.1	11.84	13.9	7.57	9.59	10.76	11.1
32905565	Pp3c17_650V3.2	2.95	1.84	5.41	3.12	1.61	2.68
32905572	Pp3c17_6410V3.1	4.95	5.19	5	3.66	2.89	2.96
32905579	Pp3c17_20270V3.3	2.37	2.23	2.3	3.92	3.45	3.17
32905593	Pp3c17_5600V3.3	3.16	3.86	6.35	7.98	7.79	8.31
32905594	Pp3c17_5600V3.2	8.54	8.57	6.53	10.37	10.91	10.67
32905599	Pp3c17_11280V3.1	7.16	7.28	6.79	6.61	6.3	6.69
32905604	Pp3c17_2630V3.1	8.41	9.99	5.12	10.11	7.47	10.73
32905606	Pp3c17_2630V3.4	3.95	3.38	6.62	5.76	7.55	3.46
32905607	Pp3c17_2630V3.2	9.6	9.12	10.7	11.07	12.14	12.4
32905608	Pp3c17_22320V3.1	13.31	13.95	15.15	22.89	23.35	22.3
32905614	Pp3c17_1210V3.4	5.1	5.48	3.92	4.15	3.85	4.72
32905615	Pp3c17_1210V3.6	4.99	5.93	7.01	7.85	7.11	7.85
32905621	Pp3c17_18760V3.1	33.84	36.34	36.81	24.45	26.04	24.21
32905623	Pp3c17_7560V3.1	9.46	9.41	8.95	7.02	7.49	8.03
32905626	Pp3c17_16730V3.1	3.94	3.23	3.54	2.05	2.6	2
32905632	Pp3c17_22310V3.4	4.23	2.93	1.82	1.59	1.89	1.61
32905647	Pp3c17_7290V3.2	2.03	2.58	2.23	3.61	2.97	3.38
32905651	Pp3c17_23420V3.1	4.73	4.24	4.85	3.61	3.66	3.2
32905654	Pp3c17_23420V3.4	10.91	10.47	10.23	8.14	9.35	8.99
32905660	Pp3c17_3230V3.9	4.85	5.98	5.2	4.59	3.76	3.88
32905662	Pp3c17_3230V3.7	3.15	2.59	2.04	2.13	1.23	2.17
32905663	Pp3c17_3230V3.8	2.47	3.96	1.52	2.78	3.07	3.42
32905666	Pp3c17_19050V3.1	54.14	52.08	57.96	84.91	83.83	78.78
32905669	Pp3c17_23040V3.3	4.32	4.7	3.91	2.47	1.28	2.55
32905674	Pp3c17_23040V3.8	3.34	3.47	2.82	2.1	1.64	2.11
32905675	Pp3c17_23040V3.9	9.2	10.22	11.33	8.28	11.86	7.84
32905676	Pp3c17_21870V3.1	13.1	10.82	10.82	8.97	8.62	8.2
32905679	Pp3c17_6500V3.2	4.3	5.29	4.16	4.52	4.55	6.05
32905680	Pp3c17_6500V3.4	2.89	1.37	1.87	3.79	4.41	3.76
32905682	Pp3c17_6500V3.6	5.84	7.93	7.32	13.97	16.53	14.02
32905684	Pp3c17_6500V3.8	5.74	7.02	6.76	10.87	8.55	8.55
32905686	Pp3c17_16370V3.1	9.13	7.42	7.77	10.63	10.32	10.08
32905689	Pp3c17_19970V3.1	3.91	4.34	3.81	4.99	4.83	5.1
32905691	Pp3c17_11720V3.1	22.31	24.01	22.75	22.07	24.02	19.82
32905693	Pp3c17_5590V3.1	31.72	31.25	28.79	26.6	24.78	24.65
32905696	Pp3c17_2130V3.2	6.36	6.61	5.81	4.81	4.99	4.95
32905708	Pp3c17_22010V3.2	5.74	4.91	4.57	3.61	3.79	3.31
32905712	Pp3c17_21120V3.3	9.8	9.48	11.76	6.99	4.28	3.05
32905713	Pp3c17_21120V3.4	15.22	15.27	13.57	4.66	6.93	7.66
32905718	Pp3c17_13450V3.2	2.35	1.86	1.46	1.23	1.01	1.28
32905725	Pp3c17_15760V3.3	40.65	40.56	38.39	19.61	17.75	17.6
32905730	Pp3c17_14200V3.4	2.08	1.91	1.6	2.38	2.5	2.45
32905731	Pp3c17_14200V3.5	6.71	4.83	3.88	5.51	5.81	5.29
32905732	Pp3c17_23070V3.1	28.69	28.26	28.37	35.61	35.54	34.65
32905734	Pp3c17_23070V3.3	1.82	3.18	3.54	3.97	4.09	3.46
32905737	Pp3c17_5550V3.1	1.79	2.33	1.63	2.32	1.23	3.39
32905740	Pp3c17_5550V3.4	3.32	2.1	1.8	2.16	2.58	2.45
32905743	Pp3c17_7490V3.1	16.71	17.09	17.44	19.18	18.91	18.25
32905744	Pp3c17_7490V3.2	2.25	2.2	1.72	1.55	1.36	1.93
32905746	Pp3c17_21830V3.2	8.97	8.02	6.8	4.98	4.82	4.89
32905747	Pp3c17_4370V3.1	2.61	3.65	1.32	1.19	1.59	1.89
32905749	Pp3c17_20640V3.1	27.36	24.84	29.74	24.13	21.9	24.99
32905751	Pp3c17_20640V3.3	4.75	4.89	3.53	7.24	8.6	6.25
32905753	Pp3c17_8590V3.5	5.38	4.65	5.67	4.07	5.88	2.86
32905754	Pp3c17_8590V3.6	4.28	4.01	3.54	4.66	3.46	4.59
32905758	Pp3c17_3880V3.1	38.43	39.55	38.86	4.69	4.72	4.43
32905765	Pp3c17_13420V3.1	87.44	86.47	91.38	69.05	69.72	67.14
32905769	Pp3c17_13190V3.5	2.74	3.13	1.25	3.39	1.79	3.08
32905778	Pp3c17_8770V3.1	1.01	1.12	1.02	1.05	1.11	1.2
32905779	Pp3c17_8770V3.2	1.31	1.22	1.02	1.27	1.16	1.07
32905785	Pp3c17_7480V3.1	2.7	3.56	3.07	2.06	1.82	1.91
32905786	Pp3c17_7480V3.2	2.42	2.73	3.55	1.66	2.97	1.13
32905788	Pp3c17_4860V3.1	4.59	3.83	2.87	2.41	2.21	1.93
32905798	Pp3c17_23500V3.4	4	3.45	3.28	8	7.49	7.11
32905802	Pp3c17_15560V3.2	16.06	15.85	13.99	13.03	12.9	12.93
32905807	Pp3c17_16710V3.1	1.82	2.01	1.91	1.3	1.78	1.11
32905810	Pp3c17_10970V3.1	14.23	12.54	11.14	10.69	11.62	11.2
32905811	Pp3c17_10970V3.2	2.2	2.12	1.75	2.35	1.91	2.21
32905812	Pp3c17_23380V3.1	16.99	16.74	17.38	17.28	17.04	16.42
32905816	Pp3c17_4970V3.1	20.38	23.71	17.57	23.34	22.07	26.71
32905817	Pp3c17_4970V3.2	3.44	3.08	3.78	7.27	2.98	4.38
32905823	Pp3c17_16790V3.1	8.79	8.6	8.94	4.96	5.34	5.02
32905827	Pp3c17_18130V3.2	3.56	4.63	5.44	1.14	1.49	6.55
32905828	Pp3c17_18130V3.3	50.28	35.74	51.61	25.87	24.5	39.44
32905832	Pp3c17_21360V3.2	24.75	25.62	26.05	28.8	28.89	28.77
32905839	Pp3c17_16690V3.1	11.5	12.24	12.76	10.3	10.25	10.08
32905846	Pp3c17_6290V3.1	1.29	1.45	1	1.41	1.55	1.44
32905847	Pp3c17_6290V3.2	10.99	10.48	9.99	13.01	13.44	13.82
32905848	Pp3c17_17390V3.1	2.74	3.22	3.31	3.96	3.19	3.16
32905851	Pp3c17_16670V3.2	11.8	11.72	10.64	8.79	7.72	9.35
32905863	Pp3c17_7960V3.2	6.63	6.47	6.27	5.49	5.61	4.97
32905868	Pp3c17_2480V3.1	2.09	1.29	3.22	1.35	1.08	2.37
32905876	Pp3c17_19320V3.2	9	9.26	3.12	4.51	3.77	4.89
32905890	Pp3c17_17640V3.4	9.94	10.42	10.29	5.88	6.77	6.54
32905893	Pp3c17_6400V3.2	12.36	12.08	11.22	9.33	9.52	8.38
32905894	Pp3c17_20220V3.2	2.33	2.01	1.4	1.34	1.11	1.16
32905895	Pp3c17_20220V3.1	13.87	14.92	16.29	9.36	8.47	8.83
32905898	Pp3c17_2150V3.1	3.64	4.74	4.07	4.84	4.03	3.77
32905899	Pp3c17_2150V3.2	18.8	17.22	16.67	18.79	22.22	22.4
32905902	Pp3c17_2700V3.1	10.27	10.81	9.79	4.58	4.94	4.83
32905905	Pp3c17_4070V3.2	3.93	3.43	4.46	4.09	4.2	3.16
32905907	Pp3c17_15690V3.2	2.27	2.11	2.64	1.97	1.71	1.81
32905910	Pp3c17_14350V3.5	3.06	3.59	3.96	2.1	2.49	2.83
32905913	Pp3c17_7780V3.2	10.39	9.49	9.47	9.62	10.1	9.68
32905921	Pp3c17_15920V3.2	12.15	13.16	12.56	25.63	27.28	25.9
32905922	Pp3c17_15490V3.1	1.94	1.72	2.04	1.48	1.74	1.29
32905924	Pp3c17_16040V3.1	72.41	69.43	74.69	81.96	77.9	72.66
32905927	Pp3c17_20450V3.1	1.1	1.81	2.01	2.75	2.8	2.24
32905928	Pp3c17_7620V3.5	5.97	7.7	5.63	3.08	4.41	3.95
32905930	Pp3c17_7620V3.2	7.08	6.51	6.13	5.67	3.92	4.24
32905933	Pp3c17_4470V3.2	4.23	3.47	7.02	1.29	1.34	1.45
32905936	Pp3c17_1290V3.2	15.23	15.43	15.72	13.12	13.1	12.47
32905937	Pp3c17_5110V3.1	5.78	6.06	5.42	6.05	4.98	5.71
32905940	Pp3c17_2620V3.2	10.63	9.08	9.11	8.33	5.42	6.28
32905941	Pp3c17_2620V3.1	1.33	2.57	1.31	1.41	6.53	5.09
32905945	Pp3c17_1280V3.2	13.44	10.11	9.82	9.55	9.94	9.91
32905948	Pp3c17_12560V3.1	2.74	3.18	2.56	1.76	1.6	1.95
32905950	Pp3c17_22920V3.1	19.45	17.77	18.91	16.79	17.55	16.34
32905952	Pp3c17_18270V3.1	3.09	5.55	5.04	4.44	4.33	3.54
32905953	Pp3c17_18270V3.2	4.16	4.53	4.18	4.12	3.6	4.03
32905955	Pp3c17_8620V3.1	1.95	2.59	2.3	4.1	4.8	4.88
32905956	Pp3c17_8620V3.2	1.27	1.11	1.22	2.8	1.73	1.64
32905957	Pp3c17_5990V3.1	18.81	17.87	18.23	13.69	14.41	14.36
32905959	Pp3c17_11390V3.1	10.5	8.17	2.99	4.84	1.59	5.53
32905961	Pp3c17_11390V3.4	6.5	9.36	9.44	6.18	5.52	4.83
32905965	Pp3c17_23280V3.1	1.96	1.64	1.95	1.73	1.79	1.49
32905970	Pp3c17_5740V3.1	12.28	12.39	11.79	11.51	12.1	11.86
32905985	Pp3c17_8370V3.2	80.57	79.67	65.73	45.6	43.95	45.79
32905987	Pp3c17_20269V3.1	2.03	2.02	2.02	3.06	4.64	3.62
32905992	Pp3c17_12370V3.5	3.26	3.56	3.04	1.31	2.19	2.77
32905998	Pp3c17_14100V3.1	19.47	18.86	18.09	18.65	18.21	17.73
32906001	Pp3c17_14100V3.4	1.38	2.31	2.11	3.61	4.27	4.36
32906002	Pp3c17_14100V3.5	4.21	3.52	3.24	2.03	3.06	1.87
32906009	Pp3c17_18010V3.1	49.84	52.45	55.25	42.53	46.49	43.55
32906017	Pp3c17_400V3.2	2.71	5.06	1.83	3	4.19	3.91
32906018	Pp3c17_400V3.3	12.78	11.11	13.7	14.93	13.2	14.72
32906024	Pp3c17_2920V3.1	6.71	6.68	7.05	5.72	6.2	4.72
32906029	Pp3c17_14090V3.2	41.5	37.37	33.83	20.06	19.53	19.39
32906031	Pp3c17_5900V3.3	11.27	12.32	10	8.35	9.71	9.24
32906034	Pp3c17_5900V3.1	6.02	6.08	7.98	6.68	6.07	7.75
32906036	Pp3c17_11050V3.4	3.96	5.74	3.4	5.1	4.79	5.39
32906038	Pp3c17_11050V3.2	4.89	4.7	1.64	3.43	3	4.61
32906047	Pp3c17_13350V3.2	12.6	11.45	10.51	27.01	24.11	26.63
32906050	Pp3c17_12510V3.1	12.92	9.77	11.18	17.05	16.14	20.78
32906052	Pp3c17_12510V3.2	8.69	6.45	6.23	5.2	3.41	2.81
32906065	Pp3c17_24080V3.3	5.97	4.86	2.71	7.82	6	6.34
32906068	Pp3c17_8560V3.3	5.8	5.6	5.64	9.02	9.14	7.86
32906074	Pp3c17_23560V3.2	7.88	7.31	6.7	5.13	4.6	4.81
32906081	Pp3c17_17620V3.5	12.75	10.07	13.02	6.92	6.14	6.44
32906082	Pp3c17_17620V3.6	5.65	6.87	6.21	8.38	5.59	4.52
32906084	Pp3c17_17620V3.8	3.25	3.7	3.03	2.07	4.25	4.65
32906085	Pp3c17_16090V3.1	4.31	4.68	3.14	2.97	3.14	3.81
32906095	Pp3c17_4760V3.5	1.21	1.29	1.68	2.5	1.8	1.13
32906100	Pp3c17_11070V3.2	12.49	14.3	16.44	9.31	11.43	10.52
32906102	Pp3c17_11070V3.4	9.11	9.92	4.75	3.11	3.89	3.51
32906104	Pp3c17_11070V3.6	10.62	11.05	9.87	3.62	2.22	4.06
32906106	Pp3c17_13330V3.1	3.3	4.17	3.49	8.26	7.56	8.21
32906107	Pp3c17_13330V3.2	3.86	1.67	1.84	4.82	4.24	4.04
32906110	Pp3c17_12020V3.1	4.03	2.63	3.07	2.28	1.13	1.49
32906115	Pp3c17_12020V3.7	2.25	3.59	3.33	2.78	2.34	2.51
32906117	Pp3c17_9350V3.1	15.62	19.13	11.54	26.28	19.03	26.25
32906118	Pp3c17_9350V3.2	47.93	48.83	42.66	56.55	57.97	59.54
32906121	Pp3c17_13560V3.5	3.24	3.6	3.29	2.73	2.96	2.43
32906129	Pp3c17_22930V3.4	8.26	7.94	7.81	7.36	7.3	6.26
32906137	Pp3c17_22300V3.2	21.75	20.23	20.59	24.75	23.88	24.65
32906138	Pp3c17_7730V3.1	7.31	7.77	6.87	6.63	6.2	7.42
32906144	Pp3c17_12000V3.1	26.22	25.56	24.7	18.76	19.02	18.29
32906147	Pp3c17_13600V3.3	1.43	3.4	2.14	1.92	1.83	1.28
32906148	Pp3c17_13600V3.2	3.91	3.12	3.78	2.48	2.46	3.06
32906150	Pp3c17_1300V3.1	8.4	8.59	10.92	12.98	14.18	11.54
32906151	Pp3c17_1300V3.2	6.77	7.78	5.76	10.48	7.96	11.36
32906154	Pp3c17_1780V3.8	8.8	7.37	9.57	5.79	4.63	4.6
32906156	Pp3c17_1780V3.6	9.27	12.48	8.07	8.84	10.92	10.26
32906161	Pp3c17_1780V3.4	27.85	30.09	21.52	21.81	21.41	23.89
32906162	Pp3c17_15780V3.1	8.93	8.5	8.22	7.32	7.46	7.5
32906166	Pp3c17_14510V3.1	93.35	90.99	94.4	63.32	60.83	55.17
32906170	Pp3c17_21750V3.2	2.85	3.16	2.42	2.69	2.69	2.33
32906175	Pp3c17_10930V3.5	3.06	1.81	2.31	2.38	2.38	2.96
32906183	Pp3c17_2710V3.8	3.71	1.37	1.94	1.96	1.96	1.43
32906185	Pp3c17_14720V3.2	17.88	18.68	15.05	16.1	17.15	16.87
32906198	Pp3c17_13210V3.5	1.94	3.92	2.45	2.96	2.56	2.91
32906202	Pp3c17_2200V3.1	8.76	8.29	9.33	9.78	7.99	8.42
32906210	Pp3c17_16320V3.5	7.2	7.48	6.31	2.38	2.09	2.58
32906211	Pp3c17_16320V3.1	2.49	2.77	3.22	1.16	1.19	1.17
32906217	Pp3c17_23840V3.2	9.22	10.67	11.24	11.07	10.29	10.66
32906218	Pp3c17_19250V3.3	16.17	14.26	12.37	10.24	10.3	9.7
32906220	Pp3c17_19250V3.5	9.25	9.04	8.81	9.56	8.56	11.69
32906225	Pp3c17_14710V3.2	2.3	2.63	2.35	2.04	1.69	1.98
32906226	Pp3c17_17770V3.1	12.48	12.79	12.97	9.58	8.96	9.18
32906233	Pp3c17_6540V3.1	23.86	23.61	22.44	20.74	19.84	21.29
32906234	Pp3c17_6540V3.2	3.02	3.01	2.89	2.77	2.73	2.52
32906239	Pp3c17_22050V3.2	5.86	4.75	3.56	5.43	7.08	7.06
32906240	Pp3c17_22050V3.3	6.9	8.87	11.32	11.99	7.6	7.25
32906248	Pp3c17_19710V3.2	3.79	1.48	2.01	5.24	6.24	6
32906249	Pp3c17_19710V3.3	14.92	18.75	16.79	27.25	25.35	24.63
32906250	Pp3c17_19710V3.4	2.72	1.78	1.44	1.05	1.91	1.82
32906262	Pp3c17_14230V3.4	4.4	3	2.51	2.54	2.17	3.11
32906263	Pp3c17_14230V3.1	6.83	8.74	8.57	3.38	3.31	3.92
32906264	Pp3c17_14230V3.2	23.18	22.57	23.64	15.67	15.66	12.92
32906269	Pp3c17_20520V3.2	10.81	11.18	8.97	7.36	7.78	7.6
32906272	Pp3c17_13490V3.2	26.2	24.61	24.14	16.58	16.38	18.34
32906278	Pp3c17_17170V3.3	1.41	1.81	1.74	1.5	1.7	1.17
32906280	Pp3c17_3060V3.1	19.53	19.82	20.97	27.38	27.28	27.21
32906286	Pp3c17_18730V3.3	2.05	1.77	1.41	1.76	2.09	1.72
32906287	Pp3c17_18730V3.4	12.71	13.84	11.36	15.56	15.75	15.41
32906288	Pp3c17_13550V3.1	8.3	6.32	8.46	7.92	7.81	8.04
32906290	Pp3c17_13550V3.3	10.43	11.88	9.65	7.47	6.92	6.39
32906295	Pp3c17_11550V3.2	23.16	24.23	23.51	17.76	20.03	17.12
32906298	Pp3c17_3830V3.1	59.89	51.57	60.54	31.21	31.23	30.01
32906301	Pp3c17_17250V3.1	2.24	4.39	1.14	1.06	1.77	1.1
32906302	Pp3c17_17250V3.2	6.48	5.4	8.08	7.88	7.19	7.56
32906304	Pp3c17_9270V3.2	4.34	3.39	4.57	2.14	4.16	2.49
32906305	Pp3c17_9270V3.3	5.81	6.9	4.11	5.41	3.54	4.58
32906307	Pp3c17_16830V3.1	10.46	11.09	9.87	6.29	5.47	6.34
32906308	Pp3c17_16830V3.2	3.02	2.52	3.16	1.44	1.64	1.35
32906309	Pp3c17_14850V3.1	5.52	7.12	5.44	2.96	2.92	3.52
32906312	Pp3c17_11450V3.2	2.88	4.27	3.76	5.37	4.51	3
32906313	Pp3c17_11450V3.3	8.27	6.76	6.09	2.47	4.39	5.22
32906316	Pp3c17_19880V3.3	2.59	3.03	2.64	2.06	2.29	1.93
32906320	Pp3c17_960V3.2	12.04	12.5	11.14	10.42	8.9	10.44
32906321	Pp3c17_960V3.3	10.73	11.09	9.08	11.97	12.79	12.37
32906326	Pp3c17_22760V3.2	21.89	20.23	21.08	20.33	19.64	17.98
32906330	Pp3c17_20680V3.6	4.5	5.79	5.06	8.69	10.27	9.83
32906331	Pp3c17_20680V3.4	3.81	3.96	1.55	8.27	5.06	4.56
32906335	Pp3c17_23630V3.3	37.14	20.79	35.11	33.61	32.78	24.1
32906336	Pp3c17_17180V3.1	8.66	8.02	6.63	3.18	4.08	2.5
32906337	Pp3c17_17180V3.2	5.97	6.09	6.66	2.97	2.56	3.31
32906338	Pp3c17_13780V3.1	17.45	17.7	15.66	18.11	16.77	16.69
32906339	Pp3c17_8360V3.1	44.58	42.35	47	58.67	59.55	52.92
32906341	Pp3c17_8360V3.3	2.58	2.88	2.53	7.35	6.09	7.42
32906343	Pp3c17_9530V3.1	1.76	1.98	2.14	1.27	1.21	1.16
32906346	Pp3c17_16460V3.1	15.14	15.56	14.24	14.62	14.35	13.9
32906352	Pp3c17_6790V3.7	8.12	10.28	6.71	20.16	19.55	19.84
32906367	Pp3c17_6790V3.1	3.65	5.18	5.77	13.94	9.74	14.03
32906371	Pp3c17_930V3.1	14.39	14.02	12.44	10.79	9.45	10.26
32906372	Pp3c17_23030V3.1	34.8	36.71	35.93	10.11	9.61	9.27
32906376	Pp3c17_9330V3.1	3.34	4.09	3.59	1.74	1.85	2.31
32906383	Pp3c17_9940V3.1	7.6	8.74	6.93	10.51	9.55	10.61
32906384	Pp3c17_9940V3.2	3.29	3.07	2.96	5.95	6.09	5.8
32906385	Pp3c17_6550V3.1	6.09	5.66	5.34	3.5	3.36	3.42
32906386	Pp3c17_6550V3.2	34.63	35.56	35.75	15.44	15.53	15.57
32906394	Pp3c17_22810V3.2	9.34	9.88	9.47	10.02	9.56	8.65
32906396	Pp3c17_19900V3.1	10.75	10.2	10.44	14.9	15.16	16.17
32906399	Pp3c17_16210V3.1	6.01	6.18	7.17	3.22	3.39	3.63
32906402	Pp3c17_16420V3.2	34.26	33.73	35.91	47.03	45.97	48.23
32906403	Pp3c17_24230V3.1	15.26	14.32	15.08	1.75	2.11	2.15
32906408	Pp3c17_12040V3.3	10.44	9.97	6.84	11.62	11.43	11.08
32906414	Pp3c17_20510V3.1	9.77	9.45	9.07	6.18	5.91	6.46
32906421	Pp3c17_21590V3.2	2.61	2.12	2.19	2.16	2.78	2.51
32906427	Pp3c17_6480V3.1	15.4	19.1	11.71	18.42	18.23	17.68
32906428	Pp3c17_6480V3.2	3.61	4.41	4.41	6.57	5.57	7.73
32906430	Pp3c17_6480V3.4	14.21	13.93	14.2	16.58	17.05	16.71
32906433	Pp3c17_18970V3.1	1.93	1.95	1.28	1.36	1.63	1.52
32906435	Pp3c17_4880V3.1	4.34	3.66	3.48	2.61	2.31	2.18
32906437	Pp3c17_23550V3.1	4.83	4.34	5.83	3.97	3.49	4.55
32906456	Pp3c17_2850V3.21	1.37	1.88	1.09	2.33	2.12	3.12
32906472	Pp3c17_13810V3.2	20.32	19.14	20.33	14.75	13.33	12.72
32906478	Pp3c17_20170V3.2	8.54	8.8	7.14	7.8	7.49	8.91
32906482	Pp3c17_9101V3.1	1.4	1.1	1.4	1.77	1.57	1.29
32906483	Pp3c17_7710V3.1	1.23	1.4	1.47	1.54	1.31	1.54
32906494	Pp3c17_6060V3.2	11.66	13.15	9.64	7.85	7.27	8.12
32906495	Pp3c17_8050V3.1	1.49	1.6	3.16	1.76	1.25	1.83
32906508	Pp3c17_4440V3.2	75.58	68.4	55.52	166.73	162.36	159.78
32906509	Pp3c17_4440V3.3	119.87	126.23	158.7	353.87	364.55	364.18
32906510	Pp3c17_4440V3.4	7.12	9.57	6.43	22.74	22.55	22.39
32906511	Pp3c17_20460V3.1	7.01	6.49	6.41	3.21	2.75	3.11
32906527	Pp3c17_7450V3.1	5.74	9.25	5.63	3.85	5.2	5.2
32906528	Pp3c17_7450V3.3	6.81	3.34	5.92	2.56	2.42	2.88
32906556	Pp3c17_23580V3.1	6.57	6.77	7.5	5.67	5.24	6.05
32906559	Pp3c17_1070V3.2	18.8	18.88	4.26	2.26	17.22	16.76
32906562	Pp3c17_21930V3.2	6.22	7.24	4.43	4.85	6.36	4.45
32906565	Pp3c17_23740V3.2	18.35	18.35	16.4	12.2	13.69	13.61
32906566	Pp3c17_5410V3.1	7.73	8.26	5.88	7.48	7.35	7.87
32906572	Pp3c17_6450V3.1	5.49	5.59	5.32	4.57	6.1	5.87
32906578	Pp3c17_14240V3.1	3.52	3.59	3.4	4.18	4.13	3.51
32906583	Pp3c17_13830V3.2	12.36	12.46	12.14	15.36	14.19	14.84
32906594	Pp3c17_1175V3.7	2.37	2.25	2.04	1.78	1.57	2.57
32906600	Pp3c17_21920V3.1	8.77	8.35	8.43	8.5	7.63	8.42
32906603	Pp3c17_14810V3.2	5.05	4.36	4.4	2.84	2.87	3.11
32906604	Pp3c17_9390V3.1	5.19	5.14	4.3	4.49	3.98	4.22
32906605	Pp3c17_9390V3.2	1.16	2.13	2.11	4.15	4.21	4.44
32906607	Pp3c17_10250V3.2	2.06	1.83	1.56	1.32	1.74	1.77
32906608	Pp3c17_10250V3.3	6.4	6.4	6.6	7.83	6.77	7.78
32906609	Pp3c17_16900V3.1	24.99	25.82	24.95	30.07	30.63	30.66
32906612	Pp3c17_22200V3.2	176.65	166.17	174.81	109.44	113.71	109.62
32906619	Pp3c17_21640V3.1	9.35	7.79	7.56	3.06	6	5.23
32906623	Pp3c17_21640V3.5	22.63	22.97	27.64	16.5	12.98	13.55
32906624	Pp3c17_21640V3.6	7.67	5.7	4.19	2.96	3.23	3.6
32906627	Pp3c17_23250V3.1	2.85	4.27	4.62	3.67	2.79	2.78
32906640	Pp3c17_23050V3.2	16.59	15.66	12.29	16.08	15.31	14.72
32906641	Pp3c17_15814V3.1	1.64	1.51	2.09	3.7	2.8	3.56
32906643	Pp3c17_17720V3.2	4.15	4.93	4.51	2.42	2.51	2.23
32906645	Pp3c17_18370V3.2	9.15	9.09	7.44	5.86	7.47	7.96
32906657	Pp3c17_19060V3.1	21.85	22.86	22.73	7.75	8.15	8.07
32906659	Pp3c17_18440V3.1	15.74	14.93	14.75	15.11	15.83	16.31
32906660	Pp3c17_18440V3.2	3.3	3.2	3.5	3.19	3.35	3.21
32906670	Pp3c17_23460V3.1	3.83	4.06	2.45	2.82	3.15	3.47
32906671	Pp3c17_23460V3.2	2.26	3.05	3.58	2.58	2.75	2.05
32906675	Pp3c17_15140V3.2	7	7.68	6.2	25.44	21.94	21.35
32906676	Pp3c17_15140V3.3	3.46	3.82	6.39	15.83	20.56	22.61
32906677	Pp3c17_17970V3.1	39.88	44.64	38.76	36.39	37.48	40.29
32906678	Pp3c17_17970V3.2	23.25	16.03	24.82	19.44	17.19	15.41
32906680	Pp3c17_21100V3.4	2.86	3.77	3.87	2.24	1.35	2.04
32906686	Pp3c17_22570V3.2	9.46	9.92	9.26	10.32	9.89	10.09
32906688	Pp3c17_12850V3.1	81.45	80.32	85	162.07	156.35	152.32
32906704	Pp3c17_450V3.1	1.26	1.83	1.56	3.79	3.06	3.69
32906706	Pp3c17_18750V3.2	8.15	8.12	7.08	4.27	5.49	4.38
32906711	Pp3c17_10260V3.1	2.44	2.52	3.1	6.84	4.93	5.43
32906725	Pp3c17_14730V3.2	20.48	19.13	16.82	17.09	16.01	16.76
32906726	Pp3c17_11300V3.1	4.26	4.45	4.15	1.21	1.42	1.44
32906731	Pp3c17_21780V3.6	3.83	1.87	2.44	1.72	1.69	1.85
32906734	Pp3c17_21780V3.7	1.94	3.52	2.32	2.38	2.34	2.33
32906735	Pp3c17_11500V3.1	226.37	221.8	203.93	168	174.77	162
32906744	Pp3c17_18550V3.6	3.77	4.04	5.07	1.96	2.4	2.51
32906745	Pp3c17_4560V3.1	2.82	3.13	3.06	2.84	2.67	2.9
32906746	Pp3c17_4560V3.2	2.82	3.13	3.06	2.84	2.67	2.9
32906752	Pp3c17_6050V3.1	28.84	27.6	26.47	51.21	49.53	51.04
32906755	Pp3c17_8270V3.2	5.97	6.17	5.83	7.63	7.46	8
32906758	Pp3c17_22100V3.1	2.12	1.54	1.5	3.97	3.85	3.73
32906763	Pp3c17_17040V3.3	1.18	1.5	1.3	1.52	1.39	1.18
32906765	Pp3c17_17040V3.2	14.29	14.87	13.43	12.78	14.27	14.08
32906766	Pp3c17_20120V3.1	6.32	6.51	6.94	14.94	14.66	14.19
32906771	Pp3c17_9310V3.3	9.37	10.97	8.01	8.83	8.08	10.34
32906773	Pp3c17_9290V3.2	2.15	2.46	1.94	3.29	1.95	2.92
32906774	Pp3c17_9290V3.1	3.98	4.2	3.01	5.27	4.98	4.89
32906779	Pp3c17_9200V3.1	2.84	3.26	3.23	1.2	1.14	1.99
32906783	Pp3c17_24060V3.1	27.33	25.29	22.27	21.93	21.11	22.05
32906788	Pp3c17_13150V3.1	23.35	27.06	22.34	13.54	13.12	12.67
32906789	Pp3c17_18640V3.1	19.76	17.9	17.53	19.3	19.48	19.51
32906800	Pp3c17_17150V3.5	16.13	13.6	12.37	14.92	15.66	15.84
32906803	Pp3c17_20830V3.2	7.59	7.9	5.4	5.75	5.68	6.09
32906809	Pp3c17_21380V3.6	8.4	6.91	8.49	14.51	12.04	15.6
32906810	Pp3c17_21380V3.1	4.18	6.71	3.53	5.28	7.09	5.07
32906816	Pp3c17_15380V3.3	1.44	1.87	1.62	1.69	1.43	1.03
32906819	Pp3c17_15380V3.6	3.15	2.79	3.24	5.25	4.21	4.29
32906820	Pp3c17_15380V3.7	3.15	2.79	3.24	5.25	4.21	4.29
32906824	Pp3c17_21090V3.1	8.07	8.89	7.95	2.23	4.4	4.6
32906826	Pp3c17_14681V3.1	17.17	14.01	13.7	19.11	26.35	22.96
32906827	Pp3c17_14681V3.2	71.16	76.62	100.77	98.04	105.32	96.13
32906828	Pp3c17_14681V3.3	91.89	90.13	90.24	104.64	106.81	108.97
32906832	Pp3c17_770V3.3	43.95	40.96	40.41	43.37	44.86	44.96
32906834	Pp3c17_9369V3.1	8.76	10.11	9.11	9.93	6.25	7.22
32906843	Pp3c17_12450V3.1	28.29	28.24	26.14	4.62	4.7	4.37
32906845	Pp3c17_5130V3.1	8.7	11.26	13.17	1.94	2.26	2.36
32906846	Pp3c17_5130V3.2	9.91	7.17	8.36	2	2.12	2.03
32906848	Pp3c17_20360V3.2	2.49	3.19	3.44	1.59	2.13	1.63
32906850	Pp3c17_20360V3.4	27.2	27.73	29.43	16.48	13.79	15.09
32906854	Pp3c17_13130V3.2	11.32	13.24	10.93	12.65	12.29	12.09
32906858	Pp3c17_13300V3.2	184.41	187.13	207.7	217.89	216.08	207.3
32906873	Pp3c17_13460V3.3	3.36	3.47	2.97	2.53	2.09	2.44
32906876	Pp3c17_15260V3.1	3.86	4.2	3.86	3.28	3.42	3.37
32906877	Pp3c17_15260V3.3	2.37	2.18	1.7	2.04	2.02	1.99
32906878	Pp3c17_15260V3.2	1.95	4.05	2.66	1.98	2.12	2.73
32906879	Pp3c17_19860V3.1	6.28	5.59	6.05	3.95	4.37	3.5
32906883	Pp3c17_4870V3.2	19.98	19.58	17.64	19.64	20.42	20.36
32906884	Pp3c17_14770V3.1	17.35	17.56	16.21	8.13	8.88	9.2
32906887	Pp3c17_16140V3.1	8.58	9.36	8.25	10.14	9.23	9.4
32906893	Pp3c17_17420V3.4	4.05	3.98	5.11	4.96	5.55	4.66
32906896	Pp3c17_17940V3.1	73.66	70.65	64.25	57.44	58.69	55.57
32906898	Pp3c17_22080V3.2	4.49	4.65	4.97	4.52	5.48	5.42
32906907	Pp3c17_17080V3.1	2.88	2.94	2.51	2.76	3.08	2.9
32906909	Pp3c17_21230V3.1	3.56	3.02	2.64	1.57	1.61	1.66
32906921	Pp3c17_8570V3.11	3.36	4.11	3.27	4.02	4.14	3.51
32906931	Pp3c17_17070V3.2	11.26	14.11	3.55	6.75	5.84	10.52
32906942	Pp3c17_7790V3.2	65.62	64.25	67.66	85.42	86.6	82.85
32906953	Pp3c17_21350V3.6	5.21	5.82	5.84	3.41	3.89	3.65
32906957	Pp3c17_20110V3.2	5.1	5.24	4.71	4.03	1.88	3.99
32906960	Pp3c17_14150V3.1	12.71	9.97	9.12	7.97	8.63	8.91
32906961	Pp3c17_14150V3.2	12.84	15.41	15.59	15.16	14.73	14.62
32906963	Pp3c17_14220V3.2	11.19	10.97	9.41	8.47	8.01	8.67
32906964	Pp3c17_5790V3.1	18.18	19.31	17.87	31.55	32.32	30.56
32906966	Pp3c17_16010V3.1	8.76	7.2	9.07	6.29	5.3	4.83
32906984	Pp3c17_9870V3.8	1.46	1.66	1.34	1.71	1.78	1.48
32906987	Pp3c17_18030V3.1	6.86	6.96	6.28	6.27	8.02	6.81
32906988	Pp3c17_18030V3.5	5.01	4.53	4.62	5.67	4.54	5.23
32906995	Pp3c17_13250V3.1	2.73	3.75	3.39	2.13	1.33	1.44
32906998	Pp3c17_23010V3.2	6.58	6.19	7.37	10.29	10.84	11.54
[truncated: 21,141 more rows]

## Sheet: Sheet2
Unique transcripts in WT
Gene ID	Transcripts	Ppatg3#22_1 FPKM	Ppatg3#22_2 FPKM	Ppatg3#22_3 FPKM	WT_1 FPKM	WT_2 FPKM	WT_3 FPKM
32900586	Pp3c10_22140V3.4	0	0	0	1.15	1.16	1.12
32902720	Pp3c10_3790V3.1	0	0	0	3.58	3.79	3.36
32907150	Pp3c17_4050V3.2	0	0	0	4.94	5.72	6.51
32909408	Pp3c24_5040V3.1	0	0	0	1.22	1.16	1
32913521	Pp3c9_2880V3.4	0	0	0	8.29	10.28	7.56
32915950	Pp3c21_11170V3.3	0	0	0	3.06	2.27	1.16
32916945	Pp3c26_4630V3.3	0	0	0	1.06	1.48	1.29
32919953	Pp3c4_12320V3.3	0	0	0	7.98	4.68	9.1
32924949	Pp3c7_10610V3.2	0	0	0	3.32	1.61	4.25
32928757	Pp3c15_21390V3.1	0	0	0	2.68	1.42	3.78
32928835	Pp3c15_11620V3.2	0	0	0	5.37	5.68	5.04
32931838	Pp3c13_11990V3.2	0	0	0	2.3	2.43	1.44
32936767	Pp3c2_1260V3.1	0	0	0	3.24	2.35	3.33
32941167	Pp3c3_17910V3.2	0	0	0	1.82	2.48	3.67
32944471	Pp3c3_21060V3.11	0	0	0	2.72	1.56	1.33
32945534	Pp3c20_7210V3.2	0	0	0	2.93	4.91	1.5
32949024	Pp3c23_15570V3.4	0	0	0	2.15	1.29	1.24
32949877	Pp3c23_19420V3.2	0	0	0	1.63	3.14	2.7
32951094	Pp3c23_3690V3.1	0	0	0	1.49	1.43	1.65
32952384	Pp3c27_3390V3.12	0	0	0	1.77	4.42	2.98
32954680	Pp3c5_17150V3.5	0	0	0	3.21	5.95	5.24
32955494	Pp3c5_25680V3.2	0	0	0	2.61	3.19	3.55
32957432	Pp3c11_12640V3.1	0	0	0	1.34	1.42	1.26
32963177	Pp3c14_22750V3.3	0	0	0	1.87	2.57	1.04
32964537	Pp3c8_18910V3.1	0	0	0	7.53	7.71	7.88
32966618	Pp3c1_7540V3.1	0	0	0	1.39	1.47	1.29
32973036	Pp3c12_25610V3.3	0	0	0	1.8	1	1.45
32973912	Pp3c12_26160V3.3	0	0	0	1.59	1.76	2.02
32973913	Pp3c12_26160V3.4	0	0	0	2.84	2.69	2.39
32974115	Pp3c12_13580V3.2	0	0	0	1.43	6.2	1.59
32977518	Pp3c6_14680V3.3	0	0	0	13.01	15.04	12.91
32979309	Pp3c25_14559V3.1	0	0	0	2.08	5.57	3.11
32981566	Pp3c18_10040V3.1	0	0	0	1.53	1.62	1.44
32984968	Pp3c16_17050V3.2	0	0	0	1.34	1.46	1.36
32985156	Pp3c16_20050V3.5	0	0	0	1.76	2.45	1

## Sheet: Sheet3
Unique transcripts in Ppatg3#22 mutant
Gene ID	Transcripts	Ppatg3#22_1 FPKM	Ppatg3#22_2 FPKM	Ppatg3#22_3 FPKM	WT_1 FPKM	WT_2 FPKM	WT_3 FPKM
32901980	Pp3c10_5730V3.2	1.18	1.36	1.21	0	0	0
32904785	Pp3c22_5920V3.4	2.57	1.38	2.74	0	0	0
32904840	Pp3c22_21700V3.5	3.03	4.41	2.52	0	0	0
32906971	Pp3c17_13620V3.1	1.98	1.59	1.41	0	0	0
32908164	Pp3c17_20690V3.1	2.61	1.75	1.71	0	0	0
32909531	Pp3c24_2350V3.3	1.89	3.28	1.59	0	0	0
32909575	Pp3c24_14510V3.1	4.38	3.69	1.93	0	0	0
32914184	Pp3c9_25220V3.4	1.05	1.79	1.1	0	0	0
32914218	Pp3c9_11020V3.2	3.51	1.02	1.02	0	0	0
32918230	Pp3c26_13090V3.3	2.27	1.43	2.29	0	0	0
32919304	Pp3c4_27250V3.1	26.05	15.3	7.35	0	0	0
32920704	Pp3c4_4120V3.8	3.11	3.92	1.53	0	0	0
32922292	Pp3c4_2660V3.1	5.85	10.2	5.11	0	0	0
32927724	Pp3c15_25660V3.1	5.4	1.18	4.71	0	0	0
32928353	Pp3c15_15530V3.2	8.78	2.87	3.83	0	0	0
32932239	Pp3c13_16840V3.1	3.36	2.36	4.72	0	0	0
32936248	Pp3c2_31490V3.3	1.47	1.39	2.07	0	0	0
32939170	Pp3c19_14130V3.1	1.75	3.08	1.16	0	0	0
32939723	Pp3c19_4270V3.2	9.73	18.74	6.71	0	0	0
32942432	Pp3c3_27340V3.2	1.08	1.88	1.41	0	0	0
32944431	Pp3c3_7930V3.2	5.85	10.2	6.21	0	0	0
32946645	Pp3c20_12770V3.1	1.4	1.22	2.45	0	0	0
32955493	Pp3c5_25680V3.1	3.48	4.42	4.82	0	0	0
32955498	Pp3c5_28660V3.1	3.58	1.33	1.41	0	0	0
32955685	Pp3c5_26840V3.1	1.63	1.98	1.6	0	0	0
32955916	Pp3c5_15050V3.2	1.32	1.91	1.92	0	0	0
32957118	Pp3c11_12900V3.2	1.22	1.15	2.39	0	0	0
32957608	Pp3c11_24230V3.2	10.81	4.71	2.36	0	0	0
32958311	Pp3c11_22570V3.4	1.11	1.54	2.44	0	0	0
32958777	Pp3c11_16970V3.1	4.32	3.92	3.24	0	0	0
32960113	Pp3c14_21300V3.13	2.41	1.67	2.82	0	0	0
32962455	Pp3c14_4280V3.1	2.93	2.55	1.28	0	0	0
32962622	Pp3c14_3220V3.1	2.34	1.84	2.38	0	0	0
32965125	Pp3c8_13190V3.1	4.46	1.21	1.58	0	0	0
32968942	Pp3c1_8111V3.1	1.23	3.89	1.68	0	0	0
32972836	Pp3c12_9090V3.1	2.82	3.89	2.95	0	0	0
32973704	Pp3c12_7050V3.2	1.21	1.06	2.11	0	0	0
32975434	Pp3c6_1720V3.2	2.04	2.42	2.42	0	0	0
32979369	Pp3c25_9800V3.2	1.91	1.69	1.85	0	0	0
32980033	Pp3c25_5880V3.4	3.12	2.81	2.17	0	0	0
32980235	Pp3c25_1690V3.13	1.5	1.8	4.61	0	0	0
32983366	Pp3c18_16840V3.3	1.44	1.41	1.3	0	0	0
32983731	Pp3c16_18460V3.6	1.65	1.71	1.01	0	0	0
32986452	Pp3c16_8090V3.12	2.09	1.33	1.75	0	0	0
32986661	Pp3c16_25330V3.2	1.46	1.28	1.28	0	0	0
