# Supplementary material for: Comprehensive analysis of the Ppatg3 mutant reveals that autophagy plays important roles in gametophore senescence in Physcomitrella patens
Source: BMC Plant Biol. 2020 Sep 23;20:440. doi: 10.1186/s12870-020-02651-6 (PMC7513309; doi:10.1186/s12870-020-02651-6)
Supplement: Supplementary file 5 — Additional file 5. [file 12870_2020_2651_MOESM5_ESM.xlsx]

## Sheet: Sheet1
Differentially expressed transcripts between WT and Ppatg3#22 mutant
Gene ID	Transcripts	WT FPKM	Ppatg3#22 FPKM	log2(Ppatg3#22/WT)	P-value (WT-vs-Ppatg3#22)	Kegg Orthology	GO
32899373	Pp3c10_14840V3.1	5.913	29.373	2.31775	0	K03969//phage shock protein A	GO:0009668//plastid membrane organization;GO:0016043//cellular component organization;GO:0071840//cellular component organization or biogenesis;GO:0010027//thylakoid membrane organization;GO:0009987//cellular process;GO:0061024//membrane organization;GO:0006996//organelle organization;GO:0009657//plastid organization;GO:0034357//photosynthetic membrane;GO:0005623//cell;GO:0005737//cytoplasm;GO:00…
32899383	Pp3c10_2480V3.3	1.886	4.676	1.31039	1.50032e-65
32899384	Pp3c10_2480V3.2	1.503	3.42	1.19094	4.3945e-19
32899450	Pp3c10_4380V3.1	10.256	38.353	1.90604	0		GO:0065008//regulation of biological quality;GO:0055076//transition metal ion homeostasis;GO:0006812//cation transport;GO:0046916//cellular transition metal ion homeostasis;GO:0055082//cellular chemical homeostasis;GO:0055065//metal ion homeostasis;GO:0051234//establishment of localization;GO:0030003//cellular cation homeostasis;GO:0006875//cellular metal ion homeostasis;GO:0009987//cellular proc…
32899478	Pp3c10_20700V3.1	7.06	3.42	-1.04274	5.90074e-32
32899507	Pp3c10_21800V3.2	7.333	19.05	1.36639	0	K01652//acetolactate synthase I/II/III large subunit [EC:2.2.1.6]+ko00290//Valine, leucine and isoleucine biosynthesis+ko00770//Pantothenate and CoA biosynthesis+ko01230//Biosynthesis of amino acids+ko01100//Metabolic pathways+ko00650//Butanoate metabolism+ko01110//Biosynthesis of secondary metabolites+ko01210//2-Oxocarboxylic acid metabolism+ko00660//C5-Branched dibasic acid metabolism	GO:0044237//cellular metabolic process;GO:1901566//organonitrogen compound biosynthetic process;GO:0009099//valine biosynthetic process;GO:0046394//carboxylic acid biosynthetic process;GO:0008652//cellular amino acid biosynthetic process;GO:0016053//organic acid biosynthetic process;GO:0006549//isoleucine metabolic process;GO:0071704//organic substance metabolic process;GO:0044249//cellular biosy…
32899532	Pp3c10_2570V3.7	3.263	7.2	1.14022	1.21258e-67	K09561//STIP1 homology and U-box containing protein 1 [EC:2.3.2.27]+ko04141//Protein processing in endoplasmic reticulum+ko04120//Ubiquitin mediated proteolysis	GO:0004842//ubiquitin-protein transferase activity;GO:0016740//transferase activity;GO:0003824//catalytic activity;GO:0140096//catalytic activity, acting on a protein;GO:0016874//ligase activity;GO:0019787//ubiquitin-like protein transferase activity;
32899569	Pp3c10_10130V3.2	3.25	6.883	1.08374	1.06753e-72	K12900//FUS-interacting serine-arginine-rich protein 1+ko03040//Spliceosome	GO:0031224//intrinsic component of membrane;GO:0016020//membrane;GO:0044425//membrane part;GO:0016021//integral component of membrane;
32899591	Pp3c10_25360V3.1	17.946	6.866	-1.38681	1.27827e-251	K08908//light-harvesting complex I chlorophyll a/b binding protein 2+ko00196//Photosynthesis - antenna proteins	GO:0050896//response to stimulus;GO:0008152//metabolic process;GO:0006091//generation of precursor metabolites and energy;GO:0044267//cellular protein metabolic process;GO:0071704//organic substance metabolic process;GO:0009416//response to light stimulus;GO:0043412//macromolecule modification;GO:0009628//response to abiotic stimulus;GO:1901564//organonitrogen compound metabolic process;GO:001829…
32899670	Pp3c10_4820V3.1	7.08	15.536	1.13065	4.43441e-166	K10144//RING finger and CHY zinc finger domain-containing protein 1 [EC:2.3.2.27]+ko04120//Ubiquitin mediated proteolysis	GO:0046872//metal ion binding;GO:0008270//zinc ion binding;GO:0043167//ion binding;GO:0043169//cation binding;GO:0046914//transition metal ion binding;GO:0005488//binding;
32899720	Pp3c10_11730V3.1	3.36	7.596	1.1826	4.12401e-111	K08678//UDP-glucuronate decarboxylase [EC:4.1.1.35]+ko00520//Amino sugar and nucleotide sugar metabolism+ko01100//Metabolic pathways	GO:0005996//monosaccharide metabolic process;GO:0044281//small molecule metabolic process;GO:0071704//organic substance metabolic process;GO:0005975//carbohydrate metabolic process;GO:0042732//D-xylose metabolic process;GO:0019321//pentose metabolic process;GO:0044238//primary metabolic process;GO:0008152//metabolic process;GO:0043227//membrane-bounded organelle;GO:0031224//intrinsic component of…
32899810	Pp3c10_2540V3.4	11.153	5.296	-1.10268	4.83322e-112	K00031//isocitrate dehydrogenase [EC:1.1.1.42]+ko04146//Peroxisome+ko00020//Citrate cycle (TCA cycle)+ko01230//Biosynthesis of amino acids+ko01100//Metabolic pathways+ko01110//Biosynthesis of secondary metabolites+ko01210//2-Oxocarboxylic acid metabolism+ko01200//Carbon metabolism+ko00480//Glutathione metabolism	GO:0044237//cellular metabolic process;GO:0006099//tricarboxylic acid cycle;GO:0043436//oxoacid metabolic process;GO:0055114//oxidation-reduction process;GO:0006082//organic acid metabolic process;GO:0072350//tricarboxylic acid metabolic process;GO:0071704//organic substance metabolic process;GO:0009987//cellular process;GO:0044238//primary metabolic process;GO:0015980//energy derivation by oxida…
32899812	Pp3c10_2540V3.5	3.243	1.633	-1.00561	4.6907e-23	K00031//isocitrate dehydrogenase [EC:1.1.1.42]+ko04146//Peroxisome+ko00020//Citrate cycle (TCA cycle)+ko01230//Biosynthesis of amino acids+ko01100//Metabolic pathways+ko01110//Biosynthesis of secondary metabolites+ko01210//2-Oxocarboxylic acid metabolism+ko01200//Carbon metabolism+ko00480//Glutathione metabolism	GO:0055114//oxidation-reduction process;GO:0006102//isocitrate metabolic process;GO:0006091//generation of precursor metabolites and energy;GO:0045333//cellular respiration;GO:0044238//primary metabolic process;GO:0009987//cellular process;GO:0072350//tricarboxylic acid metabolic process;GO:0006101//citrate metabolic process;GO:0006099//tricarboxylic acid cycle;GO:0008152//metabolic process;GO:00…
32899832	Pp3c10_15350V3.1	1.433	3.9	1.44246	2.90012e-98
32899843	Pp3c10_9120V3.1	5.713	1.666	-1.76454	4.45806e-60
32899844	Pp3c10_9120V3.2	6.433	2.343	-1.46944	2.70613e-73
32899890	Pp3c10_11790V3.3	4.763	10.583	1.1471	2.83856e-108	K20295//conserved oligomeric Golgi complex subunit 8	GO:0006810//transport;GO:0006891//intra-Golgi vesicle-mediated transport;GO:0048193//Golgi vesicle transport;GO:0016192//vesicle-mediated transport;GO:0051179//localization;GO:0051234//establishment of localization;GO:0043226//organelle;GO:0044464//cell part;GO:0005737//cytoplasm;GO:0043229//intracellular organelle;GO:0044446//intracellular organelle part;GO:0005622//intracellular;GO:0005794//Gol…
32899894	Pp3c10_21880V3.2	20.4	2.946	-2.7929	0	K09775//uncharacterized protein	GO:0016020//membrane;GO:0016740//transferase activity;GO:0016758//transferase activity, transferring hexosyl groups;GO:0003824//catalytic activity;GO:0008375//acetylglucosaminyltransferase activity;GO:0016757//transferase activity, transferring glycosyl groups;GO:0008194//UDP-glycosyltransferase activity;
32899919	Pp3c10_6760V3.1	61.643	10.483	-2.55563	0	K05770//translocator protein	GO:0016021//integral component of membrane;GO:0016020//membrane;GO:0031224//intrinsic component of membrane;GO:0044425//membrane part;
32899926	Pp3c10_11740V3.2	5.243	22.906	2.12297	0	K08678//UDP-glucuronate decarboxylase [EC:4.1.1.35]+ko00520//Amino sugar and nucleotide sugar metabolism+ko01100//Metabolic pathways	GO:0005975//carbohydrate metabolic process;GO:0044238//primary metabolic process;GO:0044281//small molecule metabolic process;GO:0005996//monosaccharide metabolic process;GO:0042732//D-xylose metabolic process;GO:0071704//organic substance metabolic process;GO:0019321//pentose metabolic process;GO:0008152//metabolic process;GO:0044446//intracellular organelle part;GO:0005623//cell;GO:0016020//mem…
32899935	Pp3c10_10290V3.1	363.183	59.283	-2.61395	0
32899942	Pp3c10_3950V3.2	13.54	6.766	-1.00407	9.30127e-73
32899946	Pp3c10_21560V3.2	5.133	11.496	1.16583	6.46744e-58	K06891//ATP-dependent Clp protease adaptor protein ClpS	GO:0008152//metabolic process;GO:0006807//nitrogen compound metabolic process;GO:0009057//macromolecule catabolic process;GO:1901564//organonitrogen compound metabolic process;GO:0043170//macromolecule metabolic process;GO:0019538//protein metabolic process;GO:0071704//organic substance metabolic process;GO:0009056//catabolic process;GO:1901565//organonitrogen compound catabolic process;GO:004423…
32899947	Pp3c10_21560V3.1	6.986	18.236	1.39336	8.26545e-124	K06891//ATP-dependent Clp protease adaptor protein ClpS	GO:0043170//macromolecule metabolic process;GO:0030163//protein catabolic process;GO:0019538//protein metabolic process;GO:0009056//catabolic process;GO:0071704//organic substance metabolic process;GO:1901564//organonitrogen compound metabolic process;GO:1901575//organic substance catabolic process;GO:0006807//nitrogen compound metabolic process;GO:0044238//primary metabolic process;GO:0008152//m…
32899963	Pp3c10_8120V3.2	2.983	1.323	-1.19122	2.3954e-33	K15692//E3 ubiquitin-protein ligase RNF13 [EC:2.3.2.27]	GO:0016020//membrane;GO:0044425//membrane part;GO:0016021//integral component of membrane;GO:0031224//intrinsic component of membrane;GO:0008270//zinc ion binding;GO:0046914//transition metal ion binding;GO:0043167//ion binding;GO:0046872//metal ion binding;GO:0043169//cation binding;GO:0005488//binding;
32899993	Pp3c10_670V3.2	12.19	5.956	-1.00606	3.17176e-83	K00121//S-(hydroxymethyl)glutathione dehydrogenase / alcohol dehydrogenase [EC:1.1.1.284 1.1.1.1]+ko00010//Glycolysis / Gluconeogenesis+ko00350//Tyrosine metabolism+ko01100//Metabolic pathways+ko01110//Biosynthesis of secondary metabolites+ko00071//Fatty acid degradation+ko01200//Carbon metabolism	GO:0043167//ion binding;GO:0046872//metal ion binding;GO:0005488//binding;GO:0050897//cobalt ion binding;GO:0043169//cation binding;GO:0003824//catalytic activity;GO:0008270//zinc ion binding;GO:0046914//transition metal ion binding;GO:0016491//oxidoreductase activity;
32899995	Pp3c10_670V3.4	13.26	5.47	-1.27483	3.019e-148	K00121//S-(hydroxymethyl)glutathione dehydrogenase / alcohol dehydrogenase [EC:1.1.1.284 1.1.1.1]+ko00010//Glycolysis / Gluconeogenesis+ko00350//Tyrosine metabolism+ko01100//Metabolic pathways+ko01110//Biosynthesis of secondary metabolites+ko00071//Fatty acid degradation+ko01200//Carbon metabolism	GO:0046872//metal ion binding;GO:0043167//ion binding;GO:0016491//oxidoreductase activity;GO:0050897//cobalt ion binding;GO:0008270//zinc ion binding;GO:0043169//cation binding;GO:0003824//catalytic activity;GO:0046914//transition metal ion binding;GO:0005488//binding;
32900013	Pp3c10_4280V3.13	4.52	1.86	-1.29114	1.10183e-77	K16190//glucuronokinase [EC:2.7.1.43]+ko00520//Amino sugar and nucleotide sugar metabolism+ko00040//Pentose and glucuronate interconversions+ko01100//Metabolic pathways+ko00053//Ascorbate and aldarate metabolism;K13422//transcription factor MYC2+ko04016//MAPK signaling pathway - plant+ko04075//Plant hormone signal transduction	GO:0005515//protein binding;GO:0046983//protein dimerization activity;GO:0005488//binding;
32900061	Pp3c10_8490V3.3	9.453	27.473	1.54628	0	K10839//UV excision repair protein RAD23+ko04141//Protein processing in endoplasmic reticulum+ko03420//Nucleotide excision repair	GO:0006508//proteolysis;GO:0006281//DNA repair;GO:0006289//nucleotide-excision repair;GO:0006807//nitrogen compound metabolic process;GO:0006950//response to stress;GO:0043632//modification-dependent macromolecule catabolic process;GO:0019941//modification-dependent protein catabolic process;GO:0009057//macromolecule catabolic process;GO:0051716//cellular response to stimulus;GO:0006511//ubiquiti…
32900064	Pp3c10_15130V3.1	13.363	32.55	1.28846	1.67517e-278	K18881//D-lactate dehydratase [EC:4.2.1.130]+ko00620//Pyruvate metabolism	GO:0016829//lyase activity;GO:0003824//catalytic activity;GO:0019172//glyoxalase III activity;GO:0016835//carbon-oxygen lyase activity;GO:0016836//hydro-lyase activity;
32900082	Pp3c10_16170V3.3	5.69	11.426	1.01397	5.15161e-95	K11407//histone deacetylase 6 [EC:3.5.1.98]	GO:0051252//regulation of RNA metabolic process;GO:0065007//biological regulation;GO:0044237//cellular metabolic process;GO:0009889//regulation of biosynthetic process;GO:0034645//cellular macromolecule biosynthetic process;GO:0009292//genetic transfer;GO:1903506//regulation of nucleic acid-templated transcription;GO:0010467//gene expression;GO:0031326//regulation of cellular biosynthetic process…
32900085	Pp3c10_2910V3.2	3.006	1.42	-1.10029	1.08429e-37	K08066//nuclear transcription factor Y, gamma
32900091	Pp3c10_7190V3.2	1.18	2.67	1.18905	2.30432e-17	K15414//complement component 1 Q subcomponent-binding protein, mitochondrial	GO:0044424//intracellular part;GO:0005759//mitochondrial matrix;GO:0044444//cytoplasmic part;GO:0070013//intracellular organelle lumen;GO:0044422//organelle part;GO:0005623//cell;GO:0043229//intracellular organelle;GO:0005739//mitochondrion;GO:0043227//membrane-bounded organelle;GO:0044464//cell part;GO:0043233//organelle lumen;GO:0005622//intracellular;GO:0043226//organelle;GO:0005737//cytoplasm…
32900103	Pp3c10_12250V3.1	31.086	10.196	-1.60553	0	K03251//translation initiation factor 3 subunit D+ko03013//RNA transport;K12189//ESCRT-II complex subunit VPS25+ko04144//Endocytosis	GO:0031224//intrinsic component of membrane;GO:0044425//membrane part;GO:0016020//membrane;GO:0016021//integral component of membrane;
32900104	Pp3c10_12250V3.3	1596.86	612.57	-1.38392	0	K03251//translation initiation factor 3 subunit D+ko03013//RNA transport;K12189//ESCRT-II complex subunit VPS25+ko04144//Endocytosis	GO:0016021//integral component of membrane;GO:0031224//intrinsic component of membrane;GO:0016020//membrane;GO:0044425//membrane part;
32900105	Pp3c10_12250V3.2	47.783	20.83	-1.20042	0	K03251//translation initiation factor 3 subunit D+ko03013//RNA transport	GO:0016020//membrane;GO:0044425//membrane part;GO:0031224//intrinsic component of membrane;GO:0016021//integral component of membrane;
32900108	Pp3c10_19630V3.9	4.426	1.863	-1.26803	1.21485e-105	K09338//homeobox-leucine zipper protein	GO:0043231//intracellular membrane-bounded organelle;GO:0005623//cell;GO:0005622//intracellular;GO:0043227//membrane-bounded organelle;GO:0044464//cell part;GO:0044424//intracellular part;GO:0005634//nucleus;GO:0043229//intracellular organelle;GO:0043226//organelle;GO:0008289//lipid binding;GO:0003677//DNA binding;GO:1901363//heterocyclic compound binding;GO:0097159//organic cyclic compound bindi…
32900113	Pp3c10_19630V3.6	5.99	1.946	-1.63229	1.82946e-214	K09338//homeobox-leucine zipper protein	GO:0005634//nucleus;GO:0043227//membrane-bounded organelle;GO:0005622//intracellular;GO:0005623//cell;GO:0043226//organelle;GO:0044464//cell part;GO:0043229//intracellular organelle;GO:0044424//intracellular part;GO:0043231//intracellular membrane-bounded organelle;GO:0008289//lipid binding;GO:1901363//heterocyclic compound binding;GO:0005488//binding;GO:0097159//organic cyclic compound binding;G…
32900116	Pp3c10_19630V3.10	10.44	5.13	-1.01101	1.88693e-122	K09338//homeobox-leucine zipper protein	GO:0005623//cell;GO:0043226//organelle;GO:0043229//intracellular organelle;GO:0043227//membrane-bounded organelle;GO:0005622//intracellular;GO:0043231//intracellular membrane-bounded organelle;GO:0005634//nucleus;GO:0044464//cell part;GO:0044424//intracellular part;GO:0005488//binding;GO:0097159//organic cyclic compound binding;GO:0003676//nucleic acid binding;GO:0003677//DNA binding;GO:0008289//…
32900181	Pp3c10_4720V3.1	102.583	49.56	-1.05295	1.52833e-272		GO:0071702//organic substance transport;GO:0051179//localization;GO:0006869//lipid transport;GO:0006810//transport;GO:0033036//macromolecule localization;GO:0010876//lipid localization;GO:0051234//establishment of localization;GO:0031224//intrinsic component of membrane;GO:0016021//integral component of membrane;GO:0016020//membrane;GO:0044425//membrane part;GO:0008289//lipid binding;GO:0005488//…
32900212	Pp3c10_15860V3.1	1.853	6.1	1.71582	1.16973e-200	K11844//ubiquitin carboxyl-terminal hydrolase 16/45 [EC:3.4.19.12];K06268//serine/threonine-protein phosphatase 2B regulatory subunit	GO:0016021//integral component of membrane;GO:0031224//intrinsic component of membrane;GO:0044425//membrane part;GO:0016020//membrane;
32900237	Pp3c10_2380V3.1	1.89	3.846	1.0218	2.06454e-25
32900240	Pp3c10_21490V3.2	20.293	6.15	-1.75042	2.51812e-153	K02183//calmodulin+ko04016//MAPK signaling pathway - plant+ko04626//Plant-pathogen interaction+ko04070//Phosphatidylinositol signaling system	GO:0043167//ion binding;GO:0043169//cation binding;GO:0005509//calcium ion binding;GO:0046872//metal ion binding;GO:0005488//binding;
32900247	Pp3c10_16080V3.4	40.483	86.493	1.0971	0
32900284	Pp3c10_2630V3.2	4.826	32.256	2.7419	0	K23095//demethylphylloquinol methyltransferase [EC:2.1.1.329]+ko00130//Ubiquinone and other terpenoid-quinone biosynthesis+ko01100//Metabolic pathways+ko01110//Biosynthesis of secondary metabolites	GO:0050896//response to stimulus;GO:0080167//response to karrikin;GO:0009628//response to abiotic stimulus;GO:0044464//cell part;GO:0009532//plastid stroma;GO:0009570//chloroplast stroma;GO:0005622//intracellular;GO:0010287//plastoglobule;GO:0005623//cell;GO:0009507//chloroplast;GO:0044435//plastid part;GO:0005737//cytoplasm;GO:0043226//organelle;GO:0044422//organelle part;GO:0009536//plastid;GO:…
32900286	Pp3c10_6710V3.2	1.653	3.726	1.17247	4.23451e-45	K20092//chromodomain-helicase-DNA-binding protein 1-like [EC:3.6.4.12]	GO:1901265//nucleoside phosphate binding;GO:0097367//carbohydrate derivative binding;GO:0000166//nucleotide binding;GO:0043167//ion binding;GO:0035639//purine ribonucleoside triphosphate binding;GO:0036094//small molecule binding;GO:0032553//ribonucleotide binding;GO:1901363//heterocyclic compound binding;GO:0008144//drug binding;GO:0005488//binding;GO:0017076//purine nucleotide binding;GO:003055…
32900297	Pp3c10_19240V3.1	32.34	14.946	-1.11393	1.63589e-189	K07213//copper chaperone	GO:0055082//cellular chemical homeostasis;GO:0019725//cellular homeostasis;GO:0006875//cellular metal ion homeostasis;GO:0055065//metal ion homeostasis;GO:0030003//cellular cation homeostasis;GO:0065007//biological regulation;GO:0055076//transition metal ion homeostasis;GO:0006810//transport;GO:0046916//cellular transition metal ion homeostasis;GO:0051234//establishment of localization;GO:0050801…
32900319	Pp3c10_14650V3.1	13.72	31.02	1.1751	1.3385e-262	K22596//gamma-glutamylcyclotransferase, plant [EC:4.3.2.9]+ko01100//Metabolic pathways+ko00480//Glutathione metabolism	GO:0008152//metabolic process;GO:0044248//cellular catabolic process;GO:1901565//organonitrogen compound catabolic process;GO:0051187//cofactor catabolic process;GO:0009056//catabolic process;GO:0044273//sulfur compound catabolic process;GO:0006518//peptide metabolic process;GO:0034641//cellular nitrogen compound metabolic process;GO:1901575//organic substance catabolic process;GO:0042219//cellul…
32900330	Pp3c10_24000V3.1	39.67	11.03	-1.85063	0
32900331	Pp3c10_24000V3.2	93.666	37.763	-1.31266	0
32900385	Pp3c10_3550V3.2	6.09	15.076	1.30668	5.90651e-173	K14993//solute carrier family 38 (sodium-coupled neutral amino acid transporter), member 6;K14992//solute carrier family 38 (sodium-coupled neutral amino acid transporter), member 5	GO:0006811//ion transport;GO:0046942//carboxylic acid transport;GO:0051234//establishment of localization;GO:0098656//anion transmembrane transport;GO:0071705//nitrogen compound transport;GO:1905039//carboxylic acid transmembrane transport;GO:0006865//amino acid transport;GO:0006810//transport;GO:0006820//anion transport;GO:0015849//organic acid transport;GO:1903825//organic acid transmembrane tr…
32900455	Pp3c10_18330V3.2	148.953	32.353	-2.19708	0	K17790//mitochondrial import inner membrane translocase subunit TIM22	GO:0070727//cellular macromolecule localization;GO:0065002//intracellular protein transmembrane transport;GO:0071840//cellular component organization or biogenesis;GO:0071705//nitrogen compound transport;GO:0015031//protein transport;GO:0051649//establishment of localization in cell;GO:0006886//intracellular protein transport;GO:0008104//protein localization;GO:0009987//cellular process;GO:003461…
32900456	Pp3c10_18330V3.1	17.483	2.713	-2.68432	0	K17790//mitochondrial import inner membrane translocase subunit TIM22	GO:0006886//intracellular protein transport;GO:1990542//mitochondrial transmembrane transport;GO:0065002//intracellular protein transmembrane transport;GO:0051179//localization;GO:0015833//peptide transport;GO:0006810//transport;GO:0051641//cellular localization;GO:0008104//protein localization;GO:0033365//protein localization to organelle;GO:0015031//protein transport;GO:0071702//organic substan…
32900469	Pp3c10_22950V3.1	4.273	1.743	-1.29567	8.08079e-49	K12135//zinc finger protein CONSTANS+ko04712//Circadian rhythm - plant;K12129//pseudo-response regulator 7+ko04712//Circadian rhythm - plant;K12130//pseudo-response regulator 5+ko04712//Circadian rhythm - plant	GO:0043229//intracellular organelle;GO:0005622//intracellular;GO:0005634//nucleus;GO:0005623//cell;GO:0044464//cell part;GO:0043226//organelle;GO:0044424//intracellular part;GO:0043227//membrane-bounded organelle;GO:0043231//intracellular membrane-bounded organelle;GO:0046872//metal ion binding;GO:0043169//cation binding;GO:0043167//ion binding;GO:0046914//transition metal ion binding;GO:0008270/…
32900475	Pp3c10_10200V3.5	1.71	5.313	1.63193	9.34016e-66		GO:0031224//intrinsic component of membrane;GO:0044425//membrane part;GO:0016021//integral component of membrane;GO:0016020//membrane;
32900493	Pp3c10_9990V3.2	5.423	11.76	1.12054	9.28633e-92
32900519	Pp3c10_6490V3.2	9.063	19.95	1.13053	0	K05665//ATP-binding cassette, subfamily C (CFTR/MRP), member 1 [EC:7.6.2.3]+ko02010//ABC transporters;K05666//ATP-binding cassette, subfamily C (CFTR/MRP), member 2+ko02010//ABC transporters	GO:0051234//establishment of localization;GO:0055085//transmembrane transport;GO:0006810//transport;GO:0051179//localization;GO:0044437//vacuolar part;GO:0005623//cell;GO:0031090//organelle membrane;GO:0000325//plant-type vacuole;GO:0043229//intracellular organelle;GO:0044444//cytoplasmic part;GO:0016020//membrane;GO:0043227//membrane-bounded organelle;GO:0043226//organelle;GO:0098805//whole memb…
32900548	Pp3c10_22050V3.2	8.116	3.89	-1.06006	2.56267e-73		GO:0044425//membrane part;GO:0016020//membrane;GO:0031224//intrinsic component of membrane;GO:0016021//integral component of membrane;
32900599	Pp3c10_20290V3.2	192.44	42.26	-2.18795	0		GO:0031224//intrinsic component of membrane;GO:0016020//membrane;GO:0016021//integral component of membrane;GO:0044425//membrane part;
32900625	Pp3c10_9330V3.2	2.4	6.13	1.34582	8.10979e-47	K21848//lipid intermediate transporter	GO:0046907//intracellular transport;GO:0065008//regulation of biological quality;GO:0032366//intracellular sterol transport;GO:0051641//cellular localization;GO:0015850//organic hydroxy compound transport;GO:1901360//organic cyclic compound metabolic process;GO:0097036//regulation of plasma membrane sterol distribution;GO:0006810//transport;GO:0097035//regulation of membrane lipid distribution;GO…
32900685	Pp3c10_12660V3.2	4.7	2.246	-1.06385	5.49397e-29		GO:0016020//membrane;GO:0003824//catalytic activity;GO:0016655//oxidoreductase activity, acting on NAD(P)H, quinone or similar compound as acceptor;GO:0016651//oxidoreductase activity, acting on NAD(P)H;GO:0016491//oxidoreductase activity;
32900686	Pp3c10_12660V3.1	3.663	1.59	-1.18831	2.83658e-18		GO:0016020//membrane;GO:0003824//catalytic activity;GO:0016655//oxidoreductase activity, acting on NAD(P)H, quinone or similar compound as acceptor;GO:0016651//oxidoreductase activity, acting on NAD(P)H;GO:0016491//oxidoreductase activity;
32900694	Pp3c10_7650V3.4	3.273	6.56	1.01099	2.58529e-67	K04733//interleukin-1 receptor-associated kinase 4 [EC:2.7.11.1]	GO:0016020//membrane;GO:0044425//membrane part;GO:0016021//integral component of membrane;GO:0031224//intrinsic component of membrane;GO:0005886//plasma membrane;GO:0005623//cell;GO:0071944//cell periphery;GO:0044464//cell part;GO:0140096//catalytic activity, acting on a protein;GO:0004672//protein kinase activity;GO:0043168//anion binding;GO:0097159//organic cyclic compound binding;GO:0032555//p…
32900718	Pp3c10_20210V3.2	1.593	6.55	2.03128	1.32458e-284	K12486//stromal membrane-associated protein+ko04144//Endocytosis	GO:0005783//endoplasmic reticulum;GO:0043231//intracellular membrane-bounded organelle;GO:0016020//membrane;GO:0044444//cytoplasmic part;GO:0031224//intrinsic component of membrane;GO:0016021//integral component of membrane;GO:0044464//cell part;GO:0005622//intracellular;GO:0043229//intracellular organelle;GO:0043226//organelle;GO:0043227//membrane-bounded organelle;GO:0005623//cell;GO:0012505//e…
32900732	Pp3c10_15200V3.1	2.236	5.646	1.33296	2.6581e-33
32900734	Pp3c10_20140V3.1	124.103	14.106	-3.13868	0	K01728//pectate lyase [EC:4.2.2.2]+ko00040//Pentose and glucuronate interconversions	GO:0009057//macromolecule catabolic process;GO:0017144//drug metabolic process;GO:0005976//polysaccharide metabolic process;GO:0044237//cellular metabolic process;GO:0000272//polysaccharide catabolic process;GO:0009987//cellular process;GO:0009056//catabolic process;GO:0005975//carbohydrate metabolic process;GO:0071704//organic substance metabolic process;GO:0044248//cellular catabolic process;GO…
32900747	Pp3c10_25415V3.1	1046.32	399.293	-1.38347	0	K08908//light-harvesting complex I chlorophyll a/b binding protein 2+ko00196//Photosynthesis - antenna proteins	GO:0043412//macromolecule modification;GO:0015979//photosynthesis;GO:0019538//protein metabolic process;GO:0019684//photosynthesis, light reaction;GO:0044267//cellular protein metabolic process;GO:0009768//photosynthesis, light harvesting in photosystem I;GO:0044237//cellular metabolic process;GO:0009416//response to light stimulus;GO:0009987//cellular process;GO:0006464//cellular protein modific…
32900787	Pp3c10_18650V3.1	201.116	54.703	-1.88063	0	K01051//pectinesterase [EC:3.1.1.11]+ko00040//Pentose and glucuronate interconversions+ko01100//Metabolic pathways	GO:0071840//cellular component organization or biogenesis;GO:0043170//macromolecule metabolic process;GO:0009987//cellular process;GO:0009057//macromolecule catabolic process;GO:0044238//primary metabolic process;GO:0009056//catabolic process;GO:0005976//polysaccharide metabolic process;GO:0000272//polysaccharide catabolic process;GO:0071555//cell wall organization;GO:0016052//carbohydrate catabo…
32900788	Pp3c10_18650V3.2	400.856	71.383	-2.49126	0	K01051//pectinesterase [EC:3.1.1.11]+ko00040//Pentose and glucuronate interconversions+ko01100//Metabolic pathways	GO:0005975//carbohydrate metabolic process;GO:0017144//drug metabolic process;GO:0071840//cellular component organization or biogenesis;GO:0043170//macromolecule metabolic process;GO:0071554//cell wall organization or biogenesis;GO:0042545//cell wall modification;GO:0008152//metabolic process;GO:0044248//cellular catabolic process;GO:0045490//pectin catabolic process;GO:1901575//organic substance…
32900810	Pp3c10_2210V3.2	2.823	6.966	1.30104	1.27402e-174	K05841//sterol 3beta-glucosyltransferase [EC:2.4.1.173]	GO:0009987//cellular process;GO:0008152//metabolic process;GO:0044238//primary metabolic process;GO:0030258//lipid modification;GO:0044237//cellular metabolic process;GO:0070085//glycosylation;GO:0030259//lipid glycosylation;GO:0006629//lipid metabolic process;GO:0005975//carbohydrate metabolic process;GO:0044255//cellular lipid metabolic process;GO:0071704//organic substance metabolic process;GO…
32900811	Pp3c10_2210V3.3	3.206	9.866	1.62457	4.21148e-267	K05841//sterol 3beta-glucosyltransferase [EC:2.4.1.173]	GO:0071704//organic substance metabolic process;GO:0030259//lipid glycosylation;GO:0030258//lipid modification;GO:0070085//glycosylation;GO:0005975//carbohydrate metabolic process;GO:0044255//cellular lipid metabolic process;GO:0009987//cellular process;GO:0008152//metabolic process;GO:0044237//cellular metabolic process;GO:0044238//primary metabolic process;GO:0006629//lipid metabolic process;GO…
32900819	Pp3c10_22850V3.2	191.026	90.303	-1.08373	0		GO:0005576//extracellular region;GO:0005615//extracellular space;GO:0044421//extracellular region part;
32900821	Pp3c10_22850V3.1	267.6	122.946	-1.12194	0		GO:0005615//extracellular space;GO:0005576//extracellular region;GO:0044421//extracellular region part;
32900849	Pp3c10_1220V3.2	16.74	5.703	-1.55514	0		GO:0005488//binding;GO:0008289//lipid binding;
32900851	Pp3c10_16800V3.2	31.793	11.31	-1.49583	6.59875e-197
32900882	Pp3c10_13690V3.2	47.17	21.41	-1.13904	1.08365e-242	K02221//YggT family protein	GO:0016020//membrane;
32900884	Pp3c10_5860V3.4	6.763	2.46	-1.48052	2.89838e-156	K01408//insulysin [EC:3.4.24.56]	GO:0003824//catalytic activity;GO:0004222//metalloendopeptidase activity;GO:0070011//peptidase activity, acting on L-amino acid peptides;GO:0043167//ion binding;GO:0008237//metallopeptidase activity;GO:0016787//hydrolase activity;GO:0005488//binding;GO:0140096//catalytic activity, acting on a protein;GO:0008233//peptidase activity;GO:0046872//metal ion binding;GO:0043169//cation binding;GO:000417…
32900908	Pp3c10_20720V3.1	1.106	6.943	2.65682	0	K22614//NLR family CARD domain-containing protein 3
32900920	Pp3c10_1180V3.3	1.426	3.186	1.11916	2.23348e-62	K19476//vacuolar protein sorting-associated protein IST1+ko04144//Endocytosis	GO:0071702//organic substance transport;GO:0006810//transport;GO:0033036//macromolecule localization;GO:0071705//nitrogen compound transport;GO:0015031//protein transport;GO:0045184//establishment of protein localization;GO:0051234//establishment of localization;GO:0051179//localization;GO:0015833//peptide transport;GO:0008104//protein localization;GO:0042886//amide transport;
32900929	Pp3c10_3450V3.3	1.22	3.31	1.42879	7.29065e-51	K00036//glucose-6-phosphate 1-dehydrogenase [EC:1.1.1.49 1.1.1.363]+ko00030//Pentose phosphate pathway+ko01100//Metabolic pathways+ko01110//Biosynthesis of secondary metabolites+ko01200//Carbon metabolism+ko00480//Glutathione metabolism	GO:0006081//cellular aldehyde metabolic process;GO:0008152//metabolic process;GO:0019693//ribose phosphate metabolic process;GO:0055086//nucleobase-containing small molecule metabolic process;GO:0046483//heterocycle metabolic process;GO:0051156//glucose 6-phosphate metabolic process;GO:0006006//glucose metabolic process;GO:0006739//NADP metabolic process;GO:0006732//coenzyme metabolic process;GO:…
32900972	Pp3c10_10600V3.2	10.696	4.326	-1.29733	1.4893e-148	K00814//alanine transaminase [EC:2.6.1.2]+ko00250//Alanine, aspartate and glutamate metabolism+ko00220//Arginine biosynthesis+ko01230//Biosynthesis of amino acids+ko01100//Metabolic pathways+ko00710//Carbon fixation in photosynthetic organisms+ko01210//2-Oxocarboxylic acid metabolism+ko01200//Carbon metabolism	GO:0008152//metabolic process;GO:0009058//biosynthetic process;GO:0043168//anion binding;GO:0003824//catalytic activity;GO:0030170//pyridoxal phosphate binding;GO:0008144//drug binding;GO:0048037//cofactor binding;GO:0019842//vitamin binding;GO:0036094//small molecule binding;GO:0043167//ion binding;GO:1901363//heterocyclic compound binding;GO:0005488//binding;GO:0097159//organic cyclic compound …
32901008	Pp3c10_3330V3.2	11.936	5.213	-1.19608	5.48498e-179	K22857//EEF1A lysine methyltransferase 4 [EC:2.1.1.-];K12741//heterogeneous nuclear ribonucleoprotein A1/A3+ko03040//Spliceosome
32901060	Pp3c10_20040V3.1	1.603	3.636	1.18011	1.63515e-65	K20781//peptidyl serine alpha-galactosyltransferase [EC:2.4.1.-]+ko00514//Other types of O-glycan biosynthesis	GO:0031224//intrinsic component of membrane;GO:0044425//membrane part;GO:0016021//integral component of membrane;GO:0016020//membrane;
32901074	Pp3c10_23520V3.2	2.263	4.533	1.00218	7.21746e-32
32901076	Pp3c10_7888V3.1	5.05	22.41	2.14619	2.55527e-160
32901088	Pp3c10_1490V3.1	10.576	4.96	-1.09164	1.74578e-150	K17535//serine/threonine-protein kinase TNNI3K [EC:2.7.11.1];K04733//interleukin-1 receptor-associated kinase 4 [EC:2.7.11.1]	GO:0006464//cellular protein modification process;GO:0070647//protein modification by small protein conjugation or removal;GO:0019538//protein metabolic process;GO:0016567//protein ubiquitination;GO:0044267//cellular protein metabolic process;GO:0008152//metabolic process;GO:0043412//macromolecule modification;GO:0009987//cellular process;GO:0044260//cellular macromolecule metabolic process;GO:00…
32901102	Pp3c10_1870V3.5	4.57	10.82	1.21968	6.84263e-67	K00811//aspartate aminotransferase, chloroplastic [EC:2.6.1.1]+ko00250//Alanine, aspartate and glutamate metabolism+ko00220//Arginine biosynthesis+ko00330//Arginine and proline metabolism+ko01230//Biosynthesis of amino acids+ko00960//Tropane, piperidine and pyridine alkaloid biosynthesis+ko00350//Tyrosine metabolism+ko01100//Metabolic pathways+ko00950//Isoquinoline alkaloid biosynthesis+ko01110//…	GO:0044281//small molecule metabolic process;GO:1901564//organonitrogen compound metabolic process;GO:0043436//oxoacid metabolic process;GO:0019752//carboxylic acid metabolic process;GO:0006520//cellular amino acid metabolic process;GO:0009987//cellular process;GO:0008152//metabolic process;GO:0044237//cellular metabolic process;GO:0006082//organic acid metabolic process;GO:0044238//primary metab…
32901106	Pp3c10_1870V3.4	1.93	4.066	1.07193	2.90011e-39	K00811//aspartate aminotransferase, chloroplastic [EC:2.6.1.1]+ko00250//Alanine, aspartate and glutamate metabolism+ko00220//Arginine biosynthesis+ko00330//Arginine and proline metabolism+ko01230//Biosynthesis of amino acids+ko00960//Tropane, piperidine and pyridine alkaloid biosynthesis+ko00350//Tyrosine metabolism+ko01100//Metabolic pathways+ko00950//Isoquinoline alkaloid biosynthesis+ko01110//…	GO:0009987//cellular process;GO:0071704//organic substance metabolic process;GO:0006082//organic acid metabolic process;GO:0009058//biosynthetic process;GO:0019752//carboxylic acid metabolic process;GO:0043436//oxoacid metabolic process;GO:1901564//organonitrogen compound metabolic process;GO:0008152//metabolic process;GO:0044281//small molecule metabolic process;GO:0044238//primary metabolic pro…
32901123	Pp3c10_10680V3.1	48.283	153.78	1.67061	0	K00615//transketolase [EC:2.2.1.1]+ko00030//Pentose phosphate pathway+ko01230//Biosynthesis of amino acids+ko01100//Metabolic pathways+ko01110//Biosynthesis of secondary metabolites+ko00710//Carbon fixation in photosynthetic organisms+ko01200//Carbon metabolism	GO:0008152//metabolic process;GO:0003824//catalytic activity;GO:0004802//transketolase activity;GO:0016740//transferase activity;GO:0016744//transferase activity, transferring aldehyde or ketonic groups;
32901147	Pp3c10_12290V3.1	2.366	9.72	2.04066	2.21872e-129
32901154	Pp3c10_24980V3.1	3.056	10.89	1.83263	8.25033e-179	K04708//3-dehydrosphinganine reductase [EC:1.1.1.102]+ko00600//Sphingolipid metabolism+ko01100//Metabolic pathways	GO:0016021//integral component of membrane;GO:0031224//intrinsic component of membrane;GO:0044425//membrane part;GO:0016020//membrane;GO:0003824//catalytic activity;GO:0016491//oxidoreductase activity;
32901254	Pp3c10_17170V3.1	9.52	4.23	-1.18899	3.40714e-45
32901309	Pp3c10_25030V3.2	6.64	14.56	1.12529	7.3484e-132	K01051//pectinesterase [EC:3.1.1.11]+ko00040//Pentose and glucuronate interconversions+ko01100//Metabolic pathways	GO:0045229//external encapsulating structure organization;GO:0045488//pectin metabolic process;GO:0010393//galacturonan metabolic process;GO:0042545//cell wall modification;GO:0016052//carbohydrate catabolic process;GO:1901575//organic substance catabolic process;GO:0044238//primary metabolic process;GO:0071704//organic substance metabolic process;GO:0009056//catabolic process;GO:0044248//cellula…
32901311	Pp3c10_16420V3.2	1.923	4.826	1.33609	2.77541e-35	K11251//histone H2A	GO:0031326//regulation of cellular biosynthetic process;GO:1902679//negative regulation of RNA biosynthetic process;GO:0010468//regulation of gene expression;GO:0048519//negative regulation of biological process;GO:2000113//negative regulation of cellular macromolecule biosynthetic process;GO:0009890//negative regulation of biosynthetic process;GO:1903506//regulation of nucleic acid-templated tra…
32901380	Pp3c10_17330V3.1	6.323	1.243	-2.34588	1.36862e-151
32901386	Pp3c10_14100V3.4	10.176	20.493	1.00806	2.72374e-123
32901389	Pp3c10_14100V3.3	38.1	80.3	1.07567	0
32901394	Pp3c10_3130V3.3	2.723	1.373	-1.00556	5.61079e-25
32901409	Pp3c10_20350V3.2	13.596	36.44	1.427	0	K08770//ubiquitin C
32901410	Pp3c10_20350V3.3	1.893	4.263	1.20041	2.87863e-40	K08770//ubiquitin C
32901412	Pp3c10_14070V3.1	11.066	4.503	-1.29084	2.8752e-106	K01771//1-phosphatidylinositol phosphodiesterase [EC:4.6.1.13]+ko00562//Inositol phosphate metabolism	GO:0006629//lipid metabolic process;GO:0008152//metabolic process;GO:0044238//primary metabolic process;GO:0071704//organic substance metabolic process;GO:0008081//phosphoric diester hydrolase activity;GO:0016787//hydrolase activity;GO:0042578//phosphoric ester hydrolase activity;GO:0003824//catalytic activity;GO:0016788//hydrolase activity, acting on ester bonds;
32901413	Pp3c10_14070V3.2	5.65	2.57	-1.15257	7.27529e-47	K01771//1-phosphatidylinositol phosphodiesterase [EC:4.6.1.13]+ko00562//Inositol phosphate metabolism	GO:0071704//organic substance metabolic process;GO:0044238//primary metabolic process;GO:0008152//metabolic process;GO:0006629//lipid metabolic process;GO:0042578//phosphoric ester hydrolase activity;GO:0003824//catalytic activity;GO:0008081//phosphoric diester hydrolase activity;GO:0016787//hydrolase activity;GO:0016788//hydrolase activity, acting on ester bonds;
32901471	Pp3c10_18930V3.1	278.21	1665.04	2.58489	0
32901472	Pp3c10_18930V3.2	9.716	37.64	1.96086	0
32901477	Pp3c10_19590V3.3	3.16	6.576	1.05243	8.10302e-64		GO:0044238//primary metabolic process;GO:1901659//glycosyl compound biosynthetic process;GO:1901564//organonitrogen compound metabolic process;GO:0009123//nucleoside monophosphate metabolic process;GO:0006793//phosphorus metabolic process;GO:1901137//carbohydrate derivative biosynthetic process;GO:1901070//guanosine-containing compound biosynthetic process;GO:0046037//GMP metabolic process;GO:004…
32901622	Pp3c10_11200V3.1	2.26	4.986	1.15951	5.80817e-27	K01759//lactoylglutathione lyase [EC:4.4.1.5]+ko00620//Pyruvate metabolism	GO:0016829//lyase activity;GO:0016846//carbon-sulfur lyase activity;GO:0003824//catalytic activity;GO:0043167//ion binding;GO:0004462//lactoylglutathione lyase activity;GO:0046872//metal ion binding;GO:0005488//binding;GO:0043169//cation binding;
32901630	Pp3c10_10710V3.1	3.623	1.656	-1.11543	7.13945e-20
32901667	Pp3c10_25371V3.3	945.6	403.076	-1.22322	0	K08908//light-harvesting complex I chlorophyll a/b binding protein 2+ko00196//Photosynthesis - antenna proteins	GO:1901564//organonitrogen compound metabolic process;GO:0006807//nitrogen compound metabolic process;GO:0009987//cellular process;GO:0044260//cellular macromolecule metabolic process;GO:0006464//cellular protein modification process;GO:0043170//macromolecule metabolic process;GO:0009768//photosynthesis, light harvesting in photosystem I;GO:0050896//response to stimulus;GO:0043412//macromolecule …
32901668	Pp3c10_25371V3.1	13.083	4.953	-1.40507	1.54808e-144	K08908//light-harvesting complex I chlorophyll a/b binding protein 2+ko00196//Photosynthesis - antenna proteins	GO:0044267//cellular protein metabolic process;GO:0043170//macromolecule metabolic process;GO:0009314//response to radiation;GO:0006464//cellular protein modification process;GO:0044238//primary metabolic process;GO:0006091//generation of precursor metabolites and energy;GO:0009628//response to abiotic stimulus;GO:0009765//photosynthesis, light harvesting;GO:1901564//organonitrogen compound metab…
32901705	Pp3c10_5660V3.2	2.67	92.323	5.11066	0	K04077//chaperonin GroEL+ko03018//RNA degradation	GO:0050896//response to stimulus;GO:0006950//response to stress;GO:0006952//defense response;GO:0044464//cell part;GO:0005886//plasma membrane;GO:0055044//symplast;GO:0009506//plasmodesma;GO:0071944//cell periphery;GO:0016020//membrane;GO:0031226//intrinsic component of plasma membrane;GO:0005911//cell-cell junction;GO:0005623//cell;GO:0030054//cell junction;GO:0044425//membrane part;GO:0031225//…
32901712	Pp3c10_13060V3.1	18.64	178.47	3.26739	0	K03627//putative transcription factor	GO:0009414//response to water deprivation;GO:0001101//response to acid chemical;GO:0009628//response to abiotic stimulus;GO:0042221//response to chemical;GO:0097305//response to alcohol;GO:1901700//response to oxygen-containing compound;GO:0009725//response to hormone;GO:0009415//response to water;GO:0006950//response to stress;GO:0009266//response to temperature stimulus;GO:0010035//response to …
32901713	Pp3c10_13060V3.2	13.09	85.863	2.6946	0	K03627//putative transcription factor	GO:0010033//response to organic substance;GO:0009414//response to water deprivation;GO:0033993//response to lipid;GO:0001101//response to acid chemical;GO:0097305//response to alcohol;GO:0009737//response to abscisic acid;GO:0006950//response to stress;GO:0009415//response to water;GO:0009719//response to endogenous stimulus;GO:0010035//response to inorganic substance;GO:0050896//response to stim…
32901714	Pp3c10_13060V3.3	5.856	12.92	1.14997	4.74428e-71	K03627//putative transcription factor	GO:0050896//response to stimulus;GO:0010033//response to organic substance;GO:0097305//response to alcohol;GO:0009408//response to heat;GO:0009725//response to hormone;GO:0033993//response to lipid;GO:0009737//response to abscisic acid;GO:1901700//response to oxygen-containing compound;GO:0009266//response to temperature stimulus;GO:0001101//response to acid chemical;GO:0010035//response to inorg…
32901715	Pp3c10_13060V3.4	1.723	7.186	2.07794	3.52498e-97	K03627//putative transcription factor	GO:0009628//response to abiotic stimulus;GO:0006950//response to stress;GO:0033993//response to lipid;GO:0097305//response to alcohol;GO:0001101//response to acid chemical;GO:0009725//response to hormone;GO:0050896//response to stimulus;GO:0009414//response to water deprivation;GO:0009719//response to endogenous stimulus;GO:0042221//response to chemical;GO:1901700//response to oxygen-containing c…
32901805	Pp3c10_10220V3.2	118.16	257.116	1.1225	0	K00615//transketolase [EC:2.2.1.1]+ko00030//Pentose phosphate pathway+ko01230//Biosynthesis of amino acids+ko01100//Metabolic pathways+ko01110//Biosynthesis of secondary metabolites+ko00710//Carbon fixation in photosynthetic organisms+ko01200//Carbon metabolism	GO:0008152//metabolic process;GO:0003824//catalytic activity;GO:0016740//transferase activity;GO:0016744//transferase activity, transferring aldehyde or ketonic groups;GO:0004802//transketolase activity;
32901811	Pp3c10_11430V3.7	5.593	15.546	1.48042	4.22357e-141
32901828	Pp3c10_7720V3.1	3.826	10.283	1.42087	2.96525e-84	K00059//3-oxoacyl-[acyl-carrier protein] reductase [EC:1.1.1.100]+ko01100//Metabolic pathways+ko00061//Fatty acid biosynthesis+ko01212//Fatty acid metabolism+ko00780//Biotin metabolism
32901835	Pp3c10_6430V3.3	2.356	4.906	1.055	1.28913e-52	K14790//nucleolar protein 9	GO:1901363//heterocyclic compound binding;GO:0005488//binding;GO:0003723//RNA binding;GO:0097159//organic cyclic compound binding;GO:0003676//nucleic acid binding;
32901872	Pp3c10_5310V3.2	4.453	25.746	2.53354	0		GO:0071704//organic substance metabolic process;GO:0005975//carbohydrate metabolic process;GO:0044237//cellular metabolic process;GO:0009987//cellular process;GO:0044238//primary metabolic process;GO:0005991//trehalose metabolic process;GO:0008152//metabolic process;GO:0005984//disaccharide metabolic process;GO:0009311//oligosaccharide metabolic process;GO:0044262//cellular carbohydrate metabolic…
32901915	Pp3c10_3760V3.1	1.933	4.446	1.19605	5.81065e-95	K10866//DNA repair protein RAD50 [EC:3.6.-.-]+ko03440//Homologous recombination+ko03450//Non-homologous end-joining
32901935	Pp3c10_6330V3.1	12.46	42.36	1.76029	0	K00927//phosphoglycerate kinase [EC:2.7.2.3]+ko00010//Glycolysis / Gluconeogenesis+ko01230//Biosynthesis of amino acids+ko01100//Metabolic pathways+ko01110//Biosynthesis of secondary metabolites+ko00710//Carbon fixation in photosynthetic organisms+ko01200//Carbon metabolism	GO:0046939//nucleotide phosphorylation;GO:0009179//purine ribonucleoside diphosphate metabolic process;GO:0046496//nicotinamide nucleotide metabolic process;GO:0019637//organophosphate metabolic process;GO:0009167//purine ribonucleoside monophosphate metabolic process;GO:0046031//ADP metabolic process;GO:0006725//cellular aromatic compound metabolic process;GO:0006807//nitrogen compound metabolic…
32901949	Pp3c10_20710V3.1	225.46	100.59	-1.16917	0	K00430//peroxidase [EC:1.11.1.7]+ko01100//Metabolic pathways+ko01110//Biosynthesis of secondary metabolites+ko00940//Phenylpropanoid biosynthesis	GO:0009056//catabolic process;GO:0071840//cellular component organization or biogenesis;GO:0044237//cellular metabolic process;GO:0017144//drug metabolic process;GO:0009664//plant-type cell wall organization;GO:0042744//hydrogen peroxide catabolic process;GO:0008152//metabolic process;GO:0042737//drug catabolic process;GO:0051187//cofactor catabolic process;GO:0006950//response to stress;GO:00442…
32901951	Pp3c10_20710V3.3	107.653	44.65	-1.26429	0	K00430//peroxidase [EC:1.11.1.7]+ko01100//Metabolic pathways+ko01110//Biosynthesis of secondary metabolites+ko00940//Phenylpropanoid biosynthesis	GO:0071554//cell wall organization or biogenesis;GO:0008152//metabolic process;GO:0006979//response to oxidative stress;GO:0009056//catabolic process;GO:0071840//cellular component organization or biogenesis;GO:0042744//hydrogen peroxide catabolic process;GO:0045229//external encapsulating structure organization;GO:0072593//reactive oxygen species metabolic process;GO:0017144//drug metabolic proc…
32902113	Pp3c10_6880V3.2	149.17	60.2	-1.30738	0	K14684//solute carrier family 25 (mitochondrial phosphate transporter), member 23/24/25/41	GO:0051234//establishment of localization;GO:0006810//transport;GO:0051179//localization;GO:0006839//mitochondrial transport;GO:0031090//organelle membrane;GO:0005739//mitochondrion;GO:0044422//organelle part;GO:0044425//membrane part;GO:0005743//mitochondrial inner membrane;GO:0043227//membrane-bounded organelle;GO:0005623//cell;GO:0043231//intracellular membrane-bounded organelle;GO:0005740//mi…
32902117	Pp3c10_6880V3.6	5.186	2.533	-1.03977	1.10127e-59	K14684//solute carrier family 25 (mitochondrial phosphate transporter), member 23/24/25/41	GO:0051234//establishment of localization;GO:0051179//localization;GO:0006839//mitochondrial transport;GO:0006810//transport;GO:0043231//intracellular membrane-bounded organelle;GO:0005622//intracellular;GO:0005623//cell;GO:0005739//mitochondrion;GO:0043229//intracellular organelle;GO:0005743//mitochondrial inner membrane;GO:0044429//mitochondrial part;GO:0031090//organelle membrane;GO:0016020//m…
32902172	Pp3c10_11250V3.4	4.886	1.916	-1.3585	9.1345e-118		GO:0009310//amine catabolic process;GO:0044248//cellular catabolic process;GO:0042180//cellular ketone metabolic process;GO:0006082//organic acid metabolic process;GO:0046483//heterocycle metabolic process;GO:0044282//small molecule catabolic process;GO:0042430//indole-containing compound metabolic process;GO:0006576//cellular biogenic amine metabolic process;GO:0009072//aromatic amino acid famil…
32902177	Pp3c10_25450V3.2	712.973	314.623	-1.1784	0	K08908//light-harvesting complex I chlorophyll a/b binding protein 2+ko00196//Photosynthesis - antenna proteins	GO:0044238//primary metabolic process;GO:0009987//cellular process;GO:0044237//cellular metabolic process;GO:0043412//macromolecule modification;GO:0018298//protein-chromophore linkage;GO:0009765//photosynthesis, light harvesting;GO:0008152//metabolic process;GO:0009416//response to light stimulus;GO:0019538//protein metabolic process;GO:0009314//response to radiation;GO:0071704//organic substanc…
32902216	Pp3c10_21530V3.6	18.68	3.626	-2.36677	0	K01061//carboxymethylenebutenolidase [EC:3.1.1.45]+ko01100//Metabolic pathways+ko01110//Biosynthesis of secondary metabolites	GO:0009570//chloroplast stroma;GO:0043226//organelle;GO:0005737//cytoplasm;GO:0009532//plastid stroma;GO:0044424//intracellular part;GO:0044464//cell part;GO:0005622//intracellular;GO:0044446//intracellular organelle part;GO:0044435//plastid part;GO:0044422//organelle part;GO:0044434//chloroplast part;GO:0043229//intracellular organelle;GO:0044444//cytoplasmic part;GO:0009507//chloroplast;GO:0005…
32902218	Pp3c10_21530V3.5	64.61	18.343	-1.80435	0	K01061//carboxymethylenebutenolidase [EC:3.1.1.45]+ko01100//Metabolic pathways+ko01110//Biosynthesis of secondary metabolites	GO:0044464//cell part;GO:0044446//intracellular organelle part;GO:0044422//organelle part;GO:0009570//chloroplast stroma;GO:0009536//plastid;GO:0005623//cell;GO:0005622//intracellular;GO:0044435//plastid part;GO:0043227//membrane-bounded organelle;GO:0043231//intracellular membrane-bounded organelle;GO:0043226//organelle;GO:0044444//cytoplasmic part;GO:0044424//intracellular part;GO:0043229//intr…
32902226	Pp3c10_7500V3.1	1.986	5.456	1.46242	7.44717e-80	K10268//F-box and leucine-rich repeat protein 2/20
32902236	Pp3c10_17630V3.2	4.773	12.58	1.4002	5.7673e-287	K14494//DELLA protein+ko04075//Plant hormone signal transduction	GO:0051252//regulation of RNA metabolic process;GO:0010468//regulation of gene expression;GO:0031326//regulation of cellular biosynthetic process;GO:0060255//regulation of macromolecule metabolic process;GO:0019219//regulation of nucleobase-containing compound metabolic process;GO:1903506//regulation of nucleic acid-templated transcription;GO:0080090//regulation of primary metabolic process;GO:00…
32902363	Pp3c10_21310V3.2	7.736	29.023	1.91612	0	K09866//aquaporin-4	GO:0034220//ion transmembrane transport;GO:0051234//establishment of localization;GO:0051179//localization;GO:0006810//transport;GO:0006811//ion transport;GO:0055085//transmembrane transport;GO:0044464//cell part;GO:0098588//bounding membrane of organelle;GO:0031090//organelle membrane;GO:0005887//integral component of plasma membrane;GO:0044437//vacuolar part;GO:0043226//organelle;GO:0031226//in…
32902386	Pp3c10_23140V3.1	9.64	3.256	-1.56444	1.2354e-209	K15015//solute carrier family 32 (vesicular inhibitory amino acid transporter)	GO:0051234//establishment of localization;GO:0098656//anion transmembrane transport;GO:0046942//carboxylic acid transport;GO:0071702//organic substance transport;GO:1903825//organic acid transmembrane transport;GO:1905039//carboxylic acid transmembrane transport;GO:0015711//organic anion transport;GO:0055085//transmembrane transport;GO:0006810//transport;GO:0006820//anion transport;GO:0006865//am…
32902512	Pp3c10_21640V3.2	3.563	12.86	1.8423	0	K14794//ribosomal RNA-processing protein 12	GO:0016021//integral component of membrane;GO:0016020//membrane;GO:0031224//intrinsic component of membrane;GO:0044425//membrane part;
32902513	Pp3c10_21640V3.3	3.506	15.66	2.15148	0	K14794//ribosomal RNA-processing protein 12	GO:0016020//membrane;GO:0031224//intrinsic component of membrane;GO:0044425//membrane part;GO:0016021//integral component of membrane;
32902554	Pp3c10_9790V3.1	1.306	4.903	1.90588	3.55485e-86	K09286//EREBP-like factor	GO:1901360//organic cyclic compound metabolic process;GO:0018130//heterocycle biosynthetic process;GO:0044271//cellular nitrogen compound biosynthetic process;GO:0090304//nucleic acid metabolic process;GO:0009987//cellular process;GO:0019438//aromatic compound biosynthetic process;GO:0009058//biosynthetic process;GO:0010467//gene expression;GO:1901576//organic substance biosynthetic process;GO:00…
32902584	Pp3c10_2970V3.1	2.073	6.163	1.5741	1.18404e-22
32902585	Pp3c10_2970V3.2	2.37	6.293	1.41651	9.05163e-31
32902721	Pp3c10_3790V3.2	62.303	3.296	-4.24196	0	K00522//ferritin heavy chain [EC:1.16.3.2]	GO:0006811//ion transport;GO:0055072//iron ion homeostasis;GO:0042592//homeostatic process;GO:0006810//transport;GO:0055065//metal ion homeostasis;GO:0006875//cellular metal ion homeostasis;GO:0055080//cation homeostasis;GO:0000041//transition metal ion transport;GO:0006873//cellular ion homeostasis;GO:0030003//cellular cation homeostasis;GO:0065007//biological regulation;GO:0065008//regulation o…
32902728	Pp3c10_14430V3.1	5.086	2.406	-1.07551	6.43448e-25
32902733	Pp3c10_1880V3.2	1.77	5.273	1.58426	6.50854e-131	K04733//interleukin-1 receptor-associated kinase 4 [EC:2.7.11.1]	GO:0016021//integral component of membrane;GO:0016020//membrane;GO:0031224//intrinsic component of membrane;GO:0044425//membrane part;GO:0004672//protein kinase activity;GO:0043167//ion binding;GO:0097159//organic cyclic compound binding;GO:0003824//catalytic activity;GO:0043168//anion binding;GO:0035639//purine ribonucleoside triphosphate binding;GO:0016301//kinase activity;GO:0016740//transfera…
32902739	Pp3c10_10670V3.1	2.603	5.47	1.0924	6.05379e-60	K15044//Arf-GAP domain and FG repeats-containing protein 1	GO:0005096//GTPase activator activity;GO:0005488//binding;GO:0030234//enzyme regulator activity;GO:0043169//cation binding;GO:0060589//nucleoside-triphosphatase regulator activity;GO:0046872//metal ion binding;GO:0030695//GTPase regulator activity;GO:0008047//enzyme activator activity;GO:0043167//ion binding;GO:0098772//molecular function regulator;
32902765	Pp3c10_11150V3.1	27.086	3.366	-3.00647	0	K01206//alpha-L-fucosidase [EC:3.2.1.51]+ko00511//Other glycan degradation	GO:0016787//hydrolase activity;GO:0003824//catalytic activity;GO:0016788//hydrolase activity, acting on ester bonds;
32902767	Pp3c10_11150V3.2	62.67	4.643	-3.75582	0	K01206//alpha-L-fucosidase [EC:3.2.1.51]+ko00511//Other glycan degradation	GO:0003824//catalytic activity;GO:0016787//hydrolase activity;GO:0016788//hydrolase activity, acting on ester bonds;
32902778	Pp3c22_9200V3.1	18.98	40.793	1.09366	0	K17046//protein DEK
32902796	Pp3c22_11700V3.2	247.09	122.62	-1.01069	0	K09580//protein disulfide-isomerase A1 [EC:5.3.4.1]+ko04141//Protein processing in endoplasmic reticulum	GO:0065007//biological regulation;GO:0051716//cellular response to stimulus;GO:0045454//cell redox homeostasis;GO:0034976//response to endoplasmic reticulum stress;GO:0050896//response to stimulus;GO:0033554//cellular response to stress;GO:0050794//regulation of cellular process;GO:0009987//cellular process;GO:0042592//homeostatic process;GO:0006457//protein folding;GO:0006950//response to stress…
32902801	Pp3c22_9700V3.1	17.286	85.816	2.30515	0	K01177//beta-amylase [EC:3.2.1.2]+ko00500//Starch and sucrose metabolism	GO:0071704//organic substance metabolic process;GO:0043170//macromolecule metabolic process;GO:0000272//polysaccharide catabolic process;GO:0005975//carbohydrate metabolic process;GO:0044238//primary metabolic process;GO:0005976//polysaccharide metabolic process;GO:0016052//carbohydrate catabolic process;GO:0009056//catabolic process;GO:1901575//organic substance catabolic process;GO:0008152//met…
32902837	Pp3c22_17770V3.2	36.48	16.773	-1.1173	2.65964e-191	K20628//expansin	GO:0044703//multi-organism reproductive process;GO:0051704//multi-organism process;GO:0022414//reproductive process;GO:0019953//sexual reproduction;GO:0000003//reproduction;GO:0005576//extracellular region;
32902902	Pp3c22_14060V3.1	26.156	5.703	-2.19779	0
32902903	Pp3c22_14060V3.3	18	5.64	-1.68208	1.79256e-41
32902921	Pp3c22_11690V3.1	144.573	611.936	2.07961	0	K03781//catalase [EC:1.11.1.6]+ko04016//MAPK signaling pathway - plant+ko04146//Peroxisome+ko00380//Tryptophan metabolism+ko01110//Biosynthesis of secondary metabolites+ko01200//Carbon metabolism+ko00630//Glyoxylate and dicarboxylate metabolism	GO:0009987//cellular process;GO:0042743//hydrogen peroxide metabolic process;GO:0050896//response to stimulus;GO:0042744//hydrogen peroxide catabolic process;GO:0017144//drug metabolic process;GO:0044237//cellular metabolic process;GO:0008152//metabolic process;GO:0006979//response to oxidative stress;GO:0044248//cellular catabolic process;GO:0051187//cofactor catabolic process;GO:0051186//cofact…
32902922	Pp3c22_11690V3.2	63.026	329.613	2.38507	0	K03781//catalase [EC:1.11.1.6]+ko04016//MAPK signaling pathway - plant+ko04146//Peroxisome+ko00380//Tryptophan metabolism+ko01110//Biosynthesis of secondary metabolites+ko01200//Carbon metabolism+ko00630//Glyoxylate and dicarboxylate metabolism	GO:0006950//response to stress;GO:0042743//hydrogen peroxide metabolic process;GO:0044248//cellular catabolic process;GO:0044237//cellular metabolic process;GO:0051187//cofactor catabolic process;GO:0009987//cellular process;GO:0050896//response to stimulus;GO:0008152//metabolic process;GO:0051186//cofactor metabolic process;GO:0006979//response to oxidative stress;GO:0042744//hydrogen peroxide c…
32902923	Pp3c22_11690V3.3	77.866	283.676	1.86592	0	K03781//catalase [EC:1.11.1.6]+ko04016//MAPK signaling pathway - plant+ko04146//Peroxisome+ko00380//Tryptophan metabolism+ko01110//Biosynthesis of secondary metabolites+ko01200//Carbon metabolism+ko00630//Glyoxylate and dicarboxylate metabolism	GO:0042737//drug catabolic process;GO:0044237//cellular metabolic process;GO:0009056//catabolic process;GO:0051187//cofactor catabolic process;GO:0042743//hydrogen peroxide metabolic process;GO:0050896//response to stimulus;GO:0072593//reactive oxygen species metabolic process;GO:0051186//cofactor metabolic process;GO:0044248//cellular catabolic process;GO:0008152//metabolic process;GO:0006950//r…
32902945	Pp3c22_8160V3.2	2.303	4.716	1.03257	7.59793e-67	K11978//E3 ubiquitin-protein ligase UBR3 [EC:2.3.2.27]	GO:0051603//proteolysis involved in cellular protein catabolic process;GO:0009057//macromolecule catabolic process;GO:0071704//organic substance metabolic process;GO:0010498//proteasomal protein catabolic process;GO:0009056//catabolic process;GO:0043161//proteasome-mediated ubiquitin-dependent protein catabolic process;GO:0044267//cellular protein metabolic process;GO:0019538//protein metabolic p…
32902961	Pp3c22_8970V3.2	2.05	6.68	1.69925	3.17245e-20		GO:0050896//response to stimulus;GO:0009725//response to hormone;GO:0042221//response to chemical;GO:1901700//response to oxygen-containing compound;GO:0009719//response to endogenous stimulus;GO:0001101//response to acid chemical;GO:0010033//response to organic substance;GO:0097305//response to alcohol;GO:0009737//response to abscisic acid;GO:0033993//response to lipid;GO:0005622//intracellular;…
32903046	Pp3c22_17810V3.1	88.11	36.82	-1.26034	0	K10960//geranylgeranyl diphosphate/geranylgeranyl-bacteriochlorophyllide a reductase [EC:1.3.1.83 1.3.1.111]+ko00900//Terpenoid backbone biosynthesis+ko00860//Porphyrin and chlorophyll metabolism+ko01100//Metabolic pathways+ko01110//Biosynthesis of secondary metabolites	GO:0015995//chlorophyll biosynthetic process;GO:0019438//aromatic compound biosynthetic process;GO:1901362//organic cyclic compound biosynthetic process;GO:0034641//cellular nitrogen compound metabolic process;GO:1901566//organonitrogen compound biosynthetic process;GO:0051186//cofactor metabolic process;GO:0044271//cellular nitrogen compound biosynthetic process;GO:1901576//organic substance bio…
32903071	Pp3c22_14530V3.2	169.726	671.336	1.98726	0	K05605//3-hydroxyisobutyryl-CoA hydrolase [EC:3.1.2.4]+ko00410//beta-Alanine metabolism+ko00280//Valine, leucine and isoleucine degradation+ko00640//Propanoate metabolism+ko01100//Metabolic pathways+ko01200//Carbon metabolism	GO:0050662//coenzyme binding;GO:0003824//catalytic activity;GO:0048037//cofactor binding;GO:0005488//binding;
32903118	Pp3c22_3310V3.1	4.453	9.67	1.1169	2.10798e-128	K02355//elongation factor G	GO:0044249//cellular biosynthetic process;GO:0019538//protein metabolic process;GO:0044237//cellular metabolic process;GO:0071822//protein complex subunit organization;GO:0043604//amide biosynthetic process;GO:0044267//cellular protein metabolic process;GO:0009058//biosynthetic process;GO:0009987//cellular process;GO:0034645//cellular macromolecule biosynthetic process;GO:0010467//gene expression…
32903157	Pp3c22_9380V3.1	2.186	5.283	1.26205	8.24485e-61	K16190//glucuronokinase [EC:2.7.1.43]+ko00520//Amino sugar and nucleotide sugar metabolism+ko00040//Pentose and glucuronate interconversions+ko01100//Metabolic pathways+ko00053//Ascorbate and aldarate metabolism	GO:0017076//purine nucleotide binding;GO:0097159//organic cyclic compound binding;GO:0008144//drug binding;GO:0005488//binding;GO:0000166//nucleotide binding;GO:0036094//small molecule binding;GO:0035639//purine ribonucleoside triphosphate binding;GO:0043167//ion binding;GO:0005524//ATP binding;GO:0030554//adenyl nucleotide binding;GO:0032555//purine ribonucleotide binding;GO:0032553//ribonucleot…
32903179	Pp3c22_540V3.1	330.273	86.34	-1.93375	0	K01602//ribulose-bisphosphate carboxylase small chain [EC:4.1.1.39]+ko01100//Metabolic pathways+ko00710//Carbon fixation in photosynthetic organisms+ko01200//Carbon metabolism+ko00630//Glyoxylate and dicarboxylate metabolism	GO:0015979//photosynthesis;GO:0044237//cellular metabolic process;GO:0071704//organic substance metabolic process;GO:0009853//photorespiration;GO:0008152//metabolic process;GO:0009987//cellular process;GO:0015977//carbon fixation;GO:0043094//cellular metabolic compound salvage;GO:0043229//intracellular organelle;GO:0009536//plastid;GO:0044444//cytoplasmic part;GO:0005623//cell;GO:0044424//intrace…
32903232	Pp3c22_7570V3.1	4.506	10.67	1.24306	1.65482e-86	K04078//chaperonin GroES	GO:0044093//positive regulation of molecular function;GO:0048583//regulation of response to stimulus;GO:1904833//positive regulation of removal of superoxide radicals;GO:0042221//response to chemical;GO:0065007//biological regulation;GO:0051353//positive regulation of oxidoreductase activity;GO:0035966//response to topologically incorrect protein;GO:0048584//positive regulation of response to sti…
32903320	Pp3c22_1930V3.4	8.123	16.363	1.0016	1.79976e-103	K11161//retinol dehydrogenase 13 [EC:1.1.1.300];K11162//retinol dehydrogenase 14 [EC:1.1.1.-];K11153//retinol dehydrogenase 12 [EC:1.1.1.300]+ko01100//Metabolic pathways	GO:0016491//oxidoreductase activity;GO:0003824//catalytic activity;
32903322	Pp3c22_1930V3.2	3.323	6.616	1.01857	2.3455e-46	K11161//retinol dehydrogenase 13 [EC:1.1.1.300];K11162//retinol dehydrogenase 14 [EC:1.1.1.-];K11153//retinol dehydrogenase 12 [EC:1.1.1.300]+ko01100//Metabolic pathways	GO:0003824//catalytic activity;GO:0016491//oxidoreductase activity;
32903383	Pp3c22_18520V3.3	3.066	15.273	2.334	0	K03093//RNA polymerase sigma factor	GO:1901576//organic substance biosynthetic process;GO:0009987//cellular process;GO:0006352//DNA-templated transcription, initiation;GO:0071704//organic substance metabolic process;GO:0034641//cellular nitrogen compound metabolic process;GO:0032774//RNA biosynthetic process;GO:0006351//transcription, DNA-templated;GO:0034645//cellular macromolecule biosynthetic process;GO:0044237//cellular metabol…
32903421	Pp3c22_7400V3.2	15.33	36.176	1.24081	2.65393e-209	K01602//ribulose-bisphosphate carboxylase small chain [EC:4.1.1.39]+ko01100//Metabolic pathways+ko00710//Carbon fixation in photosynthetic organisms+ko01200//Carbon metabolism+ko00630//Glyoxylate and dicarboxylate metabolism	GO:0015979//photosynthesis;GO:0044237//cellular metabolic process;GO:0009987//cellular process;GO:0008152//metabolic process;GO:0043094//cellular metabolic compound salvage;GO:0071704//organic substance metabolic process;GO:0015977//carbon fixation;GO:0009853//photorespiration;GO:0044444//cytoplasmic part;GO:0043226//organelle;GO:0043229//intracellular organelle;GO:0005622//intracellular;GO:00444…
32903476	Pp3c22_2990V3.2	8.183	17.3	1.08342	8.9731e-74	K09658//dolichyl-phosphate mannosyltransferase polypeptide 2, regulatory subunit+ko00510//N-Glycan biosynthesis+ko01100//Metabolic pathways+ko00563//Glycosylphosphatidylinositol (GPI)-anchor biosynthesis	GO:0046486//glycerolipid metabolic process;GO:0006066//alcohol metabolic process;GO:0070085//glycosylation;GO:0006661//phosphatidylinositol biosynthetic process;GO:0044255//cellular lipid metabolic process;GO:0006807//nitrogen compound metabolic process;GO:0044267//cellular protein metabolic process;GO:1901137//carbohydrate derivative biosynthetic process;GO:0008152//metabolic process;GO:1901135/…
32903538	Pp3c22_2400V3.2	10.423	24.54	1.2383	0		GO:0016021//integral component of membrane;GO:0016020//membrane;GO:0031224//intrinsic component of membrane;GO:0044425//membrane part;GO:0022857//transmembrane transporter activity;GO:0008324//cation transmembrane transporter activity;GO:0015297//antiporter activity;GO:0015078//hydrogen ion transmembrane transporter activity;GO:0015075//ion transmembrane transporter activity;GO:0015299//solute:pr…
32903555	Pp3c22_8690V3.1	9.776	23.323	1.25538	1.24798e-216
32903587	Pp3c22_16160V3.2	10.356	3.493	-1.5739	5.15682e-103	K02721//photosystem II PsbW protein+ko01100//Metabolic pathways+ko00195//Photosynthesis	GO:0015979//photosynthesis;GO:0008152//metabolic process;GO:0050794//regulation of cellular process;GO:0010109//regulation of photosynthesis;GO:0019222//regulation of metabolic process;GO:0042548//regulation of photosynthesis, light reaction;GO:0031323//regulation of cellular metabolic process;GO:0050789//regulation of biological process;GO:0044237//cellular metabolic process;GO:0043467//regulati…
32903589	Pp3c22_500V3.1	1.336	2.89	1.11547	5.17612e-12
32903602	Pp3c22_12550V3.1	7.943	20.883	1.38897	2.94247e-272
32903616	Pp3c22_3240V3.2	5.27	17.406	1.72317	1.26982e-209	K15109//solute carrier family 25 (mitochondrial carnitine/acylcarnitine transporter), member 20/29	GO:0006820//anion transport;GO:0006811//ion transport;GO:0051179//localization;GO:0015822//ornithine transport;GO:0071702//organic substance transport;GO:0006812//cation transport;GO:0006810//transport;GO:0015849//organic acid transport;GO:0015711//organic anion transport;GO:0071705//nitrogen compound transport;GO:0006839//mitochondrial transport;GO:0006865//amino acid transport;GO:0000066//mitoc…
32903633	Pp3c22_12710V3.2	23.026	51.103	1.14706	0	K12795//suppressor of G2 allele of SKP1+ko04626//Plant-pathogen interaction
32903681	Pp3c22_13750V3.2	1.96	5.483	1.48751	5.09318e-118	K20888//xyloglucan galactosyltransferase MUR3 [EC:2.4.1.-]	GO:0044260//cellular macromolecule metabolic process;GO:1901564//organonitrogen compound metabolic process;GO:0009987//cellular process;GO:0044238//primary metabolic process;GO:0036211//protein modification process;GO:0043412//macromolecule modification;GO:0009059//macromolecule biosynthetic process;GO:0006464//cellular protein modification process;GO:0009058//biosynthetic process;GO:0019538//pro…
32903701	Pp3c22_6940V3.1	21.556	10.113	-1.092	1.01271e-155
32903741	Pp3c22_10620V3.1	4.506	17.923	1.98525	4.00084e-87
32903854	Pp3c22_5840V3.2	1.256	3.006	1.25634	6.29911e-45	K04733//interleukin-1 receptor-associated kinase 4 [EC:2.7.11.1]	GO:0016021//integral component of membrane;GO:0044425//membrane part;GO:0016020//membrane;GO:0031224//intrinsic component of membrane;GO:0140096//catalytic activity, acting on a protein;GO:0032559//adenyl ribonucleotide binding;GO:0003824//catalytic activity;GO:0005488//binding;GO:1901363//heterocyclic compound binding;GO:0017076//purine nucleotide binding;GO:0036094//small molecule binding;GO:00…
32903985	Pp3c22_110V3.10	4.793	2.326	-1.04765	7.00033e-44	K12857//Prp8 binding protein+ko03040//Spliceosome;K14963//COMPASS component SWD3
32904025	Pp3c22_10130V3.3	1.713	4.673	1.44401	9.91475e-64	K05605//3-hydroxyisobutyryl-CoA hydrolase [EC:3.1.2.4]+ko00410//beta-Alanine metabolism+ko00280//Valine, leucine and isoleucine degradation+ko00640//Propanoate metabolism+ko01100//Metabolic pathways+ko01200//Carbon metabolism	GO:0050896//response to stimulus;GO:0080167//response to karrikin;GO:0009628//response to abiotic stimulus;GO:0016790//thiolester hydrolase activity;GO:0016289//CoA hydrolase activity;GO:0003860//3-hydroxyisobutyryl-CoA hydrolase activity;GO:0003824//catalytic activity;GO:0016788//hydrolase activity, acting on ester bonds;GO:0016787//hydrolase activity;
32904031	Pp3c22_13580V3.1	1.446	4.516	1.65128	2.46483e-37	K03538//ribonuclease P protein subunit POP4 [EC:3.1.26.5]+ko03013//RNA transport+ko03008//Ribosome biogenesis in eukaryotes	GO:0044260//cellular macromolecule metabolic process;GO:0016072//rRNA metabolic process;GO:0006396//RNA processing;GO:0090304//nucleic acid metabolic process;GO:0006364//rRNA processing;GO:0006399//tRNA metabolic process;GO:0009987//cellular process;GO:0071840//cellular component organization or biogenesis;GO:0090305//nucleic acid phosphodiester bond hydrolysis;GO:0090502//RNA phosphodiester bond…
32904035	Pp3c22_22070V3.1	42.23	19.236	-1.13962	0	K03686//molecular chaperone DnaJ
32904107	Pp3c22_15530V3.1	1.79	6.346	1.82886	1.99716e-136	K10664//E3 ubiquitin-protein ligase ATL6/9/15/31/42/55 [EC:2.3.2.27]	GO:0044238//primary metabolic process;GO:0044257//cellular protein catabolic process;GO:0043170//macromolecule metabolic process;GO:0006508//proteolysis;GO:0044265//cellular macromolecule catabolic process;GO:1901575//organic substance catabolic process;GO:0006807//nitrogen compound metabolic process;GO:0044248//cellular catabolic process;GO:0071704//organic substance metabolic process;GO:1901565…
32904144	Pp3c22_2860V3.1	1.813	8.583	2.25376	1.35043e-183	K01681//aconitate hydratase [EC:4.2.1.3]+ko00020//Citrate cycle (TCA cycle)+ko01230//Biosynthesis of amino acids+ko01100//Metabolic pathways+ko01110//Biosynthesis of secondary metabolites+ko01210//2-Oxocarboxylic acid metabolism+ko01200//Carbon metabolism+ko00630//Glyoxylate and dicarboxylate metabolism;K04733//interleukin-1 receptor-associated kinase 4 [EC:2.7.11.1];K20547//basic endochitinase B…	GO:0044464//cell part;GO:0043226//organelle;GO:0044424//intracellular part;GO:0005622//intracellular;GO:0005737//cytoplasm;GO:0043227//membrane-bounded organelle;GO:0005623//cell;GO:0005783//endoplasmic reticulum;GO:0044422//organelle part;GO:0044425//membrane part;GO:0005789//endoplasmic reticulum membrane;GO:0016020//membrane;GO:0043229//intracellular organelle;GO:0012505//endomembrane system;G…
32904145	Pp3c22_2860V3.2	7.366	3.17	-1.21169	3.05273e-68	K01681//aconitate hydratase [EC:4.2.1.3]+ko00020//Citrate cycle (TCA cycle)+ko01230//Biosynthesis of amino acids+ko01100//Metabolic pathways+ko01110//Biosynthesis of secondary metabolites+ko01210//2-Oxocarboxylic acid metabolism+ko01200//Carbon metabolism+ko00630//Glyoxylate and dicarboxylate metabolism;K04733//interleukin-1 receptor-associated kinase 4 [EC:2.7.11.1];K20547//basic endochitinase B…	GO:0044446//intracellular organelle part;GO:0044422//organelle part;GO:0005783//endoplasmic reticulum;GO:0098827//endoplasmic reticulum subcompartment;GO:0044425//membrane part;GO:0042175//nuclear outer membrane-endoplasmic reticulum membrane network;GO:0043229//intracellular organelle;GO:0005622//intracellular;GO:0043226//organelle;GO:0016020//membrane;GO:0043231//intracellular membrane-bounded …
32904208	Pp3c22_820V3.1	1.606	3.28	1.01139	1.96342e-21		GO:0003824//catalytic activity;
32904220	Pp3c22_18360V3.3	2.653	6.1	1.20078	1.53047e-68
32904234	Pp3c22_270V3.1	6.183	2.193	-1.49853	1.29941e-98	K00145//N-acetyl-gamma-glutamyl-phosphate reductase [EC:1.2.1.38]+ko00220//Arginine biosynthesis+ko01230//Biosynthesis of amino acids+ko01100//Metabolic pathways+ko01110//Biosynthesis of secondary metabolites+ko01210//2-Oxocarboxylic acid metabolism;K16818//phospholipase A1 [EC:3.1.1.32]+ko00592//alpha-Linolenic acid metabolism+ko01100//Metabolic pathways+ko01110//Biosynthesis of secondary metabo…	GO:0044238//primary metabolic process;GO:0071704//organic substance metabolic process;GO:0008152//metabolic process;GO:0006629//lipid metabolic process;GO:0005622//intracellular;GO:0009536//plastid;GO:0044444//cytoplasmic part;GO:0044464//cell part;GO:0005737//cytoplasm;GO:0043227//membrane-bounded organelle;GO:0005623//cell;GO:0043229//intracellular organelle;GO:0043226//organelle;GO:0009507//ch…
32904235	Pp3c22_270V3.2	12.466	3.81	-1.71491	2.49026e-215	K00145//N-acetyl-gamma-glutamyl-phosphate reductase [EC:1.2.1.38]+ko00220//Arginine biosynthesis+ko01230//Biosynthesis of amino acids+ko01100//Metabolic pathways+ko01110//Biosynthesis of secondary metabolites+ko01210//2-Oxocarboxylic acid metabolism;K16818//phospholipase A1 [EC:3.1.1.32]+ko00592//alpha-Linolenic acid metabolism+ko01100//Metabolic pathways+ko01110//Biosynthesis of secondary metabo…	GO:0044238//primary metabolic process;GO:0008152//metabolic process;GO:0071704//organic substance metabolic process;GO:0006629//lipid metabolic process;GO:0043229//intracellular organelle;GO:0009536//plastid;GO:0005622//intracellular;GO:0044444//cytoplasmic part;GO:0005623//cell;GO:0005737//cytoplasm;GO:0044424//intracellular part;GO:0044464//cell part;GO:0043227//membrane-bounded organelle;GO:00…
32904237	Pp3c22_19580V3.2	104.406	273.273	1.38962	0	K20623//typhasterol/6-deoxotyphasterol 2alpha-hydroxylase+ko00905//Brassinosteroid biosynthesis+ko01100//Metabolic pathways+ko01110//Biosynthesis of secondary metabolites	GO:0019748//secondary metabolic process;GO:0008152//metabolic process;GO:0044550//secondary metabolite biosynthetic process;GO:0009058//biosynthetic process;GO:0031224//intrinsic component of membrane;GO:0016020//membrane;GO:0044425//membrane part;GO:0016021//integral component of membrane;GO:0097159//organic cyclic compound binding;GO:0005506//iron ion binding;GO:0016705//oxidoreductase activity…
32904255	Pp3c22_1450V3.1	29.39	9.413	-1.64063	6.50826e-245
32904332	Pp3c22_6890V3.1	15.413	6.14	-1.32304	9.0938e-125		GO:0016021//integral component of membrane;GO:0031224//intrinsic component of membrane;GO:0016020//membrane;GO:0044425//membrane part;
32904342	Pp3c22_9450V3.3	3.56	1.43	-1.29971	3.71335e-43	K00844//hexokinase [EC:2.7.1.1]+ko00010//Glycolysis / Gluconeogenesis+ko00520//Amino sugar and nucleotide sugar metabolism+ko01100//Metabolic pathways+ko00052//Galactose metabolism+ko00051//Fructose and mannose metabolism+ko00500//Starch and sucrose metabolism+ko01110//Biosynthesis of secondary metabolites+ko01200//Carbon metabolism	GO:0046031//ADP metabolic process;GO:0055086//nucleobase-containing small molecule metabolic process;GO:0009259//ribonucleotide metabolic process;GO:0001678//cellular glucose homeostasis;GO:0043436//oxoacid metabolic process;GO:0032787//monocarboxylic acid metabolic process;GO:0009126//purine nucleoside monophosphate metabolic process;GO:0009135//purine nucleoside diphosphate metabolic process;GO…
32904347	Pp3c22_8470V3.2	46.53	176.066	1.91963	0	K11188//peroxiredoxin 6, 1-Cys peroxiredoxin [EC:1.11.1.7 1.11.1.15 3.1.1.-]+ko01100//Metabolic pathways+ko01110//Biosynthesis of secondary metabolites+ko00940//Phenylpropanoid biosynthesis	GO:0050789//regulation of biological process;GO:0065008//regulation of biological quality;GO:0009987//cellular process;GO:0065007//biological regulation;GO:0019725//cellular homeostasis;GO:0042592//homeostatic process;GO:0045454//cell redox homeostasis;GO:0050794//regulation of cellular process;GO:0005623//cell;GO:0016684//oxidoreductase activity, acting on peroxide as acceptor;GO:0003824//cataly…
32904361	Pp3c22_13790V3.14	5.126	1.533	-1.74648	2.92248e-103	K00876//uridine kinase [EC:2.7.1.48]+ko01100//Metabolic pathways+ko00240//Pyrimidine metabolism	GO:0009141//nucleoside triphosphate metabolic process;GO:0008655//pyrimidine-containing compound salvage;GO:0009123//nucleoside monophosphate metabolic process;GO:0010138//pyrimidine ribonucleotide salvage;GO:0009129//pyrimidine nucleoside monophosphate metabolic process;GO:0009199//ribonucleoside triphosphate metabolic process;GO:1901564//organonitrogen compound metabolic process;GO:0043094//cel…
32904368	Pp3c22_13400V3.1	3.21	12.336	1.93589	0	K01115//phospholipase D1/2 [EC:3.1.4.4]+ko04144//Endocytosis+ko01100//Metabolic pathways+ko01110//Biosynthesis of secondary metabolites+ko00564//Glycerophospholipid metabolism+ko00565//Ether lipid metabolism	GO:0044238//primary metabolic process;GO:0097164//ammonium ion metabolic process;GO:0006650//glycerophospholipid metabolic process;GO:1901564//organonitrogen compound metabolic process;GO:0006629//lipid metabolic process;GO:0009987//cellular process;GO:0016042//lipid catabolic process;GO:0006793//phosphorus metabolic process;GO:0008152//metabolic process;GO:0006807//nitrogen compound metabolic pr…
32904389	Pp3c22_3710V3.2	2.853	6.046	1.08464	6.6713e-75	K02470//DNA gyrase subunit B [EC:5.99.1.3]
32904429	Pp3c22_13740V3.3	2.34	6.136	1.38791	1.16242e-72
32904431	Pp3c22_13740V3.4	2.63	5.426	1.04316	5.80753e-37
32904445	Pp3c22_14670V3.1	2.406	1.156	-1.06419	1.14757e-44	K06678//condensin complex subunit 3	GO:1903047//mitotic cell cycle process;GO:0022402//cell cycle process;GO:0140014//mitotic nuclear division;GO:0007049//cell cycle;GO:0016043//cellular component organization;GO:0071103//DNA conformation change;GO:0030261//chromosome condensation;GO:0006996//organelle organization;GO:0000278//mitotic cell cycle;GO:0009987//cellular process;GO:0071840//cellular component organization or biogenesis;…
32904462	Pp3c22_130V3.3	2.293	5.19	1.18676	7.57749e-72	K13126//polyadenylate-binding protein+ko03015//mRNA surveillance pathway+ko03018//RNA degradation+ko03013//RNA transport	GO:0065007//biological regulation;GO:0019222//regulation of metabolic process;GO:0051252//regulation of RNA metabolic process;GO:0031326//regulation of cellular biosynthetic process;GO:0010468//regulation of gene expression;GO:1903506//regulation of nucleic acid-templated transcription;GO:0060255//regulation of macromolecule metabolic process;GO:0050789//regulation of biological process;GO:001921…
32904471	Pp3c22_13150V3.4	1.92	3.933	1.00719	9.70029e-54	K17800//LETM1 and EF-hand domain-containing protein 1, mitochondrial;K00430//peroxidase [EC:1.11.1.7]+ko01100//Metabolic pathways+ko01110//Biosynthesis of secondary metabolites+ko00940//Phenylpropanoid biosynthesis	GO:0050801//ion homeostasis;GO:0065008//regulation of biological quality;GO:0048878//chemical homeostasis;GO:0042592//homeostatic process;GO:0009987//cellular process;GO:0065007//biological regulation;GO:0006873//cellular ion homeostasis;GO:0030003//cellular cation homeostasis;GO:0019725//cellular homeostasis;GO:0055080//cation homeostasis;GO:0006875//cellular metal ion homeostasis;GO:0055082//ce…
32904503	Pp3c22_11110V3.1	2.9	6.333	1.11011	1.535e-48	K22651//E3 ubiquitin-protein ligase RNF4 [EC:2.3.2.27]	GO:0044260//cellular macromolecule metabolic process;GO:0010498//proteasomal protein catabolic process;GO:0043412//macromolecule modification;GO:0051603//proteolysis involved in cellular protein catabolic process;GO:0044248//cellular catabolic process;GO:1901575//organic substance catabolic process;GO:0009057//macromolecule catabolic process;GO:0030163//protein catabolic process;GO:0006508//prote…
32904514	Pp3c22_21520V3.2	17.043	8.05	-1.08387	0	K20306//trafficking protein particle complex subunit 9	GO:0044464//cell part;GO:0043226//organelle;GO:0043229//intracellular organelle;GO:0031984//organelle subcompartment;GO:0044446//intracellular organelle part;GO:0005622//intracellular;GO:0043227//membrane-bounded organelle;GO:0044431//Golgi apparatus part;GO:0005737//cytoplasm;GO:0043231//intracellular membrane-bounded organelle;GO:0012505//endomembrane system;GO:0044422//organelle part;GO:004444…
32904554	Pp3c22_14460V3.1	3.766	12.17	1.69033	1.14233e-108	K05747//Wiskott-Aldrich syndrome protein+ko04144//Endocytosis;K02184//formin 2
32904566	Pp3c22_470V3.1	1.726	3.68	1.08508	2.23133e-48	K14413//beta-1,3-galactosyltransferase [EC:2.4.1.-]+ko01100//Metabolic pathways	GO:1901135//carbohydrate derivative metabolic process;GO:0044237//cellular metabolic process;GO:1901564//organonitrogen compound metabolic process;GO:0043413//macromolecule glycosylation;GO:0009101//glycoprotein biosynthetic process;GO:0070085//glycosylation;GO:0044249//cellular biosynthetic process;GO:0019538//protein metabolic process;GO:0044267//cellular protein metabolic process;GO:0071704//o…
32904604	Pp3c22_12780V3.1	51.986	124.216	1.2468	0	K00789//S-adenosylmethionine synthetase [EC:2.5.1.6]+ko01230//Biosynthesis of amino acids+ko01100//Metabolic pathways+ko01110//Biosynthesis of secondary metabolites+ko00270//Cysteine and methionine metabolism	GO:0044272//sulfur compound biosynthetic process;GO:0071704//organic substance metabolic process;GO:0008152//metabolic process;GO:0044281//small molecule metabolic process;GO:0009108//coenzyme biosynthetic process;GO:0006556//S-adenosylmethionine biosynthetic process;GO:0006730//one-carbon metabolic process;GO:0051188//cofactor biosynthetic process;GO:0051186//cofactor metabolic process;GO:000998…
32904621	Pp3c22_14200V3.1	2.963	7.223	1.25896	5.99601e-32
32904646	Pp3c22_3910V3.1	1.386	7.446	2.42957	4.46421e-133	K13422//transcription factor MYC2+ko04016//MAPK signaling pathway - plant+ko04075//Plant hormone signal transduction	GO:0005488//binding;GO:0046983//protein dimerization activity;GO:0005515//protein binding;
32904666	Pp3c22_15610V3.3	12.746	3.483	-1.8541	0	K22920//UTP---glucose-1-phosphate uridylyltransferase [EC:2.7.7.9]+ko00561//Glycerolipid metabolism
32904667	Pp3c22_15610V3.4	12.713	2.52	-2.33882	0	K22920//UTP---glucose-1-phosphate uridylyltransferase [EC:2.7.7.9]+ko00561//Glycerolipid metabolism
32904708	Pp3c22_11240V3.1	1.946	4.23	1.1178	2.52293e-72	K05658//ATP-binding cassette, subfamily B (MDR/TAP), member 1 [EC:7.6.2.2]+ko02010//ABC transporters	GO:0016020//membrane;GO:0031224//intrinsic component of membrane;GO:0016021//integral component of membrane;GO:0044425//membrane part;GO:0016817//hydrolase activity, acting on acid anhydrides;GO:0003824//catalytic activity;GO:0032555//purine ribonucleotide binding;GO:0008144//drug binding;GO:0017111//nucleoside-triphosphatase activity;GO:0016887//ATPase activity;GO:0005215//transporter activity;G…
32904719	Pp3c22_9120V3.4	2.706	5.646	1.08376	1.80311e-69	K01102//pyruvate dehydrogenase phosphatase [EC:3.1.3.43]	GO:0004721//phosphoprotein phosphatase activity;GO:0016787//hydrolase activity;GO:0043167//ion binding;GO:0004722//protein serine/threonine phosphatase activity;GO:0140096//catalytic activity, acting on a protein;GO:0003824//catalytic activity;GO:0016791//phosphatase activity;GO:0043169//cation binding;GO:0042578//phosphoric ester hydrolase activity;GO:0016788//hydrolase activity, acting on ester…
32904736	Pp3c22_10630V3.1	9.6	3.606	-1.40563	2.26397e-245	K20718//LRR receptor-like serine/threonine-protein kinase ERECTA [EC:2.7.11.1]+ko04016//MAPK signaling pathway - plant	GO:0043168//anion binding;GO:0000166//nucleotide binding;GO:0097159//organic cyclic compound binding;GO:0008144//drug binding;GO:0005524//ATP binding;GO:0097367//carbohydrate derivative binding;GO:0004672//protein kinase activity;GO:0016773//phosphotransferase activity, alcohol group as acceptor;GO:0016301//kinase activity;GO:0016740//transferase activity;GO:0032559//adenyl ribonucleotide binding…
32904737	Pp3c22_10630V3.2	1.553	3.21	1.02995	1.16604e-97	K20718//LRR receptor-like serine/threonine-protein kinase ERECTA [EC:2.7.11.1]+ko04016//MAPK signaling pathway - plant	GO:0032553//ribonucleotide binding;GO:0097367//carbohydrate derivative binding;GO:0043168//anion binding;GO:0005488//binding;GO:1901265//nucleoside phosphate binding;GO:0016301//kinase activity;GO:0008144//drug binding;GO:0140096//catalytic activity, acting on a protein;GO:0000166//nucleotide binding;GO:0030554//adenyl nucleotide binding;GO:0004672//protein kinase activity;GO:1901363//heterocycli…
32904812	Pp3c22_20810V3.1	28.006	13.84	-1.01403	2.12191e-120
32904815	Pp3c22_8440V3.4	5.77	54.196	3.20672	0	K00901//diacylglycerol kinase (ATP) [EC:2.7.1.107]+ko01100//Metabolic pathways+ko01110//Biosynthesis of secondary metabolites+ko04070//Phosphatidylinositol signaling system+ko00564//Glycerophospholipid metabolism+ko00561//Glycerolipid metabolism	GO:0050896//response to stimulus;GO:0046685//response to arsenic-containing substance;GO:0042221//response to chemical;GO:0005488//binding;GO:0005515//protein binding;GO:0019904//protein domain specific binding;
32904839	Pp3c22_21700V3.1	14.786	2.866	-2.3267	0	K00873//pyruvate kinase [EC:2.7.1.40]+ko00010//Glycolysis / Gluconeogenesis+ko00230//Purine metabolism+ko01230//Biosynthesis of amino acids+ko01100//Metabolic pathways+ko01110//Biosynthesis of secondary metabolites+ko00620//Pyruvate metabolism+ko01200//Carbon metabolism	GO:0017144//drug metabolic process;GO:0009141//nucleoside triphosphate metabolic process;GO:0072524//pyridine-containing compound metabolic process;GO:0032787//monocarboxylic acid metabolic process;GO:0046034//ATP metabolic process;GO:0006091//generation of precursor metabolites and energy;GO:0006090//pyruvate metabolic process;GO:0009259//ribonucleotide metabolic process;GO:0046496//nicotinamide…
32904854	Pp3c22_16330V3.1	450.846	179.156	-1.32923	0	K02721//photosystem II PsbW protein+ko01100//Metabolic pathways+ko00195//Photosynthesis	GO:0042549//photosystem II stabilization;GO:0019222//regulation of metabolic process;GO:0015979//photosynthesis;GO:0043467//regulation of generation of precursor metabolites and energy;GO:0050789//regulation of biological process;GO:0044237//cellular metabolic process;GO:0050794//regulation of cellular process;GO:0065007//biological regulation;GO:0031323//regulation of cellular metabolic process;…
32904877	Pp3c22_10850V3.1	195.116	94.55	-1.04445	0	K02694//photosystem I subunit III+ko01100//Metabolic pathways+ko00195//Photosynthesis	GO:0008152//metabolic process;GO:0015979//photosynthesis;GO:0044237//cellular metabolic process;GO:0009987//cellular process;GO:0016021//integral component of membrane;GO:0009538//photosystem I reaction center;GO:0098796//membrane protein complex;GO:0032991//macromolecular complex;GO:0031224//intrinsic component of membrane;GO:0044464//cell part;GO:0034357//photosynthetic membrane;GO:0009579//thy…
32904952	Pp3c22_5950V3.3	1.716	3.483	1.0254	3.79133e-23	K21994//LOB domain-containing protein 18;K13944//LOB domain-containing protein 16
32904954	Pp3c22_3200V3.2	31.553	14.6	-1.11871	0	K20363//protein YIPF5/7	GO:0003824//catalytic activity;GO:0016787//hydrolase activity;
32904956	Pp3c22_5080V3.2	3.803	7.656	1.00102	2.09538e-61	K08869//aarF domain-containing kinase
32905044	Pp3c22_22040V3.2	4.663	2.333	-1.00797	8.86779e-46	K22683//aspartyl protease family protein [EC:3.4.23.-]	GO:0009057//macromolecule catabolic process;GO:0030163//protein catabolic process;GO:0006807//nitrogen compound metabolic process;GO:1901575//organic substance catabolic process;GO:1901564//organonitrogen compound metabolic process;GO:1901565//organonitrogen compound catabolic process;GO:0006508//proteolysis;GO:0019538//protein metabolic process;GO:0009056//catabolic process;GO:0008152//metabolic…
32905057	Pp3c22_22960V3.3	1.47	24.973	4.08649	0
32905090	Pp3c22_17440V3.2	9.233	4.133	-1.15525	3.93307e-81	K10604//E3 ubiquitin-protein ligase MGRN1 [EC:2.3.2.27]+ko04120//Ubiquitin mediated proteolysis;K16280//E3 ubiquitin-protein ligase RGLG [EC:2.3.2.27]	GO:0044425//membrane part;GO:0031224//intrinsic component of membrane;GO:0016021//integral component of membrane;GO:0016020//membrane;
32905108	Pp3c22_15040V3.5	9.63	22.263	1.20038	2.29422e-113	K21893//neuroglobin;K21894//cytoglobin;K11968//ariadne-1 [EC:2.3.2.31]	GO:1901363//heterocyclic compound binding;GO:0140104//molecular carrier activity;GO:0048037//cofactor binding;GO:0043169//cation binding;GO:0005488//binding;GO:0043167//ion binding;GO:0097159//organic cyclic compound binding;GO:0019825//oxygen binding;GO:0008144//drug binding;GO:0020037//heme binding;GO:0046906//tetrapyrrole binding;GO:0046872//metal ion binding;GO:0005344//oxygen carrier activit…
32905183	Pp3c22_15860V3.1	6.816	3.16	-1.1031	1.85005e-30		GO:0044238//primary metabolic process;GO:0044267//cellular protein metabolic process;GO:0044260//cellular macromolecule metabolic process;GO:0010467//gene expression;GO:0006518//peptide metabolic process;GO:0016485//protein processing;GO:0044237//cellular metabolic process;GO:0008152//metabolic process;GO:0043170//macromolecule metabolic process;GO:0006508//proteolysis;GO:0034641//cellular nitrog…
32905184	Pp3c22_15860V3.2	80.8	34.796	-1.20848	0		GO:0044237//cellular metabolic process;GO:0006508//proteolysis;GO:0006807//nitrogen compound metabolic process;GO:0019538//protein metabolic process;GO:0006465//signal peptide processing;GO:0010467//gene expression;GO:0071704//organic substance metabolic process;GO:0034641//cellular nitrogen compound metabolic process;GO:0043603//cellular amide metabolic process;GO:0044238//primary metabolic proc…
32905185	Pp3c22_2440V3.1	1.456	3	1.03996	3.60879e-53		GO:0005856//cytoskeleton;GO:0044424//intracellular part;GO:0044422//organelle part;GO:0099081//supramolecular polymer;GO:0005623//cell;GO:0099512//supramolecular fiber;GO:0043229//intracellular organelle;GO:0044464//cell part;GO:0043228//non-membrane-bounded organelle;GO:0099080//supramolecular complex;GO:0015630//microtubule cytoskeleton;GO:0043226//organelle;GO:0005622//intracellular;GO:0043232…
32905187	Pp3c22_10170V3.1	1.193	2.513	1.06619	1.58892e-12
32905219	Pp3c22_6370V3.2	2.82	6.25	1.14331	1.73383e-134	K03028//26S proteasome regulatory subunit N1+ko03050//Proteasome;K21952//CASK-interacting protein
32905248	Pp3c22_7600V3.1	6.146	18.386	1.57031	3.25967e-96	K04078//chaperonin GroES	GO:0006986//response to unfolded protein;GO:1901668//regulation of superoxide dismutase activity;GO:0009987//cellular process;GO:0031323//regulation of cellular metabolic process;GO:0065007//biological regulation;GO:0042221//response to chemical;GO:0090322//regulation of superoxide metabolic process;GO:0051084//'de novo' posttranslational protein folding;GO:1902884//positive regulation of respons…
32905249	Pp3c22_7600V3.2	1.4	6.036	2.10358	5.70007e-107	K04078//chaperonin GroES	GO:0051341//regulation of oxidoreductase activity;GO:0050896//response to stimulus;GO:0080135//regulation of cellular response to stress;GO:0051084//'de novo' posttranslational protein folding;GO:0031323//regulation of cellular metabolic process;GO:0048583//regulation of response to stimulus;GO:0050794//regulation of cellular process;GO:0006986//response to unfolded protein;GO:1900409//positive r…
32905282	Pp3c22_1840V3.9	4.89	20.276	2.05448	0	K07024//sucrose-6-phosphatase [EC:3.1.3.24]+ko00500//Starch and sucrose metabolism	GO:0044237//cellular metabolic process;GO:0005986//sucrose biosynthetic process;GO:0005975//carbohydrate metabolic process;GO:0009987//cellular process;GO:0009312//oligosaccharide biosynthetic process;GO:0005985//sucrose metabolic process;GO:1901576//organic substance biosynthetic process;GO:0044238//primary metabolic process;GO:0044249//cellular biosynthetic process;GO:0034637//cellular carbohyd…
32905292	Pp3c22_12260V3.1	4.133	8.976	1.11937	3.38683e-131	K01179//endoglucanase [EC:3.2.1.4]+ko01100//Metabolic pathways+ko00500//Starch and sucrose metabolism;K10280//F-box and leucine-rich repeat protein 14
32905322	Pp3c22_19910V3.2	17.626	4.543	-1.96584	0	K05613//solute carrier family 1 (glial high affinity glutamate transporter), member 2	GO:0016020//membrane;GO:0016021//integral component of membrane;GO:0044425//membrane part;GO:0031224//intrinsic component of membrane;GO:0022804//active transmembrane transporter activity;GO:0015293//symporter activity;GO:0022857//transmembrane transporter activity;GO:0005215//transporter activity;GO:0015291//secondary active transmembrane transporter activity;
32905336	Pp3c22_18330V3.4	3.916	1.8	-1.11342	3.87985e-37	K00600//glycine hydroxymethyltransferase [EC:2.1.2.1]+ko00670//One carbon pool by folate+ko01230//Biosynthesis of amino acids+ko01100//Metabolic pathways+ko01110//Biosynthesis of secondary metabolites+ko00460//Cyanoamino acid metabolism+ko00260//Glycine, serine and threonine metabolism+ko01200//Carbon metabolism+ko00630//Glyoxylate and dicarboxylate metabolism
32905365	Pp3c22_17160V3.2	4.64	9.823	1.06161	9.32578e-134	K05768//gelsolin	GO:0006996//organelle organization;GO:0009987//cellular process;GO:0007010//cytoskeleton organization;GO:0016043//cellular component organization;GO:0071840//cellular component organization or biogenesis;GO:0008092//cytoskeletal protein binding;GO:0032403//protein complex binding;GO:0003779//actin binding;GO:0005488//binding;GO:0044877//macromolecular complex binding;GO:0051015//actin filament bi…
32905453	Pp3c17_17050V3.1	2.55	5.66	1.1603	1.02951e-40		GO:0016020//membrane;GO:0016021//integral component of membrane;GO:0044425//membrane part;GO:0031224//intrinsic component of membrane;
32905456	Pp3c17_14270V3.2	1.43	3.32	1.21063	2.96994e-35
32905509	Pp3c17_710V3.2	4.4	1.483	-1.5807	8.69023e-147	K11838//ubiquitin carboxyl-terminal hydrolase 7 [EC:3.4.19.12]
32905520	Pp3c17_20040V3.6	20.736	51.5	1.31823	0
32905669	Pp3c17_23040V3.3	2.1	4.31	1.01757	2.38196e-18	K03872//elongin-C+ko04120//Ubiquitin mediated proteolysis	GO:0009987//cellular process;GO:0034243//regulation of transcription elongation from RNA polymerase II promoter;GO:0009057//macromolecule catabolic process;GO:0031325//positive regulation of cellular metabolic process;GO:1903508//positive regulation of nucleic acid-templated transcription;GO:0032446//protein modification by small protein conjugation;GO:0065007//biological regulation;GO:0051252//r…
32905682	Pp3c17_6500V3.6	14.84	7.03	-1.06269	1.0034e-148	K16903//L-tryptophan---pyruvate aminotransferase [EC:2.6.1.99]+ko00380//Tryptophan metabolism+ko01100//Metabolic pathways	GO:0003824//catalytic activity;GO:0016846//carbon-sulfur lyase activity;GO:0016829//lyase activity;
32905712	Pp3c17_21120V3.3	4.773	10.346	1.12671	2.50076e-115	K08869//aarF domain-containing kinase	GO:0009605//response to external stimulus;GO:0042221//response to chemical;GO:0042594//response to starvation;GO:0080183//response to photooxidative stress;GO:0065007//biological regulation;GO:0031667//response to nutrient levels;GO:0071496//cellular response to external stimulus;GO:0065009//regulation of molecular function;GO:0033554//cellular response to stress;GO:0043562//cellular response to …
32905713	Pp3c17_21120V3.4	6.416	14.686	1.18799	1.25245e-198	K08869//aarF domain-containing kinase	GO:0010035//response to inorganic substance;GO:0009605//response to external stimulus;GO:0006996//organelle organization;GO:0006995//cellular response to nitrogen starvation;GO:0009267//cellular response to starvation;GO:0042221//response to chemical;GO:0016043//cellular component organization;GO:0071840//cellular component organization or biogenesis;GO:0006950//response to stress;GO:0009991//res…
32905725	Pp3c17_15760V3.3	18.32	39.866	1.12032	2.04221e-281	K02639//ferredoxin+ko00195//Photosynthesis	GO:0008152//metabolic process;GO:0055114//oxidation-reduction process;GO:0009987//cellular process;GO:0006091//generation of precursor metabolites and energy;GO:0044237//cellular metabolic process;GO:0022900//electron transport chain;GO:0009507//chloroplast;GO:0044444//cytoplasmic part;GO:0009536//plastid;GO:0044424//intracellular part;GO:0005622//intracellular;GO:0043227//membrane-bounded organe…
32905758	Pp3c17_3880V3.1	4.613	38.946	3.07958	0
32905798	Pp3c17_23500V3.4	7.533	3.576	-1.08183	6.53473e-56	K00993//ethanolaminephosphotransferase [EC:2.7.8.1]+ko00440//Phosphonate and phosphinate metabolism+ko01100//Metabolic pathways+ko01110//Biosynthesis of secondary metabolites+ko00564//Glycerophospholipid metabolism+ko00565//Ether lipid metabolism	GO:0071704//organic substance metabolic process;GO:0044255//cellular lipid metabolic process;GO:0008654//phospholipid biosynthetic process;GO:0044237//cellular metabolic process;GO:0008152//metabolic process;GO:0006629//lipid metabolic process;GO:0019637//organophosphate metabolic process;GO:0044238//primary metabolic process;GO:0009058//biosynthetic process;GO:0006796//phosphate-containing compo…
32905902	Pp3c17_2700V3.1	4.783	10.29	1.1051	1.00978e-57	K10688//ubiquitin-conjugating enzyme E2 W [EC:2.3.2.25]+ko04120//Ubiquitin mediated proteolysis	GO:0009057//macromolecule catabolic process;GO:0006508//proteolysis;GO:0030163//protein catabolic process;GO:0036211//protein modification process;GO:0016567//protein ubiquitination;GO:0044248//cellular catabolic process;GO:0051603//proteolysis involved in cellular protein catabolic process;GO:0044238//primary metabolic process;GO:0032446//protein modification by small protein conjugation;GO:0044…
32905921	Pp3c17_15920V3.2	26.27	12.623	-1.0543	6.32212e-211	K10046//GDP-D-mannose 3', 5'-epimerase [EC:5.1.3.18 5.1.3.-]+ko00520//Amino sugar and nucleotide sugar metabolism+ko01100//Metabolic pathways+ko00053//Ascorbate and aldarate metabolism+ko01110//Biosynthesis of secondary metabolites	GO:1901265//nucleoside phosphate binding;GO:0048037//cofactor binding;GO:0016854//racemase and epimerase activity;GO:0047918//GDP-mannose 3,5-epimerase activity;GO:0000166//nucleotide binding;GO:1901363//heterocyclic compound binding;GO:0036094//small molecule binding;GO:0051287//NAD binding;GO:0005488//binding;GO:0016853//isomerase activity;GO:0003824//catalytic activity;GO:0050662//coenzyme bin…
32905933	Pp3c17_4470V3.2	1.36	4.906	1.85721	3.85106e-186	K14297//nuclear pore complex protein Nup98-Nup96+ko03013//RNA transport	GO:0016021//integral component of membrane;GO:0016020//membrane;GO:0031224//intrinsic component of membrane;GO:0044425//membrane part;
32905941	Pp3c17_2620V3.1	4.343	1.736	-1.29902	5.12824e-41	K14323//protein CASC3+ko03015//mRNA surveillance pathway+ko03013//RNA transport;K11654//SWI/SNF-related matrix-associated actin-dependent regulator of chromatin subfamily A member 5 [EC:3.6.4.-]	GO:0055080//cation homeostasis;GO:0051179//localization;GO:0065008//regulation of biological quality;GO:0009987//cellular process;GO:0055065//metal ion homeostasis;GO:0019725//cellular homeostasis;GO:0006875//cellular metal ion homeostasis;GO:0048878//chemical homeostasis;GO:0046916//cellular transition metal ion homeostasis;GO:0006810//transport;GO:0042592//homeostatic process;GO:0050801//ion ho…
32905955	Pp3c17_8620V3.1	4.593	2.28	-1.00148	7.98367e-24
32906001	Pp3c17_14100V3.4	4.08	1.933	-1.05973	4.4734e-41	K07059//uncharacterized protein	GO:0031224//intrinsic component of membrane;GO:0016020//membrane;GO:0044425//membrane part;GO:0016021//integral component of membrane;GO:0003824//catalytic activity;GO:0004252//serine-type endopeptidase activity;GO:0004175//endopeptidase activity;GO:0140096//catalytic activity, acting on a protein;GO:0016787//hydrolase activity;GO:0008236//serine-type peptidase activity;GO:0017171//serine hydrola…
32906047	Pp3c17_13350V3.2	25.916	11.52	-1.17902	3.00097e-183
32906102	Pp3c17_11070V3.4	3.503	7.926	1.17122	8.62349e-101		GO:0005515//protein binding;GO:0046983//protein dimerization activity;GO:0005488//binding;
32906104	Pp3c17_11070V3.6	3.3	10.513	1.65442	2.31292e-208		GO:0005488//binding;GO:0005515//protein binding;GO:0046983//protein dimerization activity;
32906106	Pp3c17_13330V3.1	8.01	3.653	-1.12833	1.52758e-69
32906210	Pp3c17_16320V3.5	2.35	6.996	1.56556	4.46434e-137	K14638//solute carrier family 15 (peptide/histidine transporter), member 3/4	GO:0042886//amide transport;GO:0051179//localization;GO:0071705//nitrogen compound transport;GO:0015833//peptide transport;GO:0006810//transport;GO:0006857//oligopeptide transport;GO:0071702//organic substance transport;GO:0051234//establishment of localization;GO:0016020//membrane;GO:0044425//membrane part;GO:0031224//intrinsic component of membrane;GO:0016021//integral component of membrane;GO:…
32906211	Pp3c17_16320V3.1	1.173	2.826	1.2772	2.59388e-52	K14638//solute carrier family 15 (peptide/histidine transporter), member 3/4	GO:0071702//organic substance transport;GO:0015833//peptide transport;GO:0042886//amide transport;GO:0006857//oligopeptide transport;GO:0051179//localization;GO:0051234//establishment of localization;GO:0071705//nitrogen compound transport;GO:0006810//transport;GO:0031224//intrinsic component of membrane;GO:0016021//integral component of membrane;GO:0016020//membrane;GO:0044425//membrane part;GO:…
32906248	Pp3c17_19710V3.2	5.826	2.426	-1.2993	7.27517e-89	K17871//NADH:ubiquinone reductase (non-electrogenic) [EC:1.6.5.9]	GO:0044237//cellular metabolic process;GO:0022904//respiratory electron transport chain;GO:0009987//cellular process;GO:0055114//oxidation-reduction process;GO:0006091//generation of precursor metabolites and energy;GO:0045333//cellular respiration;GO:0015980//energy derivation by oxidation of organic compounds;GO:0009060//aerobic respiration;GO:0008152//metabolic process;GO:0022900//electron tra…
32906263	Pp3c17_14230V3.1	3.536	8.046	1.18986	7.991e-75	K12135//zinc finger protein CONSTANS+ko04712//Circadian rhythm - plant	GO:0009791//post-embryonic development;GO:0009889//regulation of biosynthetic process;GO:0009416//response to light stimulus;GO:1903506//regulation of nucleic acid-templated transcription;GO:0007275//multicellular organism development;GO:0031323//regulation of cellular metabolic process;GO:0009640//photomorphogenesis;GO:0009639//response to red or far red light;GO:2001141//regulation of RNA biosy…
32906301	Pp3c17_17250V3.1	1.31	2.59	1.00677	5.42082e-11
32906336	Pp3c17_17180V3.1	3.253	7.77	1.26115	4.08999e-70	K15507//21S rRNA (GM2251-2'-O)-methyltransferase [EC:2.1.1.-]	GO:0042254//ribosome biogenesis;GO:0034641//cellular nitrogen compound metabolic process;GO:0006139//nucleobase-containing compound metabolic process;GO:0016070//RNA metabolic process;GO:0090304//nucleic acid metabolic process;GO:0010467//gene expression;GO:0001510//RNA methylation;GO:0006396//RNA processing;GO:0071704//organic substance metabolic process;GO:0000453//enzyme-directed rRNA 2'-O-met…
32906337	Pp3c17_17180V3.2	2.946	6.24	1.07726	2.45861e-63	K15507//21S rRNA (GM2251-2'-O)-methyltransferase [EC:2.1.1.-]	GO:0043412//macromolecule modification;GO:0034641//cellular nitrogen compound metabolic process;GO:0000451//rRNA 2'-O-methylation;GO:0034660//ncRNA metabolic process;GO:0006364//rRNA processing;GO:0031167//rRNA methylation;GO:0044237//cellular metabolic process;GO:0010467//gene expression;GO:0032259//methylation;GO:0000154//rRNA modification;GO:0043414//macromolecule methylation;GO:0042254//ribos…
32906341	Pp3c17_8360V3.3	6.953	2.663	-1.38877	2.33562e-93		GO:0015979//photosynthesis;GO:0009987//cellular process;GO:0044237//cellular metabolic process;GO:0008152//metabolic process;GO:0032991//macromolecular complex;GO:0009522//photosystem I;GO:0005622//intracellular;GO:0044436//thylakoid part;GO:0009521//photosystem;GO:0098796//membrane protein complex;GO:0043234//protein complex;GO:0016020//membrane;GO:0005623//cell;GO:0009579//thylakoid;GO:0044425/…
32906352	Pp3c17_6790V3.7	19.85	8.37	-1.24515	0	K12135//zinc finger protein CONSTANS+ko04712//Circadian rhythm - plant	GO:0043227//membrane-bounded organelle;GO:0044464//cell part;GO:0043231//intracellular membrane-bounded organelle;GO:0044424//intracellular part;GO:0005622//intracellular;GO:0043229//intracellular organelle;GO:0005623//cell;GO:0005634//nucleus;GO:0043226//organelle;GO:0008270//zinc ion binding;GO:0046914//transition metal ion binding;GO:0043169//cation binding;GO:0043167//ion binding;GO:0005488//…
32906367	Pp3c17_6790V3.1	12.57	4.866	-1.3634	1.65511e-222	K12135//zinc finger protein CONSTANS+ko04712//Circadian rhythm - plant	GO:0005622//intracellular;GO:0043227//membrane-bounded organelle;GO:0043229//intracellular organelle;GO:0005634//nucleus;GO:0043231//intracellular membrane-bounded organelle;GO:0005623//cell;GO:0044464//cell part;GO:0043226//organelle;GO:0044424//intracellular part;GO:0046914//transition metal ion binding;GO:0046872//metal ion binding;GO:0043167//ion binding;GO:0005488//binding;GO:0043169//cation…
32906372	Pp3c17_23030V3.1	9.663	35.813	1.89195	0	K22013//magnesium dechelatase [EC:4.99.1.10]+ko00860//Porphyrin and chlorophyll metabolism+ko01110//Biosynthesis of secondary metabolites
32906386	Pp3c17_6550V3.2	15.513	35.313	1.18687	2.35696e-240		GO:0009987//cellular process;GO:0008152//metabolic process;GO:0016311//dephosphorylation;GO:0006793//phosphorus metabolic process;GO:0044237//cellular metabolic process;GO:0006796//phosphate-containing compound metabolic process;GO:0042578//phosphoric ester hydrolase activity;GO:0016791//phosphatase activity;GO:0016788//hydrolase activity, acting on ester bonds;GO:0003824//catalytic activity;GO:0…
32906403	Pp3c17_24230V3.1	2.003	14.886	2.88965	6.50327e-264	K21776//protein lin-54;K03955//NADH dehydrogenase (ubiquinone) 1 alpha/beta subcomplex 1+ko01100//Metabolic pathways+ko00190//Oxidative phosphorylation	GO:0009058//biosynthetic process;GO:0071704//organic substance metabolic process;GO:0008654//phospholipid biosynthetic process;GO:0043436//oxoacid metabolic process;GO:0006643//membrane lipid metabolic process;GO:0006631//fatty acid metabolic process;GO:1901269//lipooligosaccharide metabolic process;GO:0005975//carbohydrate metabolic process;GO:0006644//phospholipid metabolic process;GO:0046394//…
32906508	Pp3c17_4440V3.2	162.956	66.5	-1.30204	0	K01307//gamma-glutamyl hydrolase [EC:3.4.19.9]+ko00790//Folate biosynthesis	GO:0008152//metabolic process;GO:0006575//cellular modified amino acid metabolic process;GO:0043436//oxoacid metabolic process;GO:0034641//cellular nitrogen compound metabolic process;GO:0042558//pteridine-containing compound metabolic process;GO:0006760//folic acid-containing compound metabolic process;GO:0046483//heterocycle metabolic process;GO:0006732//coenzyme metabolic process;GO:0019752//c…
32906509	Pp3c17_4440V3.3	360.866	134.933	-1.41292	0	K01307//gamma-glutamyl hydrolase [EC:3.4.19.9]+ko00790//Folate biosynthesis	GO:0006760//folic acid-containing compound metabolic process;GO:0044237//cellular metabolic process;GO:0006575//cellular modified amino acid metabolic process;GO:0044281//small molecule metabolic process;GO:0034641//cellular nitrogen compound metabolic process;GO:0006082//organic acid metabolic process;GO:0046900//tetrahydrofolylpolyglutamate metabolic process;GO:0019752//carboxylic acid metaboli…
32906510	Pp3c17_4440V3.4	22.56	7.706	-1.54465	1.60833e-220	K01307//gamma-glutamyl hydrolase [EC:3.4.19.9]+ko00790//Folate biosynthesis	GO:0046483//heterocycle metabolic process;GO:0009987//cellular process;GO:0071704//organic substance metabolic process;GO:0006082//organic acid metabolic process;GO:0042558//pteridine-containing compound metabolic process;GO:0043436//oxoacid metabolic process;GO:0051186//cofactor metabolic process;GO:0006732//coenzyme metabolic process;GO:0006575//cellular modified amino acid metabolic process;GO…
32906511	Pp3c17_20460V3.1	3.023	6.636	1.12551	2.69503e-57	K00965//UDPglucose--hexose-1-phosphate uridylyltransferase [EC:2.7.7.12]+ko00520//Amino sugar and nucleotide sugar metabolism+ko01100//Metabolic pathways+ko00052//Galactose metabolism	GO:0006012//galactose metabolic process;GO:0019318//hexose metabolic process;GO:0046365//monosaccharide catabolic process;GO:0005996//monosaccharide metabolic process;GO:0044282//small molecule catabolic process;GO:0033499//galactose catabolic process via UDP-galactose;GO:0044238//primary metabolic process;GO:0005975//carbohydrate metabolic process;GO:0008152//metabolic process;GO:0019320//hexose…
32906528	Pp3c17_7450V3.3	2.62	5.356	1.00663	7.65095e-31		GO:0016021//integral component of membrane;GO:0016020//membrane;GO:0044425//membrane part;GO:0031224//intrinsic component of membrane;GO:1901363//heterocyclic compound binding;GO:0016773//phosphotransferase activity, alcohol group as acceptor;GO:0030554//adenyl nucleotide binding;GO:0032559//adenyl ribonucleotide binding;GO:0005488//binding;GO:0032553//ribonucleotide binding;GO:0016740//transfera…
32906605	Pp3c17_9390V3.2	4.266	1.8	-1.22524	8.10473e-53	K17545//serine/threonine-protein kinase ULK4 [EC:2.7.11.1];K04361//epidermal growth factor receptor [EC:2.7.10.1]+ko04144//Endocytosis;K06228//fused [EC:2.7.11.1]	GO:0017076//purine nucleotide binding;GO:0035639//purine ribonucleoside triphosphate binding;GO:0140096//catalytic activity, acting on a protein;GO:0030554//adenyl nucleotide binding;GO:0016773//phosphotransferase activity, alcohol group as acceptor;GO:0016740//transferase activity;GO:0032559//adenyl ribonucleotide binding;GO:0032553//ribonucleotide binding;GO:0036094//small molecule binding;GO:0…
32906657	Pp3c17_19060V3.1	7.99	22.48	1.49374	0	K08999//uncharacterized protein	GO:0003824//catalytic activity;GO:0016788//hydrolase activity, acting on ester bonds;GO:0016787//hydrolase activity;GO:0004518//nuclease activity;
32906675	Pp3c17_15140V3.2	22.91	6.96	-1.7187	0
32906676	Pp3c17_15140V3.3	19.666	4.556	-2.09876	0
32906704	Pp3c17_450V3.1	3.513	1.55	-1.17532	8.19156e-28
32906711	Pp3c17_10260V3.1	5.733	2.686	-1.08956	1.08826e-33	K08494//novel plant SNARE	GO:0006996//organelle organization;GO:0006906//vesicle fusion;GO:0071702//organic substance transport;GO:0070727//cellular macromolecule localization;GO:0006891//intra-Golgi vesicle-mediated transport;GO:0006892//post-Golgi vesicle-mediated transport;GO:0006810//transport;GO:0045184//establishment of protein localization;GO:0051234//establishment of localization;GO:0090174//organelle membrane fus…
32906726	Pp3c17_11300V3.1	1.356	4.286	1.66249	9.48376e-64		GO:0044425//membrane part;GO:0016020//membrane;GO:0031224//intrinsic component of membrane;GO:0016021//integral component of membrane;
32906758	Pp3c17_22100V3.1	3.85	1.72	-1.1797	2.71872e-20
32906766	Pp3c17_20120V3.1	14.596	6.59	-1.14526	8.23764e-147	K00008//L-iditol 2-dehydrogenase [EC:1.1.1.14]+ko00040//Pentose and glucuronate interconversions+ko01100//Metabolic pathways+ko00051//Fructose and mannose metabolism	GO:0043169//cation binding;GO:0005488//binding;GO:0046914//transition metal ion binding;GO:0046872//metal ion binding;GO:0003824//catalytic activity;GO:0016491//oxidoreductase activity;GO:0043167//ion binding;GO:0008270//zinc ion binding;
32906779	Pp3c17_9200V3.1	1.443	3.11	1.09341	3.8698e-06
32906824	Pp3c17_21090V3.1	3.743	8.303	1.14772	3.05421e-140	K13339//peroxin-6+ko04146//Peroxisome	GO:0006810//transport;GO:0051649//establishment of localization in cell;GO:0032787//monocarboxylic acid metabolic process;GO:0033036//macromolecule localization;GO:0006605//protein targeting;GO:0071705//nitrogen compound transport;GO:0043574//peroxisomal transport;GO:0070727//cellular macromolecule localization;GO:0055114//oxidation-reduction process;GO:0034440//lipid oxidation;GO:0071704//organi…
32906843	Pp3c17_12450V3.1	4.563	27.556	2.59417	0		GO:0016020//membrane;GO:0016021//integral component of membrane;GO:0044425//membrane part;GO:0031224//intrinsic component of membrane;
32906845	Pp3c17_5130V3.1	2.186	11.043	2.34655	3.25114e-156	K19892//glucan endo-1,3-beta-glucosidase 4 [EC:3.2.1.39]+ko00500//Starch and sucrose metabolism;K19891//glucan endo-1,3-beta-glucosidase 1/2/3 [EC:3.2.1.39]+ko00500//Starch and sucrose metabolism	GO:0005975//carbohydrate metabolic process;GO:0071704//organic substance metabolic process;GO:0044238//primary metabolic process;GO:0008152//metabolic process;GO:0031224//intrinsic component of membrane;GO:0016020//membrane;GO:0046658//anchored component of plasma membrane;GO:0044425//membrane part;GO:0071944//cell periphery;GO:0005623//cell;GO:0031225//anchored component of membrane;GO:0044464//…
32906846	Pp3c17_5130V3.2	2.05	8.48	2.03824	2.20065e-117	K19892//glucan endo-1,3-beta-glucosidase 4 [EC:3.2.1.39]+ko00500//Starch and sucrose metabolism;K19891//glucan endo-1,3-beta-glucosidase 1/2/3 [EC:3.2.1.39]+ko00500//Starch and sucrose metabolism	GO:0044238//primary metabolic process;GO:0071704//organic substance metabolic process;GO:0005975//carbohydrate metabolic process;GO:0008152//metabolic process;GO:0044464//cell part;GO:0046658//anchored component of plasma membrane;GO:0031226//intrinsic component of plasma membrane;GO:0005886//plasma membrane;GO:0071944//cell periphery;GO:0005623//cell;GO:0016020//membrane;GO:0031225//anchored com…
32906995	Pp3c17_13250V3.1	1.633	3.29	1.02092	6.77022e-30	K02986//small subunit ribosomal protein S4+ko03010//Ribosome	GO:0016798//hydrolase activity, acting on glycosyl bonds;GO:0016787//hydrolase activity;GO:0033926//glycopeptide alpha-N-acetylgalactosaminidase activity;GO:0003824//catalytic activity;GO:0140096//catalytic activity, acting on a protein;GO:0004553//hydrolase activity, hydrolyzing O-glycosyl compounds;GO:0140103//catalytic activity, acting on a glycoprotein;
32907005	Pp3c17_16310V3.1	3.25	11.01	1.7376	3.04282e-28
32907015	Pp3c17_13590V3.2	3.9	7.893	1.01377	2.27065e-30	K02912//large subunit ribosomal protein L32e+ko03010//Ribosome	GO:0071704//organic substance metabolic process;GO:0043604//amide biosynthetic process;GO:0044238//primary metabolic process;GO:0009058//biosynthetic process;GO:1901566//organonitrogen compound biosynthetic process;GO:0019538//protein metabolic process;GO:0006807//nitrogen compound metabolic process;GO:0044260//cellular macromolecule metabolic process;GO:0008152//metabolic process;GO:0044267//cel…
32907017	Pp3c17_14470V3.1	3.236	1.426	-1.17363	5.32777e-32	K16297//serine carboxypeptidase-like clade II [EC:3.4.16.-]	GO:1901575//organic substance catabolic process;GO:0044248//cellular catabolic process;GO:0051603//proteolysis involved in cellular protein catabolic process;GO:1901565//organonitrogen compound catabolic process;GO:0009056//catabolic process;GO:1901564//organonitrogen compound metabolic process;GO:0019538//protein metabolic process;GO:0044237//cellular metabolic process;GO:0009057//macromolecule …
32907036	Pp3c17_13877V3.1	4.323	1.996	-1.12953	6.66824e-43	K02184//formin 2
32907066	Pp3c17_7890V3.1	3.33	8.723	1.39024	3.64956e-90	K00224//chloroplastic oxoene reductase [EC:1.3.1.-]+ko00592//alpha-Linolenic acid metabolism+ko01110//Biosynthesis of secondary metabolites	GO:0046872//metal ion binding;GO:0005488//binding;GO:0016491//oxidoreductase activity;GO:0043167//ion binding;GO:0008270//zinc ion binding;GO:0043169//cation binding;GO:0046914//transition metal ion binding;GO:0003824//catalytic activity;
32907080	Pp3c17_19890V3.5	1.56	3.416	1.11433	1.22495e-31	K00121//S-(hydroxymethyl)glutathione dehydrogenase / alcohol dehydrogenase [EC:1.1.1.284 1.1.1.1]+ko00010//Glycolysis / Gluconeogenesis+ko00350//Tyrosine metabolism+ko01100//Metabolic pathways+ko01110//Biosynthesis of secondary metabolites+ko00071//Fatty acid degradation+ko01200//Carbon metabolism	GO:0009987//cellular process;GO:0006069//ethanol oxidation;GO:0044281//small molecule metabolic process;GO:1901615//organic hydroxy compound metabolic process;GO:0017144//drug metabolic process;GO:0055114//oxidation-reduction process;GO:0044237//cellular metabolic process;GO:0034308//primary alcohol metabolic process;GO:0071704//organic substance metabolic process;GO:0008152//metabolic process;GO…
32907107	Pp3c17_19540V3.1	77.8	35.346	-1.13582	0	K09519//DnaJ homolog subfamily B member 13;K09510//DnaJ homolog subfamily B member 4	GO:0031224//intrinsic component of membrane;GO:0016020//membrane;GO:0044425//membrane part;GO:0016021//integral component of membrane;
32907136	Pp3c17_24050V3.3	14.01	33.44	1.25041	0	K06058//deltex [EC:2.3.2.27];K10631//E3 ubiquitin-protein ligase Topors [EC:2.3.2.27]	GO:0046872//metal ion binding;GO:0008270//zinc ion binding;GO:0043167//ion binding;GO:0005488//binding;GO:0046914//transition metal ion binding;GO:0043169//cation binding;
32907143	Pp3c17_14790V3.1	3.41	9.233	1.42239	8.47111e-49
32907145	Pp3c17_14790V3.3	2.483	8.663	1.82123	1.76862e-55
32907199	Pp3c17_5100V3.3	3.233	1.293	-1.33304	1.14587e-89	K10400//kinesin family member 15
32907256	Pp3c17_23300V3.1	14.476	6.963	-1.06093	2.94937e-104	K16222//Dof zinc finger protein DOF5.5+ko04712//Circadian rhythm - plant	GO:0019219//regulation of nucleobase-containing compound metabolic process;GO:0065007//biological regulation;GO:0010556//regulation of macromolecule biosynthetic process;GO:0050794//regulation of cellular process;GO:0051252//regulation of RNA metabolic process;GO:0009889//regulation of biosynthetic process;GO:0006355//regulation of transcription, DNA-templated;GO:2001141//regulation of RNA biosyn…
32907276	Pp3c17_2260V3.1	4.78	9.773	1.02362	4.02214e-58	K09510//DnaJ homolog subfamily B member 4	GO:0009987//cellular process;GO:0006457//protein folding;GO:0051082//unfolded protein binding;GO:0005488//binding;GO:0005515//protein binding;
32907494	Pp3c17_5190V3.4	2.753	5.806	1.08727	2.83284e-22	K03188//urease accessory protein
32907527	Pp3c17_23930V3.1	1.46	3.096	1.0872	1.14101e-58
32907528	Pp3c17_23930V3.2	8.723	21.91	1.32748	0
32907536	Pp3c17_14650V3.8	3.003	8.473	1.48585	1.03935e-97	K12837//splicing factor U2AF 65 kDa subunit+ko03040//Spliceosome	GO:0044260//cellular macromolecule metabolic process;GO:0006396//RNA processing;GO:0034641//cellular nitrogen compound metabolic process;GO:0006725//cellular aromatic compound metabolic process;GO:0046483//heterocycle metabolic process;GO:1901360//organic cyclic compound metabolic process;GO:0044237//cellular metabolic process;GO:0006139//nucleobase-containing compound metabolic process;GO:004423…
32907590	Pp3c17_23540V3.1	9.923	30.113	1.58805	0	K20069//adaptin ear-binding coat-associated protein 1/2	GO:0008152//metabolic process;GO:0032259//methylation;GO:0005622//intracellular;GO:0005623//cell;GO:0044424//intracellular part;GO:0005737//cytoplasm;GO:0044464//cell part;GO:0008757//S-adenosylmethionine-dependent methyltransferase activity;GO:0016741//transferase activity, transferring one-carbon groups;GO:0008168//methyltransferase activity;GO:0016740//transferase activity;GO:0003824//catalyti…
32907594	Pp3c17_10780V3.1	1.736	21.716	3.64979	0	K13993//HSP20 family protein+ko04141//Protein processing in endoplasmic reticulum
32907598	Pp3c17_19570V3.2	35.25	6.11	-2.5217	0
32907644	Pp3c17_11650V3.1	3.566	9.613	1.41891	2.46033e-215	K09060//plant G-box-binding factor	GO:0003700//DNA binding transcription factor activity;GO:0140110//transcription regulator activity;
32907655	Pp3c17_6090V3.1	39.92	124.303	1.64223	0	K00799//glutathione S-transferase [EC:2.5.1.18]+ko00480//Glutathione metabolism	GO:0044237//cellular metabolic process;GO:0008152//metabolic process;GO:0051186//cofactor metabolic process;GO:0034641//cellular nitrogen compound metabolic process;GO:0071704//organic substance metabolic process;GO:0006518//peptide metabolic process;GO:1901564//organonitrogen compound metabolic process;GO:0006790//sulfur compound metabolic process;GO:0006575//cellular modified amino acid metabol…
32907658	Pp3c17_6090V3.4	1.946	4.626	1.26016	1.76236e-38	K00799//glutathione S-transferase [EC:2.5.1.18]+ko00480//Glutathione metabolism	GO:0006749//glutathione metabolic process;GO:0006807//nitrogen compound metabolic process;GO:1901564//organonitrogen compound metabolic process;GO:0044237//cellular metabolic process;GO:0008152//metabolic process;GO:0071704//organic substance metabolic process;GO:0009987//cellular process;GO:0006518//peptide metabolic process;GO:0043603//cellular amide metabolic process;GO:0034641//cellular nitro…
32907663	Pp3c17_6090V3.9	36.113	107.803	1.58319	0	K00799//glutathione S-transferase [EC:2.5.1.18]+ko00480//Glutathione metabolism	GO:0006518//peptide metabolic process;GO:0044237//cellular metabolic process;GO:0071704//organic substance metabolic process;GO:0006575//cellular modified amino acid metabolic process;GO:0043603//cellular amide metabolic process;GO:0009987//cellular process;GO:0051186//cofactor metabolic process;GO:0006807//nitrogen compound metabolic process;GO:1901564//organonitrogen compound metabolic process;…
32907766	Pp3c17_7570V3.1	4.83	17.566	1.86025	0		GO:0016020//membrane;GO:0044425//membrane part;GO:0016021//integral component of membrane;GO:0031224//intrinsic component of membrane;
32907870	Pp3c17_4710V3.1	43.663	20.546	-1.08772	5.4219e-192	K01802//peptidylprolyl isomerase [EC:5.2.1.8]	GO:0043231//intracellular membrane-bounded organelle;GO:0031976//plastid thylakoid;GO:0005737//cytoplasm;GO:0009535//chloroplast thylakoid membrane;GO:0042651//thylakoid membrane;GO:0044446//intracellular organelle part;GO:0034357//photosynthetic membrane;GO:0044444//cytoplasmic part;GO:0043227//membrane-bounded organelle;GO:0043229//intracellular organelle;GO:0009579//thylakoid;GO:0009507//chlor…
32907871	Pp3c17_4710V3.2	11.84	5.216	-1.19486	4.48683e-69	K01802//peptidylprolyl isomerase [EC:5.2.1.8]	GO:0009579//thylakoid;GO:0044422//organelle part;GO:0016020//membrane;GO:0009535//chloroplast thylakoid membrane;GO:0055035//plastid thylakoid membrane;GO:0034357//photosynthetic membrane;GO:0043231//intracellular membrane-bounded organelle;GO:0005622//intracellular;GO:0044434//chloroplast part;GO:0043227//membrane-bounded organelle;GO:0009507//chloroplast;GO:0044435//plastid part;GO:0044464//cel…
32907883	Pp3c17_18910V3.1	4.423	13.553	1.61113	8.75771e-115	K02639//ferredoxin+ko00195//Photosynthesis	GO:0006091//generation of precursor metabolites and energy;GO:0008152//metabolic process;GO:0044237//cellular metabolic process;GO:0009987//cellular process;GO:0022900//electron transport chain;GO:0055114//oxidation-reduction process;GO:0043229//intracellular organelle;GO:0043231//intracellular membrane-bounded organelle;GO:0009536//plastid;GO:0044424//intracellular part;GO:0009507//chloroplast;G…
32907908	Pp3c17_13510V3.3	3.763	1.783	-1.05586	1.15712e-33	K03671//thioredoxin 1	GO:0006950//response to stress;GO:0010497//plasmodesmata-mediated intercellular transport;GO:0070887//cellular response to chemical stimulus;GO:0006979//response to oxidative stress;GO:0065008//regulation of biological quality;GO:0045454//cell redox homeostasis;GO:0008152//metabolic process;GO:0051716//cellular response to stimulus;GO:0019725//cellular homeostasis;GO:0065007//biological regulatio…
32907929	Pp3c17_15590V3.1	12.22	27.75	1.19211	9.84997e-152	K20165//TBC1 domain family member 2A;K13945//LOB domain-containing protein 29;K06674//structural maintenance of chromosome 2	GO:0050896//response to stimulus;GO:0006950//response to stress;
32907980	Pp3c17_24100V3.1	60.93	193.566	1.66686	0	K21776//protein lin-54;K03955//NADH dehydrogenase (ubiquinone) 1 alpha/beta subcomplex 1+ko01100//Metabolic pathways+ko00190//Oxidative phosphorylation	GO:1901271//lipooligosaccharide biosynthetic process;GO:0006644//phospholipid metabolic process;GO:1901137//carbohydrate derivative biosynthetic process;GO:0090407//organophosphate biosynthetic process;GO:0006664//glycolipid metabolic process;GO:0008610//lipid biosynthetic process;GO:0006643//membrane lipid metabolic process;GO:1901269//lipooligosaccharide metabolic process;GO:0044283//small mole…
32907984	Pp3c17_22500V3.3	5.756	1.91	-1.59121	1.27613e-270	K03006//DNA-directed RNA polymerase II subunit RPB1 [EC:2.7.7.6]+ko03020//RNA polymerase;K01530//phospholipid-translocating ATPase [EC:7.6.2.1];K13172//serine/arginine repetitive matrix protein 2
32907985	Pp3c17_16820V3.1	7.7	18.173	1.23562	4.6853e-119	K01358//ATP-dependent Clp protease, protease subunit [EC:3.4.21.92]	GO:0004252//serine-type endopeptidase activity;GO:0070011//peptidase activity, acting on L-amino acid peptides;GO:0016787//hydrolase activity;GO:0003824//catalytic activity;GO:0140096//catalytic activity, acting on a protein;GO:0008233//peptidase activity;GO:0008236//serine-type peptidase activity;GO:0004175//endopeptidase activity;GO:0017171//serine hydrolase activity;
32907986	Pp3c17_16820V3.2	5.64	13.066	1.21135	1.59622e-102	K01358//ATP-dependent Clp protease, protease subunit [EC:3.4.21.92]	GO:0004175//endopeptidase activity;GO:0008233//peptidase activity;GO:0016787//hydrolase activity;GO:0017171//serine hydrolase activity;GO:0070011//peptidase activity, acting on L-amino acid peptides;GO:0003824//catalytic activity;GO:0140096//catalytic activity, acting on a protein;GO:0004252//serine-type endopeptidase activity;GO:0008236//serine-type peptidase activity;
32907996	Pp3c17_4375V3.2	3.756	7.786	1.05114	1.5823e-150	K03028//26S proteasome regulatory subunit N1+ko03050//Proteasome;K11838//ubiquitin carboxyl-terminal hydrolase 7 [EC:3.4.19.12]	GO:0019219//regulation of nucleobase-containing compound metabolic process;GO:0071704//organic substance metabolic process;GO:0019222//regulation of metabolic process;GO:0034654//nucleobase-containing compound biosynthetic process;GO:0046483//heterocycle metabolic process;GO:0097659//nucleic acid-templated transcription;GO:0009058//biosynthetic process;GO:0009059//macromolecule biosynthetic proce…
32908084	Pp3c17_23450V3.3	72.106	29.186	-1.30564	0	K20221//importin-4;K00847//fructokinase [EC:2.7.1.4]+ko00520//Amino sugar and nucleotide sugar metabolism+ko01100//Metabolic pathways+ko00051//Fructose and mannose metabolism+ko00500//Starch and sucrose metabolism	GO:0003824//catalytic activity;GO:0016773//phosphotransferase activity, alcohol group as acceptor;GO:0016301//kinase activity;GO:0016772//transferase activity, transferring phosphorus-containing groups;GO:0016740//transferase activity;
32908175	Pp3c17_6440V3.2	3.376	1.496	-1.17702	8.88402e-41	K01051//pectinesterase [EC:3.1.1.11]+ko00040//Pentose and glucuronate interconversions+ko01100//Metabolic pathways	GO:0045490//pectin catabolic process;GO:0044238//primary metabolic process;GO:0008152//metabolic process;GO:0045488//pectin metabolic process;GO:0045229//external encapsulating structure organization;GO:0044248//cellular catabolic process;GO:0071840//cellular component organization or biogenesis;GO:0043170//macromolecule metabolic process;GO:0071704//organic substance metabolic process;GO:0071554…
32908237	Pp3c17_9100V3.1	9.33	2.973	-1.62617	8.68984e-82
32908348	Pp3c17_5580V3.2	8.566	18.89	1.14128	7.69509e-120
32908432	Pp3c17_23650V3.2	5.463	11.556	1.08278	1.01445e-37	K20416//palmitoyl-[glycerolipid] 7-desaturase [EC:1.14.19.42]	GO:0008610//lipid biosynthetic process;GO:0006631//fatty acid metabolic process;GO:0044249//cellular biosynthetic process;GO:0044255//cellular lipid metabolic process;GO:0072330//monocarboxylic acid biosynthetic process;GO:0043436//oxoacid metabolic process;GO:0006636//unsaturated fatty acid biosynthetic process;GO:0008152//metabolic process;GO:0016053//organic acid biosynthetic process;GO:004428…
32908480	Pp3c17_7090V3.1	4.913	53.706	3.45453	0	K05282//gibberellin-44 dioxygenase [EC:1.14.11.12]+ko00904//Diterpenoid biosynthesis+ko01100//Metabolic pathways+ko01110//Biosynthesis of secondary metabolites;K04124//gibberellin 3beta-dioxygenase [EC:1.14.11.15]+ko00904//Diterpenoid biosynthesis+ko01110//Biosynthesis of secondary metabolites	GO:0003824//catalytic activity;GO:0005488//binding;GO:0043169//cation binding;GO:0046872//metal ion binding;GO:0016491//oxidoreductase activity;GO:0043167//ion binding;
32908558	Pp3c24_3979V3.1	27.096	5.796	-2.22985	9.19608e-270		GO:0031224//intrinsic component of membrane;GO:0044425//membrane part;GO:0016021//integral component of membrane;GO:0016020//membrane;
32908623	Pp3c24_840V3.2	1.48	5.483	1.87642	4.08242e-59		GO:0031224//intrinsic component of membrane;GO:0016020//membrane;GO:0044425//membrane part;GO:0016021//integral component of membrane;
32908641	Pp3c24_3660V3.4	1.696	5.896	1.80135	2.87634e-124	K11314//transcriptional adapter 2-alpha	GO:0016070//RNA metabolic process;GO:0033044//regulation of chromosome organization;GO:2000112//regulation of cellular macromolecule biosynthetic process;GO:1901564//organonitrogen compound metabolic process;GO:0009987//cellular process;GO:0051171//regulation of nitrogen compound metabolic process;GO:0051128//regulation of cellular component organization;GO:0071704//organic substance metabolic pr…
32908676	Pp3c24_6920V3.1	1.386	9.853	2.81891	1.02151e-177
32908807	Pp3c24_20800V3.1	71.016	15.666	-2.18204	0	K08150//MFS transporter, SP family, solute carrier family 2 (myo-inositol transporter), member 13	GO:0015758//glucose transport;GO:0006810//transport;GO:0035428//hexose transmembrane transport;GO:0055085//transmembrane transport;GO:0008645//hexose transport;GO:0051234//establishment of localization;GO:0071702//organic substance transport;GO:1905950//monosaccharide transmembrane transport;GO:0008643//carbohydrate transport;GO:0015749//monosaccharide transport;GO:0046323//glucose import;GO:0034…
32908808	Pp3c24_20800V3.2	3.43	1.54	-1.16519	1.99799e-82	K08150//MFS transporter, SP family, solute carrier family 2 (myo-inositol transporter), member 13	GO:0008645//hexose transport;GO:0046323//glucose import;GO:0071702//organic substance transport;GO:0051234//establishment of localization;GO:0034219//carbohydrate transmembrane transport;GO:0015758//glucose transport;GO:0015749//monosaccharide transport;GO:0051179//localization;GO:0006810//transport;GO:0055085//transmembrane transport;GO:1905950//monosaccharide transmembrane transport;GO:0008643/…
32908816	Pp3c24_14440V3.5	1.516	10.46	2.77485	0	K16280//E3 ubiquitin-protein ligase RGLG [EC:2.3.2.27]
32908827	Pp3c24_17030V3.2	2.6	6	1.19993	3.78936e-41
32908832	Pp3c24_12780V3.1	521.656	75.16	-2.78346	0
32908833	Pp3c24_12780V3.2	1510.86	260	-2.5332	0
32908872	Pp3c24_14900V3.2	49.716	110.533	1.14998	0	K15077//elongin-A	GO:0006355//regulation of transcription, DNA-templated;GO:0010556//regulation of macromolecule biosynthetic process;GO:2001141//regulation of RNA biosynthetic process;GO:0019222//regulation of metabolic process;GO:0050789//regulation of biological process;GO:0010468//regulation of gene expression;GO:0019219//regulation of nucleobase-containing compound metabolic process;GO:2000112//regulation of …
32908974	Pp3c24_11870V3.1	28.476	62.706	1.13562	0
32909010	Pp3c24_20010V3.2	171.03	84.99	-1.00992	0	K02723//photosystem II PsbY protein+ko01100//Metabolic pathways+ko00195//Photosynthesis	GO:0009987//cellular process;GO:0015979//photosynthesis;GO:0044237//cellular metabolic process;GO:0008152//metabolic process;GO:0032991//macromolecular complex;GO:0034357//photosynthetic membrane;GO:0009521//photosystem;GO:0044436//thylakoid part;GO:0044425//membrane part;GO:0031224//intrinsic component of membrane;GO:0044424//intracellular part;GO:0043234//protein complex;GO:0009523//photosystem…
32909011	Pp3c24_20010V3.3	10.963	5.183	-1.07304	7.91108e-84	K02723//photosystem II PsbY protein+ko01100//Metabolic pathways+ko00195//Photosynthesis	GO:0015979//photosynthesis;GO:0008152//metabolic process;GO:0044237//cellular metabolic process;GO:0009987//cellular process;GO:0031224//intrinsic component of membrane;GO:0005623//cell;GO:0044436//thylakoid part;GO:0032991//macromolecular complex;GO:0044464//cell part;GO:0016020//membrane;GO:0044424//intracellular part;GO:0009523//photosystem II;GO:0005622//intracellular;GO:0043234//protein comp…
32909012	Pp3c24_20010V3.4	31.553	12.506	-1.32358	0	K02723//photosystem II PsbY protein+ko01100//Metabolic pathways+ko00195//Photosynthesis	GO:0008152//metabolic process;GO:0015979//photosynthesis;GO:0009987//cellular process;GO:0044237//cellular metabolic process;GO:0044425//membrane part;GO:0044464//cell part;GO:0044424//intracellular part;GO:0016021//integral component of membrane;GO:0044436//thylakoid part;GO:0016020//membrane;GO:0098796//membrane protein complex;GO:0009521//photosystem;GO:0009523//photosystem II;GO:0034357//phot…
32909013	Pp3c24_16580V3.1	2.926	1.46	-1.00397	1.92087e-14		GO:0031224//intrinsic component of membrane;GO:0016020//membrane;GO:0044425//membrane part;GO:0016021//integral component of membrane;
32909028	Pp3c24_7050V3.3	7.44	26.436	1.82259	0	K08869//aarF domain-containing kinase	GO:0032559//adenyl ribonucleotide binding;GO:0017076//purine nucleotide binding;GO:1901265//nucleoside phosphate binding;GO:0043168//anion binding;GO:0043167//ion binding;GO:0032553//ribonucleotide binding;GO:0097367//carbohydrate derivative binding;GO:0032555//purine ribonucleotide binding;GO:0016773//phosphotransferase activity, alcohol group as acceptor;GO:0097159//organic cyclic compound bind…
32909135	Pp3c24_7350V3.1	3.613	8.743	1.29188	7.95068e-134	K17086//transmembrane 9 superfamily member 2/4	GO:0044425//membrane part;GO:0016021//integral component of membrane;GO:0016020//membrane;GO:0031224//intrinsic component of membrane;
32909139	Pp3c24_6910V3.1	1.713	4.65	1.43995	1.79855e-47	K07755//arsenite methyltransferase [EC:2.1.1.137]	GO:0016740//transferase activity;GO:0016741//transferase activity, transferring one-carbon groups;GO:0008168//methyltransferase activity;GO:0003824//catalytic activity;
32909144	Pp3c24_20960V3.2	265.686	110.053	-1.27143	0	K02693//photosystem I subunit IV+ko01100//Metabolic pathways+ko00195//Photosynthesis	GO:0015979//photosynthesis;GO:0009987//cellular process;GO:0008152//metabolic process;GO:0044237//cellular metabolic process;GO:0044424//intracellular part;GO:0098796//membrane protein complex;GO:0032991//macromolecular complex;GO:0043234//protein complex;GO:0009538//photosystem I reaction center;GO:0016020//membrane;GO:0044464//cell part;GO:0005622//intracellular;GO:0044425//membrane part;GO:003…
32909154	Pp3c24_16040V3.1	3.19	1.566	-1.04654	2.63735e-17	K14190//GDP-L-galactose phosphorylase [EC:2.7.7.69]+ko01100//Metabolic pathways+ko00053//Ascorbate and aldarate metabolism+ko01110//Biosynthesis of secondary metabolites	GO:0006006//glucose metabolic process;GO:0044238//primary metabolic process;GO:0008152//metabolic process;GO:0044281//small molecule metabolic process;GO:0071704//organic substance metabolic process;GO:0019318//hexose metabolic process;GO:0005996//monosaccharide metabolic process;GO:0005975//carbohydrate metabolic process;GO:0005622//intracellular;GO:0044424//intracellular part;GO:0005737//cytopl…
32909198	Pp3c24_13920V3.2	43.66	93.753	1.10512	1.17966e-272	K03009//DNA-directed RNA polymerases I, II, and III subunit RPABC4+ko03020//RNA polymerase	GO:0016070//RNA metabolic process;GO:0018130//heterocycle biosynthetic process;GO:0044238//primary metabolic process;GO:1901576//organic substance biosynthetic process;GO:0034654//nucleobase-containing compound biosynthetic process;GO:0044249//cellular biosynthetic process;GO:0032774//RNA biosynthetic process;GO:1901362//organic cyclic compound biosynthetic process;GO:0006360//transcription from …
32909228	Pp3c24_10800V3.3	67.436	16.186	-2.04958	0	K03146//cysteine-dependent adenosine diphosphate thiazole synthase [EC:2.4.2.60]+ko01100//Metabolic pathways+ko00730//Thiamine metabolism	GO:0044271//cellular nitrogen compound biosynthetic process;GO:0006725//cellular aromatic compound metabolic process;GO:0034641//cellular nitrogen compound metabolic process;GO:1901576//organic substance biosynthetic process;GO:0046484//oxazole or thiazole metabolic process;GO:0044249//cellular biosynthetic process;GO:0072528//pyrimidine-containing compound biosynthetic process;GO:0009058//biosyn…
32909229	Pp3c24_10800V3.4	108.746	43.23	-1.32923	0	K03146//cysteine-dependent adenosine diphosphate thiazole synthase [EC:2.4.2.60]+ko01100//Metabolic pathways+ko00730//Thiamine metabolism	GO:0017144//drug metabolic process;GO:0006725//cellular aromatic compound metabolic process;GO:0046483//heterocycle metabolic process;GO:0009110//vitamin biosynthetic process;GO:0009228//thiamine biosynthetic process;GO:0044237//cellular metabolic process;GO:0072528//pyrimidine-containing compound biosynthetic process;GO:0018131//oxazole or thiazole biosynthetic process;GO:0009058//biosynthetic p…
32909230	Pp3c24_10800V3.5	68.01	18.193	-1.91091	0	K03146//cysteine-dependent adenosine diphosphate thiazole synthase [EC:2.4.2.60]+ko01100//Metabolic pathways+ko00730//Thiamine metabolism	GO:0009058//biosynthetic process;GO:0072527//pyrimidine-containing compound metabolic process;GO:0034641//cellular nitrogen compound metabolic process;GO:0006950//response to stress;GO:0006767//water-soluble vitamin metabolic process;GO:0006766//vitamin metabolic process;GO:0052838//thiazole metabolic process;GO:0044283//small molecule biosynthetic process;GO:0071704//organic substance metabolic …
32909260	Pp3c24_14480V3.2	2.626	5.856	1.1485	2.72138e-81	K22856//EEF1A lysine methyltransferase 2 [EC:2.1.1.-]
32909274	Pp3c24_13120V3.2	5.08	16.446	1.69894	2.1543e-222	K00660//chalcone synthase [EC:2.3.1.74]+ko04712//Circadian rhythm - plant+ko01100//Metabolic pathways+ko01110//Biosynthesis of secondary metabolites+ko00941//Flavonoid biosynthesis	GO:0008152//metabolic process;GO:0009058//biosynthetic process;GO:0016746//transferase activity, transferring acyl groups;GO:0016740//transferase activity;GO:0016747//transferase activity, transferring acyl groups other than amino-acyl groups;GO:0003824//catalytic activity;
32909317	Pp3c24_4350V3.1	6.06	2.86	-1.08624	1.97405e-71	K05658//ATP-binding cassette, subfamily B (MDR/TAP), member 1 [EC:7.6.2.2]+ko02010//ABC transporters;K02045//sulfate transport system ATP-binding protein [EC:3.6.3.25]+ko00920//Sulfur metabolism+ko02010//ABC transporters	GO:0017076//purine nucleotide binding;GO:0008144//drug binding;GO:0032559//adenyl ribonucleotide binding;GO:1901265//nucleoside phosphate binding;GO:0016817//hydrolase activity, acting on acid anhydrides;GO:0017111//nucleoside-triphosphatase activity;GO:0032553//ribonucleotide binding;GO:0016462//pyrophosphatase activity;GO:0005524//ATP binding;GO:0043167//ion binding;GO:0043168//anion binding;GO…
32909337	Pp3c24_12180V3.3	18.826	42.616	1.16942	0	K04077//chaperonin GroEL+ko03018//RNA degradation	GO:0009987//cellular process;GO:0061077//chaperone-mediated protein folding;GO:0006458//'de novo' protein folding;GO:0007005//mitochondrion organization;GO:0016043//cellular component organization;GO:0042026//protein refolding;GO:0006457//protein folding;GO:0071840//cellular component organization or biogenesis;GO:0006996//organelle organization;GO:0044464//cell part;GO:0005737//cytoplasm;GO:0005…
32909353	Pp3c24_11830V3.2	1.516	3.766	1.30702	1.17515e-28	K02952//small subunit ribosomal protein S13+ko03010//Ribosome	GO:0034641//cellular nitrogen compound metabolic process;GO:0044237//cellular metabolic process;GO:1901566//organonitrogen compound biosynthetic process;GO:0043604//amide biosynthetic process;GO:0034645//cellular macromolecule biosynthetic process;GO:0006518//peptide metabolic process;GO:0044238//primary metabolic process;GO:1901564//organonitrogen compound metabolic process;GO:0071704//organic s…
32909397	Pp3c24_5860V3.1	14.223	4.403	-1.69525	7.59643e-140
32909403	Pp3c24_12160V3.4	1.286	2.933	1.17538	1.11934e-54	K01177//beta-amylase [EC:3.2.1.2]+ko00500//Starch and sucrose metabolism	GO:0009056//catabolic process;GO:0009057//macromolecule catabolic process;GO:1901575//organic substance catabolic process;GO:0044238//primary metabolic process;GO:0043170//macromolecule metabolic process;GO:0016052//carbohydrate catabolic process;GO:0005976//polysaccharide metabolic process;GO:0005975//carbohydrate metabolic process;GO:0071704//organic substance metabolic process;GO:0000272//poly…
32909404	Pp3c24_12160V3.5	3.093	8.126	1.39572	9.43434e-80	K01177//beta-amylase [EC:3.2.1.2]+ko00500//Starch and sucrose metabolism	GO:0071704//organic substance metabolic process;GO:1901575//organic substance catabolic process;GO:0000272//polysaccharide catabolic process;GO:0008152//metabolic process;GO:0043170//macromolecule metabolic process;GO:0009056//catabolic process;GO:0005976//polysaccharide metabolic process;GO:0005975//carbohydrate metabolic process;GO:0016052//carbohydrate catabolic process;GO:0009057//macromolecu…
32909415	Pp3c24_8270V3.2	25.02	50.666	1.01582	0	K00521//ferric-chelate reductase [EC:1.16.1.7];K13126//polyadenylate-binding protein+ko03015//mRNA surveillance pathway+ko03018//RNA degradation+ko03013//RNA transport;K12862//pleiotropic regulator 1+ko03040//Spliceosome;K05941//glutathione gamma-glutamylcysteinyltransferase [EC:2.3.2.15]	GO:0034641//cellular nitrogen compound metabolic process;GO:0032774//RNA biosynthetic process;GO:0009987//cellular process;GO:0031323//regulation of cellular metabolic process;GO:0044249//cellular biosynthetic process;GO:1901360//organic cyclic compound metabolic process;GO:0006351//transcription, DNA-templated;GO:0080090//regulation of primary metabolic process;GO:0046483//heterocycle metabolic …
32909440	Pp3c24_9481V3.1	2.553	5.646	1.12854	4.77905e-49
32909448	Pp3c24_30V3.2	1.336	3.396	1.35113	1.4733e-91	K01536//P-type Na+/K+ transporter [EC:7.2.2.3 7.2.2.-];K05853//Ca2+ transporting ATPase, sarcoplasmic/endoplasmic reticulum [EC:3.6.3.8]	GO:0016020//membrane;GO:0031224//intrinsic component of membrane;GO:0016021//integral component of membrane;GO:0044425//membrane part;GO:0022853//active ion transmembrane transporter activity;GO:0043492//ATPase activity, coupled to movement of substances;GO:0005524//ATP binding;GO:0015075//ion transmembrane transporter activity;GO:0097367//carbohydrate derivative binding;GO:0005215//transporter a…
32909478	Pp3c24_18510V3.3	1.26	5.286	2.0722	6.47607e-188	K15196//transcription factor IIIB 90 kDa subunit	GO:0044238//primary metabolic process;GO:0043632//modification-dependent macromolecule catabolic process;GO:0019538//protein metabolic process;GO:1901565//organonitrogen compound catabolic process;GO:0031146//SCF-dependent proteasomal ubiquitin-dependent protein catabolic process;GO:0044237//cellular metabolic process;GO:0006511//ubiquitin-dependent protein catabolic process;GO:0019941//modificat…
32909491	Pp3c24_13440V3.1	8.236	19.076	1.19722	2.12006e-261	K16903//L-tryptophan---pyruvate aminotransferase [EC:2.6.1.99]+ko00380//Tryptophan metabolism+ko01100//Metabolic pathways;K13192//RNA-binding protein 26
32909523	Pp3c24_17160V3.3	19.293	9.45	-1.03411	1.816e-253	K11137//telomere length regulation protein
32909535	Pp3c24_4180V3.4	2.736	8.45	1.61502	1.60782e-162		GO:0031224//intrinsic component of membrane;GO:0044425//membrane part;GO:0016020//membrane;GO:0016021//integral component of membrane;GO:0008509//anion transmembrane transporter activity;GO:0015171//amino acid transmembrane transporter activity;GO:0022857//transmembrane transporter activity;GO:0015174//basic amino acid transmembrane transporter activity;GO:0008514//organic anion transmembrane tra…
32909562	Pp3c24_19680V3.3	12.676	4.49	-1.51326	9.78065e-155
32909614	Pp3c24_19810V3.1	24.443	9.976	-1.28521	7.116e-178
32909622	Pp3c24_19810V3.4	19.16	6.89	-1.47489	1.96142e-249
32909739	Pp3c24_5170V3.2	2.88	1.316	-1.12549	8.96699e-35	K17426//large subunit ribosomal protein L45	GO:0044464//cell part;GO:0043229//intracellular organelle;GO:0005623//cell;GO:0044424//intracellular part;GO:0043226//organelle;GO:0005622//intracellular;GO:0043227//membrane-bounded organelle;GO:0005737//cytoplasm;GO:0044444//cytoplasmic part;GO:0043231//intracellular membrane-bounded organelle;GO:0005739//mitochondrion;
32909759	Pp3c24_9560V3.1	3.25	8.523	1.37616	1.19577e-124
32909812	Pp3c24_9140V3.3	80.71	27.43	-1.55902	0	K15920//xylan 1,4-beta-xylosidase [EC:3.2.1.37]+ko00520//Amino sugar and nucleotide sugar metabolism+ko01100//Metabolic pathways	GO:0071704//organic substance metabolic process;GO:0008152//metabolic process;GO:0044238//primary metabolic process;GO:0005975//carbohydrate metabolic process;GO:0016798//hydrolase activity, acting on glycosyl bonds;GO:0004553//hydrolase activity, hydrolyzing O-glycosyl compounds;GO:0016787//hydrolase activity;GO:0003824//catalytic activity;
32909818	Pp3c24_9580V3.1	64.066	30.026	-1.09041	3.42771e-244		GO:0016021//integral component of membrane;GO:0044425//membrane part;GO:0031224//intrinsic component of membrane;GO:0016020//membrane;
32909837	Pp3c24_800V3.3	3.426	8.8	1.34174	1.25977e-106		GO:1901564//organonitrogen compound metabolic process;GO:0016043//cellular component organization;GO:0044237//cellular metabolic process;GO:0016226//iron-sulfur cluster assembly;GO:0008152//metabolic process;GO:0031163//metallo-sulfur cluster assembly;GO:0006790//sulfur compound metabolic process;GO:0010467//gene expression;GO:0009987//cellular process;GO:0043170//macromolecule metabolic process;…
32909853	Pp3c24_16410V3.5	2.066	6.363	1.59064	3.10205e-91	K00134//glyceraldehyde 3-phosphate dehydrogenase [EC:1.2.1.12]+ko00010//Glycolysis / Gluconeogenesis+ko01230//Biosynthesis of amino acids+ko01100//Metabolic pathways+ko01110//Biosynthesis of secondary metabolites+ko00710//Carbon fixation in photosynthetic organisms+ko01200//Carbon metabolism	GO:0006006//glucose metabolic process;GO:0071704//organic substance metabolic process;GO:0019318//hexose metabolic process;GO:0005975//carbohydrate metabolic process;GO:0005996//monosaccharide metabolic process;GO:0044281//small molecule metabolic process;GO:0008152//metabolic process;GO:0044238//primary metabolic process;GO:0050661//NADP binding;GO:1901265//nucleoside phosphate binding;GO:001690…
32909897	Pp3c24_14849V3.1	1.146	7.736	2.76481	3.75678e-208
32909898	Pp3c24_9482V3.1	2.513	7.4	1.56372	6.61365e-58
32909937	Pp3c24_9670V3.2	82.78	39.18	-1.07427	0	K22139//mitochondrial pyruvate carrier 2	GO:0051234//establishment of localization;GO:0055085//transmembrane transport;GO:0051179//localization;GO:0006810//transport;GO:0016021//integral component of membrane;GO:0009534//chloroplast thylakoid;GO:0009579//thylakoid;GO:0031984//organelle subcompartment;GO:0016020//membrane;GO:0043231//intracellular membrane-bounded organelle;GO:0044446//intracellular organelle part;GO:0055035//plastid thy…
32909939	Pp3c24_18550V3.2	10.183	41.723	2.04245	0		GO:0008152//metabolic process;GO:0044237//cellular metabolic process;GO:0051188//cofactor biosynthetic process;GO:0051186//cofactor metabolic process;GO:1901006//ubiquinone-6 biosynthetic process;GO:1901004//ubiquinone-6 metabolic process;GO:0009058//biosynthetic process;GO:0042180//cellular ketone metabolic process;GO:0006744//ubiquinone biosynthetic process;GO:1901663//quinone biosynthetic proc…
32910003	Pp3c24_9060V3.2	5.753	16.543	1.51801	0	K03695//ATP-dependent Clp protease ATP-binding subunit ClpB	GO:0010467//gene expression;GO:0008152//metabolic process;GO:0071704//organic substance metabolic process;GO:1901564//organonitrogen compound metabolic process;GO:0006950//response to stress;GO:0044238//primary metabolic process;GO:0006807//nitrogen compound metabolic process;GO:0016485//protein processing;GO:0009266//response to temperature stimulus;GO:0009628//response to abiotic stimulus;GO:00…
32910004	Pp3c24_9060V3.3	7.326	15.666	1.0963	7.14747e-205	K03695//ATP-dependent Clp protease ATP-binding subunit ClpB	GO:0043170//macromolecule metabolic process;GO:0010467//gene expression;GO:0009266//response to temperature stimulus;GO:1901564//organonitrogen compound metabolic process;GO:0009628//response to abiotic stimulus;GO:0071704//organic substance metabolic process;GO:0016485//protein processing;GO:0050896//response to stimulus;GO:0051604//protein maturation;GO:0006508//proteolysis;GO:0019538//protein …
32910016	Pp3c24_20560V3.1	6.253	12.43	1.01513	3.96836e-38
32910063	Pp3c24_10770V3.1	1.326	4.98	1.90807	6.04055e-49		GO:0016020//membrane;GO:0044425//membrane part;GO:0031224//intrinsic component of membrane;GO:0016021//integral component of membrane;
32910064	Pp3c24_10770V3.2	11.22	28.58	1.34904	5.00684e-149		GO:0016021//integral component of membrane;GO:0016020//membrane;GO:0031224//intrinsic component of membrane;GO:0044425//membrane part;
32910084	Pp3c24_2030V3.2	6.76	2.453	-1.46399	4.53794e-53	K02183//calmodulin+ko04016//MAPK signaling pathway - plant+ko04626//Plant-pathogen interaction+ko04070//Phosphatidylinositol signaling system	GO:0043169//cation binding;GO:0046872//metal ion binding;GO:0005488//binding;GO:0005509//calcium ion binding;GO:0043167//ion binding;
32910118	Pp3c24_12360V3.1	13.97	36.803	1.39642	0	K13352//peroxin-11B+ko04146//Peroxisome;K11323//histone arginine demethylase JMJD6 [EC:1.14.11.-]	GO:0065008//regulation of biological quality;GO:0090066//regulation of anatomical structure size;GO:0044375//regulation of peroxisome size;GO:0032535//regulation of cellular component size;GO:0006996//organelle organization;GO:0065007//biological regulation;GO:0007031//peroxisome organization;GO:0016043//cellular component organization;GO:0071840//cellular component organization or biogenesis;GO:…
32910143	Pp3c24_5140V3.2	30.613	10.88	-1.49342	1.01262e-188
32910149	Pp3c24_20470V3.1	4.466	13.343	1.58037	1.64052e-198		GO:0031224//intrinsic component of membrane;GO:0016020//membrane;GO:0016021//integral component of membrane;GO:0044425//membrane part;
32910155	Pp3c24_15670V3.2	4.2	1.56	-1.4301	4.80531e-68	K00134//glyceraldehyde 3-phosphate dehydrogenase [EC:1.2.1.12]+ko00010//Glycolysis / Gluconeogenesis+ko01230//Biosynthesis of amino acids+ko01100//Metabolic pathways+ko01110//Biosynthesis of secondary metabolites+ko00710//Carbon fixation in photosynthetic organisms+ko01200//Carbon metabolism	GO:0016491//oxidoreductase activity;GO:0016620//oxidoreductase activity, acting on the aldehyde or oxo group of donors, NAD or NADP as acceptor;GO:0003824//catalytic activity;GO:0016903//oxidoreductase activity, acting on the aldehyde or oxo group of donors;
32910160	Pp3c24_3580V3.1	2.936	12.833	2.1322	0	K05613//solute carrier family 1 (glial high affinity glutamate transporter), member 2	GO:0016021//integral component of membrane;GO:0044425//membrane part;GO:0031224//intrinsic component of membrane;GO:0016020//membrane;GO:0022857//transmembrane transporter activity;GO:0022804//active transmembrane transporter activity;GO:0015291//secondary active transmembrane transporter activity;GO:0005215//transporter activity;GO:0015293//symporter activity;
32910195	Pp3c24_8280V3.3	1.313	3.993	1.60201	9.88487e-67	K01487//guanine deaminase [EC:3.5.4.3]+ko00230//Purine metabolism+ko01100//Metabolic pathways	GO:0009987//cellular process;GO:1901575//organic substance catabolic process;GO:1901564//organonitrogen compound metabolic process;GO:0006144//purine nucleobase metabolic process;GO:0008152//metabolic process;GO:0006139//nucleobase-containing compound metabolic process;GO:0009112//nucleobase metabolic process;GO:1901361//organic cyclic compound catabolic process;GO:0071704//organic substance meta…
32910199	Pp3c24_9511V3.1	1.483	3.17	1.10924	1.97409e-25
32910201	Pp3c24_8200V3.1	47.3	21.526	-1.13582	0	K08237//hydroquinone glucosyltransferase [EC:2.4.1.218]	GO:0008152//metabolic process;GO:0043229//intracellular organelle;GO:0005622//intracellular;GO:0043231//intracellular membrane-bounded organelle;GO:0044464//cell part;GO:0043227//membrane-bounded organelle;GO:0044424//intracellular part;GO:0005623//cell;GO:0043226//organelle;GO:0016757//transferase activity, transferring glycosyl groups;GO:0016758//transferase activity, transferring hexosyl group…
32910218	Pp3c24_1750V3.1	3.13	6.323	1.00816	3.51874e-33	K21952//CASK-interacting protein
32910219	Pp3c24_1750V3.2	13.676	28.443	1.03378	3.23436e-24	K14165//atypical dual specificity phosphatase [EC:3.1.3.16 3.1.3.48]	GO:0016791//phosphatase activity;GO:0016787//hydrolase activity;GO:0140096//catalytic activity, acting on a protein;GO:0016788//hydrolase activity, acting on ester bonds;GO:0004725//protein tyrosine phosphatase activity;GO:0004721//phosphoprotein phosphatase activity;GO:0003824//catalytic activity;GO:0008138//protein tyrosine/serine/threonine phosphatase activity;GO:0042578//phosphoric ester hydr…
32910231	Pp3c24_14090V3.1	11.106	26.906	1.28972	1.01541e-92	K21232//molybdopterin synthase sulfur carrier subunit+ko04122//Sulfur relay system	GO:0023052//signaling;GO:0009733//response to auxin;GO:0032870//cellular response to hormone stimulus;GO:0071310//cellular response to organic substance;GO:0050789//regulation of biological process;GO:0051188//cofactor biosynthetic process;GO:0009755//hormone-mediated signaling pathway;GO:0051186//cofactor metabolic process;GO:0044249//cellular biosynthetic process;GO:0006796//phosphate-containin…
32910253	Pp3c24_1550V3.2	11.096	41.663	1.90617	0		GO:0043170//macromolecule metabolic process;GO:0044237//cellular metabolic process;GO:0034645//cellular macromolecule biosynthetic process;GO:0044249//cellular biosynthetic process;GO:0044238//primary metabolic process;GO:0006518//peptide metabolic process;GO:0044267//cellular protein metabolic process;GO:0071704//organic substance metabolic process;GO:0009058//biosynthetic process;GO:0044271//ce…
32910312	Pp3c24_13090V3.2	3.336	10.023	1.58722	3.20178e-131	K00660//chalcone synthase [EC:2.3.1.74]+ko04712//Circadian rhythm - plant+ko01100//Metabolic pathways+ko01110//Biosynthesis of secondary metabolites+ko00941//Flavonoid biosynthesis	GO:0008152//metabolic process;GO:0009058//biosynthetic process;GO:0016740//transferase activity;GO:0016747//transferase activity, transferring acyl groups other than amino-acyl groups;GO:0016746//transferase activity, transferring acyl groups;GO:0003824//catalytic activity;
32910329	Pp3c24_1990V3.1	2.83	6.573	1.19655	3.60584e-83	K15377//solute carrier family 44 (choline transporter-like protein), member 2/4/5	GO:0016021//integral component of membrane;GO:0044425//membrane part;GO:0016020//membrane;GO:0031224//intrinsic component of membrane;
32910331	Pp3c24_1990V3.3	5.33	14.03	1.39071	5.74895e-232	K15377//solute carrier family 44 (choline transporter-like protein), member 2/4/5	GO:0016021//integral component of membrane;GO:0016020//membrane;GO:0044425//membrane part;GO:0031224//intrinsic component of membrane;
32910333	Pp3c24_1990V3.5	2.83	7.61	1.4073	4.40134e-101	K15377//solute carrier family 44 (choline transporter-like protein), member 2/4/5	GO:0044425//membrane part;GO:0016021//integral component of membrane;GO:0031224//intrinsic component of membrane;GO:0016020//membrane;
32910336	Pp3c24_1990V3.6	7.393	20.41	1.45111	5.14521e-307	K15377//solute carrier family 44 (choline transporter-like protein), member 2/4/5	GO:0044425//membrane part;GO:0016020//membrane;GO:0016021//integral component of membrane;GO:0031224//intrinsic component of membrane;
32910348	Pp3c24_16120V3.2	4.643	2.153	-1.11199	1.76678e-16
32910416	Pp3c24_11130V3.1	1.77	5.406	1.60895	7.60157e-103		GO:0031326//regulation of cellular biosynthetic process;GO:0050789//regulation of biological process;GO:0009889//regulation of biosynthetic process;GO:0060255//regulation of macromolecule metabolic process;GO:0010556//regulation of macromolecule biosynthetic process;GO:0031323//regulation of cellular metabolic process;GO:0006355//regulation of transcription, DNA-templated;GO:0010468//regulation o…
32910437	Pp3c24_720V3.1	91.153	246.046	1.43833	0		GO:0072593//reactive oxygen species metabolic process;GO:0048827//phyllome development;GO:0032502//developmental process;GO:0048366//leaf development;GO:0090693//plant organ senescence;GO:0007275//multicellular organism development;GO:0009987//cellular process;GO:0010150//leaf senescence;GO:0042592//homeostatic process;GO:0055065//metal ion homeostasis;GO:0099402//plant organ development;GO:00650…
32910449	Pp3c24_20V3.1	3.87	7.773	1.0067	8.97259e-58	K01462//peptide deformylase [EC:3.5.1.88]	GO:1901566//organonitrogen compound biosynthetic process;GO:0043170//macromolecule metabolic process;GO:0009987//cellular process;GO:0044271//cellular nitrogen compound biosynthetic process;GO:0044238//primary metabolic process;GO:0009058//biosynthetic process;GO:0034645//cellular macromolecule biosynthetic process;GO:0008152//metabolic process;GO:0043604//amide biosynthetic process;GO:0010467//g…
32910469	Pp3c24_20050V3.13	2.85	1.233	-1.20847	3.42005e-48
32910473	Pp3c24_17170V3.1	41.43	12.75	-1.69765	0	K11294//nucleolin	GO:0003676//nucleic acid binding;GO:1901363//heterocyclic compound binding;GO:0097159//organic cyclic compound binding;GO:0005488//binding;GO:0003723//RNA binding;
32910489	Pp3c24_2970V3.1	28.583	10.1	-1.50366	0	K13947//auxin efflux carrier family	GO:0051234//establishment of localization;GO:0009914//hormone transport;GO:0050794//regulation of cellular process;GO:0070887//cellular response to chemical stimulus;GO:0009719//response to endogenous stimulus;GO:0048878//chemical homeostasis;GO:0071365//cellular response to auxin stimulus;GO:0042592//homeostatic process;GO:0009987//cellular process;GO:0006810//transport;GO:0071310//cellular resp…
32910628	Pp3c24_16870V3.2	13.646	44.923	1.71618	0	K00966//mannose-1-phosphate guanylyltransferase [EC:2.7.7.13]+ko00520//Amino sugar and nucleotide sugar metabolism+ko01100//Metabolic pathways+ko00051//Fructose and mannose metabolism+ko01110//Biosynthesis of secondary metabolites	GO:0008152//metabolic process;GO:0009058//biosynthetic process;GO:0003824//catalytic activity;GO:0016772//transferase activity, transferring phosphorus-containing groups;GO:0016740//transferase activity;GO:0016779//nucleotidyltransferase activity;
32910641	Pp3c24_14170V3.1	27.77	13.28	-1.06103	1.61203e-183	K05770//translocator protein	GO:0016020//membrane;GO:0016021//integral component of membrane;GO:0031224//intrinsic component of membrane;GO:0044425//membrane part;
32910694	Pp3c24_3670V3.5	1.75	3.9	1.15658	1.17493e-42		GO:0016020//membrane;GO:0044425//membrane part;GO:0016021//integral component of membrane;GO:0031224//intrinsic component of membrane;
32910698	Pp3c24_3670V3.7	1.803	4.43	1.29639	5.04711e-42		GO:0016021//integral component of membrane;GO:0031224//intrinsic component of membrane;GO:0016020//membrane;GO:0044425//membrane part;
32910715	Pp3c24_20200V3.2	7.276	15.386	1.08248	2.25117e-62	K20815//N-terminal acetyltransferase 2	GO:0043226//organelle;GO:0044444//cytoplasmic part;GO:0005737//cytoplasm;GO:0005623//cell;GO:0005739//mitochondrion;GO:0009536//plastid;GO:0005622//intracellular;GO:0043227//membrane-bounded organelle;GO:0043229//intracellular organelle;GO:0044464//cell part;GO:0043231//intracellular membrane-bounded organelle;GO:0044424//intracellular part;
32910750	Pp3c24_15470V3.2	1.446	3.95	1.46102	5.86702e-58	K11968//ariadne-1 [EC:2.3.2.31]	GO:0008152//metabolic process;GO:1903362//regulation of cellular protein catabolic process;GO:0006508//proteolysis;GO:0019538//protein metabolic process;GO:0030163//protein catabolic process;GO:0061136//regulation of proteasomal protein catabolic process;GO:0031323//regulation of cellular metabolic process;GO:1903052//positive regulation of proteolysis involved in cellular protein catabolic proce…
32910761	Pp3c24_2460V3.1	130.933	291.31	1.15407	0	K13201//nucleolysin TIA-1/TIAR
32910779	Pp3c24_19130V3.8	12.223	6.086	-1.02651	3.5205e-89	K03189//urease accessory protein	GO:0006807//nitrogen compound metabolic process;GO:0008152//metabolic process;GO:0043167//ion binding;GO:0016817//hydrolase activity, acting on acid anhydrides;GO:0016462//pyrophosphatase activity;GO:0005488//binding;GO:0016818//hydrolase activity, acting on acid anhydrides, in phosphorus-containing anhydrides;GO:0003824//catalytic activity;GO:0003924//GTPase activity;GO:0017111//nucleoside-triph…
32910803	Pp3c24_590V3.1	1.793	3.946	1.15742	8.50983e-29	K19891//glucan endo-1,3-beta-glucosidase 1/2/3 [EC:3.2.1.39]+ko00500//Starch and sucrose metabolism	GO:0005975//carbohydrate metabolic process;GO:0008152//metabolic process;GO:0071704//organic substance metabolic process;GO:0044238//primary metabolic process;GO:0031225//anchored component of membrane;GO:0005886//plasma membrane;GO:0031226//intrinsic component of plasma membrane;GO:0016020//membrane;GO:0071944//cell periphery;GO:0005623//cell;GO:0044464//cell part;GO:0044425//membrane part;GO:00…
32910817	Pp3c24_9300V3.2	15.876	6.633	-1.2657	3.54739e-193	K04733//interleukin-1 receptor-associated kinase 4 [EC:2.7.11.1]	GO:0032501//multicellular organismal process;GO:0009987//cellular process;GO:0048544//recognition of pollen;GO:0009875//pollen-pistil interaction;GO:0008037//cell recognition;GO:0044706//multi-multicellular organism process;GO:0007154//cell communication;GO:0000003//reproduction;GO:0009856//pollination;GO:0022414//reproductive process;GO:0051704//multi-organism process;
32910818	Pp3c24_9300V3.1	6.873	2.93	-1.21959	2.98335e-44	K04733//interleukin-1 receptor-associated kinase 4 [EC:2.7.11.1]	GO:0032501//multicellular organismal process;GO:0008037//cell recognition;GO:0009875//pollen-pistil interaction;GO:0022414//reproductive process;GO:0048544//recognition of pollen;GO:0009987//cellular process;GO:0009856//pollination;GO:0051704//multi-organism process;GO:0044706//multi-multicellular organism process;GO:0007154//cell communication;GO:0000003//reproduction;
32910820	Pp3c24_11690V3.3	12.356	67.976	2.45712	0
32910822	Pp3c24_4880V3.1	16.103	70.123	2.11901	0
32910824	Pp3c24_4880V3.3	4.333	11.073	1.34065	1.38788e-204
32910850	Pp3c24_15420V3.4	9.62	2.96	-1.6786	7.0197e-195	K03798//cell division protease FtsH [EC:3.4.24.-]	GO:0016021//integral component of membrane;GO:0016020//membrane;GO:0031224//intrinsic component of membrane;GO:0044425//membrane part;GO:0097159//organic cyclic compound binding;GO:0008237//metallopeptidase activity;GO:0017076//purine nucleotide binding;GO:0008144//drug binding;GO:0036094//small molecule binding;GO:0004222//metalloendopeptidase activity;GO:0003824//catalytic activity;GO:0035639//…
32910908	Pp3c24_18670V3.1	1.223	3.383	1.46718	1.42862e-25		GO:0016491//oxidoreductase activity;GO:0004601//peroxidase activity;GO:0016209//antioxidant activity;GO:0016684//oxidoreductase activity, acting on peroxide as acceptor;GO:0003824//catalytic activity;
32910928	Pp3c24_12090V3.9	12	5.34	-1.20453	1.81784e-120	K01369//legumain [EC:3.4.22.34]	GO:1901564//organonitrogen compound metabolic process;GO:0030163//protein catabolic process;GO:1901575//organic substance catabolic process;GO:0016485//protein processing;GO:0006624//vacuolar protein processing;GO:0044267//cellular protein metabolic process;GO:0051603//proteolysis involved in cellular protein catabolic process;GO:0071704//organic substance metabolic process;GO:0051604//protein ma…
32910949	Pp3c24_6000V3.2	2.733	6.36	1.18477	1.53876e-79	K01255//leucyl aminopeptidase [EC:3.4.11.1]+ko01100//Metabolic pathways+ko00480//Glutathione metabolism	GO:0050794//regulation of cellular process;GO:0019220//regulation of phosphate metabolic process;GO:0042325//regulation of phosphorylation;GO:0050789//regulation of biological process;GO:0051726//regulation of cell cycle;GO:0032268//regulation of cellular protein metabolic process;GO:0051338//regulation of transferase activity;GO:0080090//regulation of primary metabolic process;GO:1904029//regula…
32910951	Pp3c24_14230V3.2	3.433	14.726	2.10791	1.36162e-281
32910969	Pp3c24_12240V3.1	6.49	13.536	1.06306	8.19451e-81
32911016	Pp3c24_15320V3.3	22.573	8.953	-1.34017	0	K00276//primary-amine oxidase [EC:1.4.3.21]+ko00410//beta-Alanine metabolism+ko00960//Tropane, piperidine and pyridine alkaloid biosynthesis+ko00350//Tyrosine metabolism+ko01100//Metabolic pathways+ko00950//Isoquinoline alkaloid biosynthesis+ko01110//Biosynthesis of secondary metabolites+ko00260//Glycine, serine and threonine metabolism+ko00360//Phenylalanine metabolism	GO:0008152//metabolic process;GO:0009308//amine metabolic process;GO:0006807//nitrogen compound metabolic process;GO:1901564//organonitrogen compound metabolic process;GO:0071704//organic substance metabolic process;GO:0008131//primary amine oxidase activity;GO:0016638//oxidoreductase activity, acting on the CH-NH2 group of donors;GO:0043167//ion binding;GO:0048038//quinone binding;GO:0046872//me…
32911075	Pp3c9_7920V3.1	22.843	11.33	-1.01316	9.40323e-234	K13415//protein brassinosteroid insensitive 1 [EC:2.7.10.1 2.7.11.1]+ko04075//Plant hormone signal transduction	GO:0044425//membrane part;GO:0031224//intrinsic component of membrane;GO:0016020//membrane;GO:0016021//integral component of membrane;
32911090	Pp3c9_24820V3.1	149.88	61.336	-1.28183	0	K18550//IMP and pyridine-specific 5'-nucleotidase [EC:3.1.3.99 3.1.3.-]+ko00230//Purine metabolism+ko01100//Metabolic pathways+ko00760//Nicotinate and nicotinamide metabolism	GO:0046102//inosine metabolic process;GO:0071589//pyridine nucleoside biosynthetic process;GO:0034641//cellular nitrogen compound metabolic process;GO:0009117//nucleotide metabolic process;GO:0072521//purine-containing compound metabolic process;GO:0006725//cellular aromatic compound metabolic process;GO:0009119//ribonucleoside metabolic process;GO:1901135//carbohydrate derivative metabolic proce…
32911091	Pp3c9_24820V3.2	202.276	87.74	-1.20914	0	K18550//IMP and pyridine-specific 5'-nucleotidase [EC:3.1.3.99 3.1.3.-]+ko00230//Purine metabolism+ko01100//Metabolic pathways+ko00760//Nicotinate and nicotinamide metabolism	GO:0019637//organophosphate metabolic process;GO:1901659//glycosyl compound biosynthetic process;GO:0044249//cellular biosynthetic process;GO:0072522//purine-containing compound biosynthetic process;GO:0042455//ribonucleoside biosynthetic process;GO:0071592//nicotinic acid riboside biosynthetic process;GO:1901657//glycosyl compound metabolic process;GO:0071590//nicotinamide riboside biosynthetic …
32911217	Pp3c9_16810V3.1	2.173	5.14	1.25686	4.36744e-98	K14544//U3 small nucleolar RNA-associated protein 22+ko03008//Ribosome biogenesis in eukaryotes;K08770//ubiquitin C	GO:0016301//kinase activity;GO:0016772//transferase activity, transferring phosphorus-containing groups;GO:0016740//transferase activity;GO:0003824//catalytic activity;
32911240	Pp3c9_6180V3.1	78.81	38.196	-1.0493	0	K04733//interleukin-1 receptor-associated kinase 4 [EC:2.7.11.1]	GO:0044260//cellular macromolecule metabolic process;GO:0071704//organic substance metabolic process;GO:0023052//signaling;GO:0051716//cellular response to stimulus;GO:0050789//regulation of biological process;GO:0036211//protein modification process;GO:0065007//biological regulation;GO:0050794//regulation of cellular process;GO:0008152//metabolic process;GO:0044237//cellular metabolic process;GO…
32911295	Pp3c9_5910V3.2	28.576	8.59	-1.73613	0	K20254//perilipin-4
32911353	Pp3c9_15340V3.1	8.313	3.743	-1.15253	4.94898e-53	K03070//preprotein translocase subunit SecA+ko03060//Protein export	GO:0031224//intrinsic component of membrane;GO:0016021//integral component of membrane;GO:0044425//membrane part;GO:0016020//membrane;GO:0046872//metal ion binding;GO:0043167//ion binding;GO:0005488//binding;GO:0043169//cation binding;
32911356	Pp3c9_9470V3.1	9.046	21.733	1.26386	1.61518e-187
32911359	Pp3c9_18900V3.1	31.923	117.546	1.878	0		GO:0016021//integral component of membrane;GO:0044425//membrane part;GO:0031224//intrinsic component of membrane;GO:0016020//membrane;
32911381	Pp3c9_13670V3.1	4.573	2.183	-1.05298	2.4333e-21	K04733//interleukin-1 receptor-associated kinase 4 [EC:2.7.11.1]	GO:0016020//membrane;GO:0016021//integral component of membrane;GO:0044425//membrane part;GO:0031224//intrinsic component of membrane;
32911443	Pp3c9_13290V3.2	8.14	22.873	1.48775	0	K15377//solute carrier family 44 (choline transporter-like protein), member 2/4/5	GO:0048731//system development;GO:0009888//tissue development;GO:0022414//reproductive process;GO:0022622//root system development;GO:0048608//reproductive structure development;GO:0048364//root development;GO:0009663//plasmodesma organization;GO:0061458//reproductive system development;GO:0010051//xylem and phloem pattern formation;GO:0010065//primary meristem tissue development;GO:0048507//meri…
32911501	Pp3c9_20510V3.2	1.436	4.096	1.50796	6.78579e-44
32911508	Pp3c9_7970V3.1	13.563	34.563	1.33178	2.01374e-283	K17744//L-galactose dehydrogenase [EC:1.1.1.316]+ko01100//Metabolic pathways+ko00053//Ascorbate and aldarate metabolism+ko01110//Biosynthesis of secondary metabolites	GO:0006813//potassium ion transport;GO:0051234//establishment of localization;GO:0051179//localization;GO:0015672//monovalent inorganic cation transport;GO:0030001//metal ion transport;GO:0006811//ion transport;GO:0006810//transport;GO:0006812//cation transport;GO:0005911//cell-cell junction;GO:0055044//symplast;GO:0044464//cell part;GO:0016020//membrane;GO:0005623//cell;GO:0071944//cell peripher…
32911511	Pp3c9_7970V3.4	3.236	6.96	1.09604	3.69617e-44	K17744//L-galactose dehydrogenase [EC:1.1.1.316]+ko01100//Metabolic pathways+ko00053//Ascorbate and aldarate metabolism+ko01110//Biosynthesis of secondary metabolites	GO:0006810//transport;GO:0006813//potassium ion transport;GO:0006812//cation transport;GO:0051234//establishment of localization;GO:0006811//ion transport;GO:0015672//monovalent inorganic cation transport;GO:0051179//localization;GO:0030001//metal ion transport;GO:0071944//cell periphery;GO:0005886//plasma membrane;GO:0005623//cell;GO:0030054//cell junction;GO:0044464//cell part;GO:0016020//membr…
32911533	Pp3c9_15440V3.2	252.15	59.99	-2.0649	0	K08905//photosystem I subunit V+ko01100//Metabolic pathways+ko00195//Photosynthesis	GO:0009987//cellular process;GO:0044237//cellular metabolic process;GO:0015979//photosynthesis;GO:0008152//metabolic process;GO:0009522//photosystem I;GO:0005622//intracellular;GO:0032991//macromolecular complex;GO:0043234//protein complex;GO:0044425//membrane part;GO:0005623//cell;GO:0016020//membrane;GO:0044424//intracellular part;GO:0031224//intrinsic component of membrane;GO:0044436//thylakoi…
32911550	Pp3c9_10820V3.4	2.503	5.613	1.15273	2.2533e-33
32911557	Pp3c9_21840V3.5	3.526	9.243	1.37521	8.69686e-202	K14489//arabidopsis histidine kinase 2/3/4 (cytokinin receptor) [EC:2.7.13.3]+ko04075//Plant hormone signal transduction	GO:0006807//nitrogen compound metabolic process;GO:0009987//cellular process;GO:0006725//cellular aromatic compound metabolic process;GO:0044237//cellular metabolic process;GO:1901360//organic cyclic compound metabolic process;GO:0055086//nucleobase-containing small molecule metabolic process;GO:0044238//primary metabolic process;GO:0008152//metabolic process;GO:0034641//cellular nitrogen compoun…
32911589	Pp3c9_10530V3.4	2.516	6.853	1.41339	3.73809e-58	K03243//translation initiation factor 5B+ko03013//RNA transport;K01510//apyrase [EC:3.6.1.5]+ko00230//Purine metabolism+ko00240//Pyrimidine metabolism;K10406//kinesin family member C2/C3
32911667	Pp3c9_8950V3.1	6.876	15.216	1.14197	3.2729e-54	K17080//prohibitin 1	GO:0016020//membrane;
32911668	Pp3c9_8950V3.2	3.906	8.323	1.0977	5.4508e-72	K17080//prohibitin 1	GO:0016020//membrane;
32911696	Pp3c9_10620V3.3	9.406	4.643	-1.03	1.29629e-252	K14759//isochorismate synthase / 2-succinyl-5-enolpyruvyl-6-hydroxy-3-cyclohexene-1-carboxylate synthase / 2-succinyl-6-hydroxy-2,4-cyclohexadiene-1-carboxylate synthase / O-succinylbenzoate synthase [EC:5.4.4.2 2.2.1.9 4.2.99.20 4.2.1.113]+ko00130//Ubiquinone and other terpenoid-quinone biosynthesis+ko01100//Metabolic pathways+ko01110//Biosynthesis of secondary metabolites	GO:0044283//small molecule biosynthetic process;GO:1901663//quinone biosynthetic process;GO:0044248//cellular catabolic process;GO:0043436//oxoacid metabolic process;GO:0006807//nitrogen compound metabolic process;GO:0046395//carboxylic acid catabolic process;GO:0009987//cellular process;GO:0051188//cofactor biosynthetic process;GO:0009056//catabolic process;GO:0016054//organic acid catabolic pro…
32911701	Pp3c9_4460V3.1	104.103	51.643	-1.01288	0	K22314//glucosinolate gamma-glutamyl hydrolase [EC:3.4.19.16]
32911750	Pp3c9_8530V3.1	17.68	1.77	-3.3182	1.58387e-301
32911762	Pp3c9_3190V3.1	60.686	25.683	-1.21742	0	K21989//calcium permeable stress-gated cation channel	GO:0016021//integral component of membrane;GO:0044425//membrane part;GO:0031224//intrinsic component of membrane;GO:0016020//membrane;
32911810	Pp3c9_10970V3.1	3.88	8.74	1.15251	9.9717e-110	K17500//integrin-linked kinase-associated serine/threonine phosphatase 2C [EC:3.1.3.16]	GO:0004722//protein serine/threonine phosphatase activity;GO:0016788//hydrolase activity, acting on ester bonds;GO:0016787//hydrolase activity;GO:0042578//phosphoric ester hydrolase activity;GO:0003824//catalytic activity;GO:0016791//phosphatase activity;GO:0140096//catalytic activity, acting on a protein;GO:0004721//phosphoprotein phosphatase activity;
32911812	Pp3c9_10970V3.3	2.163	4.91	1.20206	2.26321e-51	K17500//integrin-linked kinase-associated serine/threonine phosphatase 2C [EC:3.1.3.16]	GO:0042578//phosphoric ester hydrolase activity;GO:0004722//protein serine/threonine phosphatase activity;GO:0016791//phosphatase activity;GO:0016787//hydrolase activity;GO:0004721//phosphoprotein phosphatase activity;GO:0003824//catalytic activity;GO:0016788//hydrolase activity, acting on ester bonds;GO:0140096//catalytic activity, acting on a protein;
32911855	Pp3c9_570V3.2	7.586	52.573	2.7928	0	K13699//abhydrolase domain-containing protein 5 [EC:2.3.1.51]	GO:0055088//lipid homeostasis;GO:0065008//regulation of biological quality;GO:0065007//biological regulation;GO:0055081//anion homeostasis;GO:0055089//fatty acid homeostasis;GO:0055091//phospholipid homeostasis;GO:0042592//homeostatic process;GO:0070328//triglyceride homeostasis;GO:0048878//chemical homeostasis;GO:0055090//acylglycerol homeostasis;GO:0050801//ion homeostasis;GO:0016787//hydrolase…
32911860	Pp3c9_18930V3.3	1.906	16.363	3.10155	2.96799e-240
32911877	Pp3c9_24380V3.1	49.58	108.116	1.12839	0	K03676//glutaredoxin 3	GO:0065007//biological regulation;GO:0045454//cell redox homeostasis;GO:0065008//regulation of biological quality;GO:0050789//regulation of biological process;GO:0042592//homeostatic process;GO:0050794//regulation of cellular process;GO:0019725//cellular homeostasis;GO:0009987//cellular process;GO:0005623//cell;GO:0003824//catalytic activity;GO:0016491//oxidoreductase activity;GO:0009055//electro…
32911879	Pp3c9_3410V3.1	1.63	5.04	1.63507	1.73183e-46	K02260//cytochrome c oxidase assembly protein subunit 17+ko01100//Metabolic pathways+ko00190//Oxidative phosphorylation	GO:0006825//copper ion transport;GO:0030001//metal ion transport;GO:0006811//ion transport;GO:0000041//transition metal ion transport;GO:0051179//localization;GO:0006810//transport;GO:0006812//cation transport;GO:0051234//establishment of localization;GO:0031975//envelope;GO:0043233//organelle lumen;GO:0031967//organelle envelope;GO:0043231//intracellular membrane-bounded organelle;GO:0044424//in…
32911880	Pp3c9_3410V3.2	1.396	4.116	1.53556	1.04372e-34	K02260//cytochrome c oxidase assembly protein subunit 17+ko01100//Metabolic pathways+ko00190//Oxidative phosphorylation	GO:0006825//copper ion transport;GO:0000041//transition metal ion transport;GO:0006811//ion transport;GO:0051179//localization;GO:0006812//cation transport;GO:0051234//establishment of localization;GO:0030001//metal ion transport;GO:0006810//transport;GO:0031975//envelope;GO:0005623//cell;GO:0043226//organelle;GO:0044464//cell part;GO:0005737//cytoplasm;GO:0043231//intracellular membrane-bounded …
32911887	Pp3c9_910V3.3	5.003	1.73	-1.53849	3.64341e-65	K03265//peptide chain release factor subunit 1+ko03015//mRNA surveillance pathway	GO:0005623//cell;GO:0044464//cell part;GO:0005737//cytoplasm;GO:0005622//intracellular;GO:0044424//intracellular part;GO:0008135//translation factor activity, RNA binding;GO:1901363//heterocyclic compound binding;GO:0097159//organic cyclic compound binding;GO:0003747//translation release factor activity;GO:0005488//binding;GO:0003723//RNA binding;GO:0008079//translation termination factor activit…
32911895	Pp3c9_23190V3.1	147.1	40.123	-1.87549	0	K03260//translation initiation factor 4G+ko03013//RNA transport	GO:0044425//membrane part;GO:0016020//membrane;GO:0031224//intrinsic component of membrane;GO:0016021//integral component of membrane;
32911931	Pp3c9_19810V3.3	5.283	12.353	1.21055	4.07125e-89	K17911//beta-carotene isomerase [EC:5.2.1.14]+ko00906//Carotenoid biosynthesis+ko01110//Biosynthesis of secondary metabolites	GO:0009653//anatomical structure morphogenesis;GO:1901601//strigolactone biosynthetic process;GO:1901576//organic substance biosynthetic process;GO:0071704//organic substance metabolic process;GO:0032502//developmental process;GO:0048731//system development;GO:0008299//isoprenoid biosynthetic process;GO:0010016//shoot system morphogenesis;GO:0008152//metabolic process;GO:0048646//anatomical struc…
32912041	Pp3c9_18530V3.1	2.136	4.386	1.02907	4.81788e-17	K12811//ATP-dependent RNA helicase DDX46/PRP5 [EC:3.6.4.13]+ko03040//Spliceosome;K10406//kinesin family member C2/C3
32912047	Pp3c9_22290V3.1	3.116	6.506	1.05673	8.87857e-64
32912074	Pp3c9_12430V3.3	3.683	1.676	-1.10687	3.44396e-26	K15430//tRNA (guanine10-N2)-methyltransferase [EC:2.1.1.214]	GO:0006139//nucleobase-containing compound metabolic process;GO:0001510//RNA methylation;GO:0006725//cellular aromatic compound metabolic process;GO:0043170//macromolecule metabolic process;GO:0044237//cellular metabolic process;GO:0008033//tRNA processing;GO:0034660//ncRNA metabolic process;GO:0006399//tRNA metabolic process;GO:0008152//metabolic process;GO:0090304//nucleic acid metabolic proces…
32912100	Pp3c9_11060V3.3	88.463	209.576	1.24705	0	K08956//AFG3 family protein [EC:3.4.24.-];K22857//EEF1A lysine methyltransferase 4 [EC:2.1.1.-];K01256//aminopeptidase N [EC:3.4.11.2]+ko01100//Metabolic pathways+ko00480//Glutathione metabolism
32912152	Pp3c9_3440V3.2	391.906	1856.91	2.24633	0	K08907//light-harvesting complex I chlorophyll a/b binding protein 1+ko00196//Photosynthesis - antenna proteins	GO:0015979//photosynthesis;GO:0018298//protein-chromophore linkage;GO:0044237//cellular metabolic process;GO:0006464//cellular protein modification process;GO:0071704//organic substance metabolic process;GO:0019538//protein metabolic process;GO:0050896//response to stimulus;GO:0009416//response to light stimulus;GO:0009314//response to radiation;GO:0044267//cellular protein metabolic process;GO:0…
32912211	Pp3c9_6090V3.2	4.906	2.12	-1.2065	9.08663e-46	K15112//solute carrier family 25 (mitochondrial uncoupling protein), member 27	GO:0065007//biological regulation;GO:0051881//regulation of mitochondrial membrane potential;GO:0009628//response to abiotic stimulus;GO:0006839//mitochondrial transport;GO:0009409//response to cold;GO:0051234//establishment of localization;GO:0009266//response to temperature stimulus;GO:0006950//response to stress;GO:0051179//localization;GO:0006810//transport;GO:0065008//regulation of biologica…
32912242	Pp3c9_7400V3.2	6.006	2.68	-1.13487	1.71203e-148	K21776//protein lin-54
32912295	Pp3c9_16970V3.3	2.263	4.866	1.07628	3.89733e-36	K05402//toll-interacting protein;K16280//E3 ubiquitin-protein ligase RGLG [EC:2.3.2.27];K13210//far upstream element-binding protein;K13448//calcium-binding protein CML+ko04626//Plant-pathogen interaction	GO:0009409//response to cold;GO:0009628//response to abiotic stimulus;GO:0006950//response to stress;GO:0050896//response to stimulus;GO:0009266//response to temperature stimulus;GO:0044424//intracellular part;GO:0016021//integral component of membrane;GO:0044444//cytoplasmic part;GO:0009506//plasmodesma;GO:0044425//membrane part;GO:0005911//cell-cell junction;GO:0044464//cell part;GO:0031224//in…
32912418	Pp3c9_3180V3.1	44.453	114.97	1.37747	0	K06995//uncharacterized protein
32912489	Pp3c9_21250V3.3	4.923	10.946	1.16033	5.22781e-248	K14963//COMPASS component SWD3;K22382//WD repeat-containing protein 26	GO:0050794//regulation of cellular process;GO:0010556//regulation of macromolecule biosynthetic process;GO:0019222//regulation of metabolic process;GO:0031326//regulation of cellular biosynthetic process;GO:0080090//regulation of primary metabolic process;GO:0065007//biological regulation;GO:0010468//regulation of gene expression;GO:0009889//regulation of biosynthetic process;GO:0050789//regulati…
32912490	Pp3c9_21250V3.1	1.65	7.683	2.18541	0	K14963//COMPASS component SWD3;K22382//WD repeat-containing protein 26	GO:1903506//regulation of nucleic acid-templated transcription;GO:0019219//regulation of nucleobase-containing compound metabolic process;GO:0060255//regulation of macromolecule metabolic process;GO:0065007//biological regulation;GO:0006355//regulation of transcription, DNA-templated;GO:0031323//regulation of cellular metabolic process;GO:0051171//regulation of nitrogen compound metabolic process…
32912499	Pp3c9_18000V3.4	2.29	5.546	1.27788	5.61048e-49	K00327//NADPH-ferrihemoprotein reductase [EC:1.6.2.4]	GO:0031163//metallo-sulfur cluster assembly;GO:0051188//cofactor biosynthetic process;GO:0044085//cellular component biogenesis;GO:0006790//sulfur compound metabolic process;GO:0044249//cellular biosynthetic process;GO:0009058//biosynthetic process;GO:0051186//cofactor metabolic process;GO:0016043//cellular component organization;GO:0008152//metabolic process;GO:0009987//cellular process;GO:00162…
32912518	Pp3c9_23030V3.1	8.453	1.386	-2.58926	2.19557e-151
32912576	Pp3c9_5310V3.1	5.07	17.72	1.81171	0	K02960//small subunit ribosomal protein S16e+ko03010//Ribosome	GO:0009532//plastid stroma;GO:0043226//organelle;GO:0043227//membrane-bounded organelle;GO:0009570//chloroplast stroma;GO:0044444//cytoplasmic part;GO:0043231//intracellular membrane-bounded organelle;GO:0044424//intracellular part;GO:0044434//chloroplast part;GO:0044446//intracellular organelle part;GO:0005737//cytoplasm;GO:0009579//thylakoid;GO:0044422//organelle part;GO:0009536//plastid;GO:004…
32912577	Pp3c9_5310V3.2	358.936	1513.12	2.07321	0	K02960//small subunit ribosomal protein S16e+ko03010//Ribosome	GO:0009579//thylakoid;GO:0009570//chloroplast stroma;GO:0044422//organelle part;GO:0043226//organelle;GO:0005622//intracellular;GO:0044444//cytoplasmic part;GO:0005623//cell;GO:0044446//intracellular organelle part;GO:0043227//membrane-bounded organelle;GO:0005737//cytoplasm;GO:0044464//cell part;GO:0043229//intracellular organelle;GO:0009536//plastid;GO:0009507//chloroplast;GO:0044435//plastid p…
32912582	Pp3c9_4760V3.1	19.1	255.41	3.74429	0	K03006//DNA-directed RNA polymerase II subunit RPB1 [EC:2.7.7.6]+ko03020//RNA polymerase;K10955//mucin-2;K11855//ubiquitin carboxyl-terminal hydrolase 36/42 [EC:3.4.19.12]
32912584	Pp3c9_4760V3.3	3.276	35.433	3.42886	0	K03006//DNA-directed RNA polymerase II subunit RPB1 [EC:2.7.7.6]+ko03020//RNA polymerase;K10955//mucin-2;K11855//ubiquitin carboxyl-terminal hydrolase 36/42 [EC:3.4.19.12]
32912585	Pp3c9_4760V3.4	3.28	42.516	3.69107	0	K03006//DNA-directed RNA polymerase II subunit RPB1 [EC:2.7.7.6]+ko03020//RNA polymerase;K10955//mucin-2;K11855//ubiquitin carboxyl-terminal hydrolase 36/42 [EC:3.4.19.12]
32912586	Pp3c9_4760V3.5	6.316	74.53	3.54652	0	K03006//DNA-directed RNA polymerase II subunit RPB1 [EC:2.7.7.6]+ko03020//RNA polymerase;K10955//mucin-2;K11855//ubiquitin carboxyl-terminal hydrolase 36/42 [EC:3.4.19.12]
32912597	Pp3c9_9050V3.3	6.686	16.913	1.33635	1.00782e-222	K02433//aspartyl-tRNA(Asn)/glutamyl-tRNA(Gln) amidotransferase subunit A [EC:6.3.5.6 6.3.5.7]+ko00970//Aminoacyl-tRNA biosynthesis+ko01100//Metabolic pathways;K19996//phosphatidylinositol transfer protein SFH5	GO:0005622//intracellular;GO:0044464//cell part;GO:0005623//cell;GO:0005215//transporter activity;
32912620	Pp3c9_8580V3.1	6.846	3.1	-1.1428	3.09806e-81	K14491//two-component response regulator ARR-B family+ko04075//Plant hormone signal transduction	GO:0019438//aromatic compound biosynthetic process;GO:0010556//regulation of macromolecule biosynthetic process;GO:0019222//regulation of metabolic process;GO:0050789//regulation of biological process;GO:0065007//biological regulation;GO:1903506//regulation of nucleic acid-templated transcription;GO:0034654//nucleobase-containing compound biosynthetic process;GO:0010467//gene expression;GO:190157…
32912679	Pp3c9_10480V3.2	11.546	26.183	1.18473	1.2112e-137
32912686	Pp3c9_3830V3.1	1.283	5.386	2.0646	3.66246e-83
32912700	Pp3c9_740V3.2	21.99	2.073	-3.41044	0
32912703	Pp3c9_5900V3.1	38.046	18.736	-1.02046	8.88576e-167
32912711	Pp3c9_10030V3.15	4.586	2.173	-1.08645	3.02782e-45
32912753	Pp3c9_15130V3.1	1.633	11.566	2.82017	0	K00278//L-aspartate oxidase [EC:1.4.3.16]+ko00250//Alanine, aspartate and glutamate metabolism+ko01100//Metabolic pathways+ko00760//Nicotinate and nicotinamide metabolism	GO:0006725//cellular aromatic compound metabolic process;GO:0006753//nucleoside phosphate metabolic process;GO:0046496//nicotinamide nucleotide metabolic process;GO:0009108//coenzyme biosynthetic process;GO:0009058//biosynthetic process;GO:0019674//NAD metabolic process;GO:1901360//organic cyclic compound metabolic process;GO:0034654//nucleobase-containing compound biosynthetic process;GO:0008152…
32912827	Pp3c9_13640V3.1	2.056	4.25	1.03898	1.00677e-14	K18490//homeobox protein OTX2;K14292//trimethylguanosine synthase [EC:2.1.1.-]+ko03013//RNA transport;K09326//homeobox protein OTX1	GO:0043226//organelle;GO:0044464//cell part;GO:0044424//intracellular part;GO:0043229//intracellular organelle;GO:0043227//membrane-bounded organelle;GO:0005634//nucleus;GO:0005623//cell;GO:0005622//intracellular;GO:0043231//intracellular membrane-bounded organelle;GO:0003677//DNA binding;GO:0005488//binding;GO:0003676//nucleic acid binding;GO:0097159//organic cyclic compound binding;GO:1901363//…
32912831	Pp3c9_13310V3.3	1.226	2.71	1.14175	3.31699e-30		GO:0034655//nucleobase-containing compound catabolic process;GO:0006412//translation;GO:0009056//catabolic process;GO:0009057//macromolecule catabolic process;GO:0071704//organic substance metabolic process;GO:0009059//macromolecule biosynthetic process;GO:0006520//cellular amino acid metabolic process;GO:0044249//cellular biosynthetic process;GO:0043170//macromolecule metabolic process;GO:000651…
32912847	Pp3c9_18620V3.1	5.113	1.726	-1.57896	3.2491e-166	K08819//cyclin-dependent kinase 12/13 [EC:2.7.11.22 2.7.11.23]	GO:0006468//protein phosphorylation;GO:0006793//phosphorus metabolic process;GO:0019538//protein metabolic process;GO:0006464//cellular protein modification process;GO:0043170//macromolecule metabolic process;GO:0006796//phosphate-containing compound metabolic process;GO:0044237//cellular metabolic process;GO:0009987//cellular process;GO:0036211//protein modification process;GO:0006807//nitrogen …
32912879	Pp3c9_24180V3.1	18.93	2.376	-2.97278	0		GO:0031224//intrinsic component of membrane;GO:0016021//integral component of membrane;GO:0016020//membrane;GO:0044425//membrane part;
32912882	Pp3c9_15390V3.2	7.64	19.083	1.32249	6.67554e-250	K00831//phosphoserine aminotransferase [EC:2.6.1.52]+ko00750//Vitamin B6 metabolism+ko01230//Biosynthesis of amino acids+ko01100//Metabolic pathways+ko00260//Glycine, serine and threonine metabolism+ko01200//Carbon metabolism	GO:1901607//alpha-amino acid biosynthetic process;GO:1901566//organonitrogen compound biosynthetic process;GO:0006563//L-serine metabolic process;GO:0044283//small molecule biosynthetic process;GO:0046394//carboxylic acid biosynthetic process;GO:0006082//organic acid metabolic process;GO:1901605//alpha-amino acid metabolic process;GO:0016053//organic acid biosynthetic process;GO:0009058//biosynth…
32912999	Pp3c9_11080V3.2	9.813	22.57	1.20004	0	K01595//phosphoenolpyruvate carboxylase [EC:4.1.1.31]+ko01100//Metabolic pathways+ko00710//Carbon fixation in photosynthetic organisms+ko00620//Pyruvate metabolism+ko01200//Carbon metabolism	GO:0009060//aerobic respiration;GO:0044281//small molecule metabolic process;GO:0055114//oxidation-reduction process;GO:0009987//cellular process;GO:0006101//citrate metabolic process;GO:0071704//organic substance metabolic process;GO:0008152//metabolic process;GO:0015977//carbon fixation;GO:0019752//carboxylic acid metabolic process;GO:0045333//cellular respiration;GO:0006099//tricarboxylic acid…
32913046	Pp3c9_16680V3.1	63.476	18.156	-1.81111	0	K21989//calcium permeable stress-gated cation channel	GO:0016021//integral component of membrane;GO:0031224//intrinsic component of membrane;GO:0016020//membrane;GO:0044425//membrane part;
32913111	Pp3c9_9380V3.1	44.503	13.43	-1.72487	0
32913126	Pp3c9_5280V3.2	20.203	5.08	-1.99255	0	K02960//small subunit ribosomal protein S16e+ko03010//Ribosome	GO:0005737//cytoplasm;GO:0009579//thylakoid;GO:0043227//membrane-bounded organelle;GO:0044464//cell part;GO:0009570//chloroplast stroma;GO:0009536//plastid;GO:0043229//intracellular organelle;GO:0005623//cell;GO:0043231//intracellular membrane-bounded organelle;GO:0044422//organelle part;GO:0009532//plastid stroma;GO:0044435//plastid part;GO:0044446//intracellular organelle part;GO:0044424//intra…
32913128	Pp3c9_21750V3.5	5.73	2.573	-1.16019	1.7285e-90	K08819//cyclin-dependent kinase 12/13 [EC:2.7.11.22 2.7.11.23]	GO:0009987//cellular process;GO:0006468//protein phosphorylation;GO:0006464//cellular protein modification process;GO:0006796//phosphate-containing compound metabolic process;GO:0044237//cellular metabolic process;GO:0006807//nitrogen compound metabolic process;GO:0019538//protein metabolic process;GO:0043412//macromolecule modification;GO:0043170//macromolecule metabolic process;GO:0006793//phos…
32913169	Pp3c9_17180V3.2	1.496	6.893	2.19272	3.84202e-212	K00627//pyruvate dehydrogenase E2 component (dihydrolipoamide acetyltransferase) [EC:2.3.1.12]+ko00010//Glycolysis / Gluconeogenesis+ko00020//Citrate cycle (TCA cycle)+ko01100//Metabolic pathways+ko01110//Biosynthesis of secondary metabolites+ko00620//Pyruvate metabolism+ko01200//Carbon metabolism	GO:0043436//oxoacid metabolic process;GO:0006090//pyruvate metabolic process;GO:0071704//organic substance metabolic process;GO:0019752//carboxylic acid metabolic process;GO:0008152//metabolic process;GO:0044281//small molecule metabolic process;GO:0032787//monocarboxylic acid metabolic process;GO:0044237//cellular metabolic process;GO:0006082//organic acid metabolic process;GO:0009987//cellular …
32913203	Pp3c9_5030V3.2	4.71	1.99	-1.24208	5.58062e-132
32913247	Pp3c9_6630V3.2	12.853	35.053	1.45659	3.18e-215	K14964//Set1/Ash2 histone methyltransferase complex subunit ASH2	GO:0050896//response to stimulus;GO:0006950//response to stress;
32913249	Pp3c9_6630V3.4	3.713	14.556	1.98526	5.0851e-162	K14964//Set1/Ash2 histone methyltransferase complex subunit ASH2	GO:0006950//response to stress;GO:0050896//response to stimulus;
32913333	Pp3c9_840V3.1	3.78	1.69	-1.14728	1.10062e-33
32913572	Pp3c9_6890V3.1	1.21	3.38	1.47051	2.21718e-53	K01469//5-oxoprolinase (ATP-hydrolysing) [EC:3.5.2.9]+ko01100//Metabolic pathways+ko00480//Glutathione metabolism	GO:0008152//metabolic process;GO:0044271//cellular nitrogen compound biosynthetic process;GO:0044249//cellular biosynthetic process;GO:1901576//organic substance biosynthetic process;GO:0009058//biosynthetic process;GO:0006412//translation;GO:0071704//organic substance metabolic process;GO:0006807//nitrogen compound metabolic process;GO:0019538//protein metabolic process;GO:0043604//amide biosynt…
32913573	Pp3c9_6890V3.2	1.243	3.056	1.2995	2.14329e-25	K01469//5-oxoprolinase (ATP-hydrolysing) [EC:3.5.2.9]+ko01100//Metabolic pathways+ko00480//Glutathione metabolism	GO:0006807//nitrogen compound metabolic process;GO:1901566//organonitrogen compound biosynthetic process;GO:0009058//biosynthetic process;GO:0006412//translation;GO:0009059//macromolecule biosynthetic process;GO:0010467//gene expression;GO:0043603//cellular amide metabolic process;GO:0044260//cellular macromolecule metabolic process;GO:0034645//cellular macromolecule biosynthetic process;GO:00431…
32913636	Pp3c9_6730V3.1	3.893	1.72	-1.17312	7.42348e-28		GO:0031224//intrinsic component of membrane;GO:0016020//membrane;GO:0044425//membrane part;GO:0016021//integral component of membrane;
32913638	Pp3c9_2890V3.1	7.656	17.43	1.18224	0	K20473//neuroblastoma-amplified sequence	GO:0016020//membrane;
32913687	Pp3c9_4170V3.1	3.046	13.09	2.10122	1.19316e-153	K10624//E3 ubiquitin-protein ligase RBBP6 [EC:2.3.2.27]	GO:0043231//intracellular membrane-bounded organelle;GO:0043227//membrane-bounded organelle;GO:0044464//cell part;GO:0043229//intracellular organelle;GO:0005623//cell;GO:0043226//organelle;GO:0005634//nucleus;GO:0005622//intracellular;GO:0044424//intracellular part;GO:0004842//ubiquitin-protein transferase activity;GO:0046872//metal ion binding;GO:0043169//cation binding;GO:0019787//ubiquitin-lik…
32913692	Pp3c9_7310V3.2	7.493	2.423	-1.61898	3.60751e-89
32913753	Pp3c9_2940V3.3	1.673	6.436	1.93658	1.16743e-116	K10669//2'-phosphotransferase [EC:2.7.1.160]	GO:0090304//nucleic acid metabolic process;GO:0008033//tRNA processing;GO:0034641//cellular nitrogen compound metabolic process;GO:0006396//RNA processing;GO:1901360//organic cyclic compound metabolic process;GO:0043170//macromolecule metabolic process;GO:0044237//cellular metabolic process;GO:0016070//RNA metabolic process;GO:0034660//ncRNA metabolic process;GO:0044238//primary metabolic process…
32913783	Pp3c9_6850V3.2	8.096	16.3	1.01211	9.88556e-42	K22069//LYR motif-containing protein 4
32913788	Pp3c9_21410V3.1	7.966	19.096	1.25523	1.3862e-247	K13412//calcium-dependent protein kinase [EC:2.7.11.1]+ko04626//Plant-pathogen interaction	GO:0018193//peptidyl-amino acid modification;GO:0071229//cellular response to acid chemical;GO:0043170//macromolecule metabolic process;GO:0071495//cellular response to endogenous stimulus;GO:0071215//cellular response to abscisic acid stimulus;GO:0065007//biological regulation;GO:0007165//signal transduction;GO:0043412//macromolecule modification;GO:0071310//cellular response to organic substanc…
32913790	Pp3c9_20090V3.1	9.016	4.4	-1.04514	2.6157e-83	K01653//acetolactate synthase I/III small subunit [EC:2.2.1.6]+ko00290//Valine, leucine and isoleucine biosynthesis+ko00770//Pantothenate and CoA biosynthesis+ko01230//Biosynthesis of amino acids+ko01100//Metabolic pathways+ko00650//Butanoate metabolism+ko01110//Biosynthesis of secondary metabolites+ko01210//2-Oxocarboxylic acid metabolism+ko00660//C5-Branched dibasic acid metabolism;K00654//seri…	GO:0050789//regulation of biological process;GO:0043170//macromolecule metabolic process;GO:1903506//regulation of nucleic acid-templated transcription;GO:2001141//regulation of RNA biosynthetic process;GO:0006807//nitrogen compound metabolic process;GO:0051252//regulation of RNA metabolic process;GO:0009059//macromolecule biosynthetic process;GO:0008152//metabolic process;GO:0019438//aromatic co…
32913814	Pp3c9_24601V3.1	3.28	1.536	-1.08155	5.6149e-13	K10841//DNA excision repair protein ERCC-6+ko03420//Nucleotide excision repair
32913843	Pp3c9_19170V3.1	22.036	48.913	1.14684	0	K04733//interleukin-1 receptor-associated kinase 4 [EC:2.7.11.1]
32913882	Pp3c9_16850V3.6	6.343	3.173	-1.03303	3.47436e-21
32913892	Pp3c9_14080V3.2	3.453	8.753	1.34306	3.90296e-80	K09286//EREBP-like factor	GO:0019438//aromatic compound biosynthetic process;GO:0009058//biosynthetic process;GO:0008152//metabolic process;GO:0009059//macromolecule biosynthetic process;GO:0043170//macromolecule metabolic process;GO:0097659//nucleic acid-templated transcription;GO:0034654//nucleobase-containing compound biosynthetic process;GO:0009987//cellular process;GO:0044271//cellular nitrogen compound biosynthetic …
32913920	Pp3c9_20460V3.1	6.413	13.84	1.10353	1.05489e-160	K17275//plastin-1	GO:0051639//actin filament network formation;GO:0051764//actin crosslink formation;GO:0006996//organelle organization;GO:0007015//actin filament organization;GO:0071840//cellular component organization or biogenesis;GO:0030029//actin filament-based process;GO:0022607//cellular component assembly;GO:0051017//actin filament bundle assembly;GO:0061572//actin filament bundle organization;GO:0007010//…
32914059	Pp3c9_19720V3.2	46.966	22.613	-1.055	8.65718e-230	K01824//cholestenol Delta-isomerase [EC:5.3.3.5]+ko01100//Metabolic pathways+ko01110//Biosynthesis of secondary metabolites+ko00100//Steroid biosynthesis	GO:0016125//sterol metabolic process;GO:0044238//primary metabolic process;GO:1901360//organic cyclic compound metabolic process;GO:0008202//steroid metabolic process;GO:0006629//lipid metabolic process;GO:0008152//metabolic process;GO:0071704//organic substance metabolic process;GO:1901615//organic hydroxy compound metabolic process;GO:0016021//integral component of membrane;GO:0005623//cell;GO:…
32914081	Pp3c9_25990V3.1	52.516	18.863	-1.4785	0	K01681//aconitate hydratase [EC:4.2.1.3]+ko00020//Citrate cycle (TCA cycle)+ko01230//Biosynthesis of amino acids+ko01100//Metabolic pathways+ko01110//Biosynthesis of secondary metabolites+ko01210//2-Oxocarboxylic acid metabolism+ko01200//Carbon metabolism+ko00630//Glyoxylate and dicarboxylate metabolism	GO:0008152//metabolic process;GO:0051536//iron-sulfur cluster binding;GO:0003824//catalytic activity;GO:0016829//lyase activity;GO:0051539//4 iron, 4 sulfur cluster binding;GO:0051540//metal cluster binding;GO:0048037//cofactor binding;GO:0003994//aconitate hydratase activity;GO:0016835//carbon-oxygen lyase activity;GO:0016836//hydro-lyase activity;GO:0005488//binding;
32914085	Pp3c9_10789V3.1	2.3	6.31	1.4638	1.23745e-110		GO:0016021//integral component of membrane;GO:0016020//membrane;GO:0031224//intrinsic component of membrane;GO:0044425//membrane part;
32914103	Pp3c9_12920V3.6	42.46	16.62	-1.3585	0	K00968//choline-phosphate cytidylyltransferase [EC:2.7.7.15]+ko00440//Phosphonate and phosphinate metabolism+ko01100//Metabolic pathways+ko00564//Glycerophospholipid metabolism	GO:0009058//biosynthetic process;GO:0008152//metabolic process;GO:0070567//cytidylyltransferase activity;GO:0004105//choline-phosphate cytidylyltransferase activity;GO:0016779//nucleotidyltransferase activity;GO:0003824//catalytic activity;GO:0016740//transferase activity;GO:0016772//transferase activity, transferring phosphorus-containing groups;
32914139	Pp3c9_8210V3.5	4.716	2.203	-1.10252	3.66344e-61	K14638//solute carrier family 15 (peptide/histidine transporter), member 3/4;K14317//nuclear pore complex protein Nup214+ko03013//RNA transport	GO:0097159//organic cyclic compound binding;GO:0003723//RNA binding;GO:0005488//binding;GO:0003676//nucleic acid binding;GO:1901363//heterocyclic compound binding;GO:0003729//mRNA binding;
32914151	Pp3c9_24570V3.4	4.39	14.013	1.67318	2.13015e-234	K00850//6-phosphofructokinase 1 [EC:2.7.1.11]+ko00010//Glycolysis / Gluconeogenesis+ko00030//Pentose phosphate pathway+ko01230//Biosynthesis of amino acids+ko03018//RNA degradation+ko01100//Metabolic pathways+ko00052//Galactose metabolism+ko00051//Fructose and mannose metabolism+ko01110//Biosynthesis of secondary metabolites+ko01200//Carbon metabolism	GO:0044237//cellular metabolic process;GO:0009987//cellular process;GO:0006793//phosphorus metabolic process;GO:0008152//metabolic process;GO:1901135//carbohydrate derivative metabolic process;GO:0019637//organophosphate metabolic process;GO:0071704//organic substance metabolic process;GO:0006796//phosphate-containing compound metabolic process;GO:0006002//fructose 6-phosphate metabolic process;G…
32914196	Pp3c9_18910V3.2	5.673	1.696	-1.74669	6.39869e-134	K21777//G2/mitotic-specific cyclin-B, other	GO:0043229//intracellular organelle;GO:0043231//intracellular membrane-bounded organelle;GO:0044424//intracellular part;GO:0005622//intracellular;GO:0043226//organelle;GO:0044464//cell part;GO:0005623//cell;GO:0043227//membrane-bounded organelle;GO:0005634//nucleus;
32914335	Pp3s49_30V3.1	16.736	3.08	-2.38533	0
32914336	Pp3s49_30V3.2	143.16	46.78	-1.61018	0
32914359	Pp3c21_2850V3.4	2.19	8.323	1.89633	4.52949e-222	K06236//collagen, type I, alpha+ko04933//AGE-RAGE signaling pathway in diabetic complications;K01940//argininosuccinate synthase [EC:6.3.4.5]+ko00250//Alanine, aspartate and glutamate metabolism+ko00220//Arginine biosynthesis+ko01230//Biosynthesis of amino acids+ko01100//Metabolic pathways+ko01110//Biosynthesis of secondary metabolites;K22218//protein-tyrosine sulfotransferase [EC:2.8.2.20];K1449…	GO:1901576//organic substance biosynthetic process;GO:0050789//regulation of biological process;GO:0009058//biosynthetic process;GO:0044237//cellular metabolic process;GO:0009059//macromolecule biosynthetic process;GO:0071704//organic substance metabolic process;GO:0065007//biological regulation;GO:1901360//organic cyclic compound metabolic process;GO:0080090//regulation of primary metabolic proc…
32914360	Pp3c21_2850V3.5	4.756	9.71	1.03225	1.07672e-119	K06236//collagen, type I, alpha+ko04933//AGE-RAGE signaling pathway in diabetic complications;K01940//argininosuccinate synthase [EC:6.3.4.5]+ko00250//Alanine, aspartate and glutamate metabolism+ko00220//Arginine biosynthesis+ko01230//Biosynthesis of amino acids+ko01100//Metabolic pathways+ko01110//Biosynthesis of secondary metabolites;K22218//protein-tyrosine sulfotransferase [EC:2.8.2.20];K1449…	GO:0046483//heterocycle metabolic process;GO:0044260//cellular macromolecule metabolic process;GO:0032774//RNA biosynthetic process;GO:0034641//cellular nitrogen compound metabolic process;GO:0034645//cellular macromolecule biosynthetic process;GO:0009058//biosynthetic process;GO:0010556//regulation of macromolecule biosynthetic process;GO:0019438//aromatic compound biosynthetic process;GO:200011…
32914362	Pp3c21_8300V3.2	57.846	166.446	1.52559	0	K07243//high-affinity iron transporter	GO:0098796//membrane protein complex;GO:1990351//transporter complex;GO:0005887//integral component of plasma membrane;GO:0031226//intrinsic component of plasma membrane;GO:1905862//ferroxidase complex;GO:0032991//macromolecular complex;GO:0044459//plasma membrane part;GO:0005886//plasma membrane;GO:1990204//oxidoreductase complex;GO:0016021//integral component of membrane;GO:0016020//membrane;GO…
32914394	Pp3c21_6228V3.1	1.623	3.45	1.08299	2.05435e-25		GO:0016020//membrane;GO:0031224//intrinsic component of membrane;GO:0044425//membrane part;GO:0016021//integral component of membrane;
32914423	Pp3c21_10030V3.2	2.833	9.893	1.81811	3.19243e-139	K03320//ammonium transporter, Amt family	GO:0006812//cation transport;GO:0051179//localization;GO:0006811//ion transport;GO:0055085//transmembrane transport;GO:0015695//organic cation transport;GO:0072488//ammonium transmembrane transport;GO:0051234//establishment of localization;GO:0015696//ammonium transport;GO:0071702//organic substance transport;GO:0098655//cation transmembrane transport;GO:0006810//transport;GO:0034220//ion transme…
32914449	Pp3c21_6450V3.2	1.666	3.686	1.13818	1.77608e-14	K02914//large subunit ribosomal protein L34+ko03010//Ribosome	GO:0006518//peptide metabolic process;GO:0044271//cellular nitrogen compound biosynthetic process;GO:0006412//translation;GO:0043043//peptide biosynthetic process;GO:0044249//cellular biosynthetic process;GO:0009059//macromolecule biosynthetic process;GO:0043604//amide biosynthetic process;GO:0034641//cellular nitrogen compound metabolic process;GO:0019538//protein metabolic process;GO:0034645//c…
32914509	Pp3c21_16180V3.4	1.936	4.32	1.16242	3.85075e-43	K01681//aconitate hydratase [EC:4.2.1.3]+ko00020//Citrate cycle (TCA cycle)+ko01230//Biosynthesis of amino acids+ko01100//Metabolic pathways+ko01110//Biosynthesis of secondary metabolites+ko01210//2-Oxocarboxylic acid metabolism+ko01200//Carbon metabolism+ko00630//Glyoxylate and dicarboxylate metabolism;K04733//interleukin-1 receptor-associated kinase 4 [EC:2.7.11.1];K20547//basic endochitinase B…	GO:0044422//organelle part;GO:0098827//endoplasmic reticulum subcompartment;GO:0044425//membrane part;GO:0005789//endoplasmic reticulum membrane;GO:0044424//intracellular part;GO:0044432//endoplasmic reticulum part;GO:0043231//intracellular membrane-bounded organelle;GO:0043226//organelle;GO:0005622//intracellular;GO:0005737//cytoplasm;GO:0005783//endoplasmic reticulum;GO:0044446//intracellular o…
32914531	Pp3c21_15660V3.1	12.913	5.51	-1.24081	3.7606e-125	K04733//interleukin-1 receptor-associated kinase 4 [EC:2.7.11.1]	GO:0032501//multicellular organismal process;GO:0044706//multi-multicellular organism process;GO:0007154//cell communication;GO:0048544//recognition of pollen;GO:0022414//reproductive process;GO:0009987//cellular process;GO:0008037//cell recognition;GO:0009875//pollen-pistil interaction;GO:0009856//pollination;GO:0051704//multi-organism process;GO:0000003//reproduction;
32914555	Pp3c21_6840V3.2	1.913	4.633	1.2718	2.76012e-24	K13448//calcium-binding protein CML+ko04626//Plant-pathogen interaction	GO:0009605//response to external stimulus;GO:0009987//cellular process;GO:0009628//response to abiotic stimulus;GO:0006457//protein folding;GO:0043207//response to external biotic stimulus;GO:0050896//response to stimulus;GO:0009607//response to biotic stimulus;GO:0009266//response to temperature stimulus;GO:0016020//membrane;GO:0031224//intrinsic component of membrane;GO:0016021//integral compon…
32914579	Pp3c21_180V3.1	3.476	7.08	1.02735	2.44305e-69	K21706//acyl-lipid omega-(9-4) desaturase [EC:1.14.19.12];K21735//acyl-lipid (8-3)-desaturase [EC:1.14.19.30];K12418//acyl-lipid (7-3)-desaturase (Delta-4 desaturase) [EC:1.14.19.31];K21737//acyl-lipid Delta6-acetylenase / acyl-lipid (9-3)-desaturase [EC:1.14.19.38 1.14.19.47]	GO:0006629//lipid metabolic process;GO:0071704//organic substance metabolic process;GO:0044238//primary metabolic process;GO:0008152//metabolic process;GO:0031224//intrinsic component of membrane;GO:0016020//membrane;GO:0044425//membrane part;GO:0016021//integral component of membrane;GO:0003824//catalytic activity;GO:0016491//oxidoreductase activity;
32914584	Pp3c21_12100V3.2	216.21	568.29	1.39558	0	K00830//alanine-glyoxylate transaminase / serine-glyoxylate transaminase / serine-pyruvate transaminase [EC:2.6.1.44 2.6.1.45 2.6.1.51]+ko00250//Alanine, aspartate and glutamate metabolism+ko04146//Peroxisome+ko01100//Metabolic pathways+ko01110//Biosynthesis of secondary metabolites+ko00260//Glycine, serine and threonine metabolism+ko01200//Carbon metabolism+ko00630//Glyoxylate and dicarboxylate …	GO:0044237//cellular metabolic process;GO:0008152//metabolic process;GO:0043436//oxoacid metabolic process;GO:0006082//organic acid metabolic process;GO:1901576//organic substance biosynthetic process;GO:0019752//carboxylic acid metabolic process;GO:0071704//organic substance metabolic process;GO:0001505//regulation of neurotransmitter levels;GO:0044281//small molecule metabolic process;GO:004424…
32914596	Pp3c21_11890V3.2	4.316	1.436	-1.58612	3.4409e-38	K13462//guanine nucleotide-exchange factor	GO:0010646//regulation of cell communication;GO:0051056//regulation of small GTPase mediated signal transduction;GO:0046578//regulation of Ras protein signal transduction;GO:0048583//regulation of response to stimulus;GO:0065007//biological regulation;GO:1902531//regulation of intracellular signal transduction;GO:0023051//regulation of signaling;GO:0050789//regulation of biological process;GO:000…
32914657	Pp3c21_9640V3.1	2.67	5.613	1.05569	1.66077e-28	K09481//protein transport protein SEC61 subunit beta+ko04145//Phagosome+ko04141//Protein processing in endoplasmic reticulum+ko03060//Protein export	GO:0070972//protein localization to endoplasmic reticulum;GO:0015833//peptide transport;GO:0006810//transport;GO:0006616//SRP-dependent cotranslational protein targeting to membrane, translocation;GO:0034613//cellular protein localization;GO:0072657//protein localization to membrane;GO:0006886//intracellular protein transport;GO:0006613//cotranslational protein targeting to membrane;GO:0055085//t…
32914662	Pp3c21_5300V3.2	6.696	13.91	1.06333	5.71806e-87	K00847//fructokinase [EC:2.7.1.4]+ko00520//Amino sugar and nucleotide sugar metabolism+ko01100//Metabolic pathways+ko00051//Fructose and mannose metabolism+ko00500//Starch and sucrose metabolism	GO:0016773//phosphotransferase activity, alcohol group as acceptor;GO:0003824//catalytic activity;GO:0016301//kinase activity;GO:0016740//transferase activity;GO:0016772//transferase activity, transferring phosphorus-containing groups;
32914663	Pp3c21_8120V3.1	23.393	7.763	-1.58703	6.66435e-267	K04733//interleukin-1 receptor-associated kinase 4 [EC:2.7.11.1]	GO:0005623//cell;GO:0005622//intracellular;GO:0044464//cell part;GO:0046872//metal ion binding;GO:0005488//binding;GO:0008270//zinc ion binding;GO:0043169//cation binding;GO:0043167//ion binding;GO:0046914//transition metal ion binding;
32914688	Pp3c21_22560V3.7	8.91	3.173	-1.49225	3.06446e-112	K01285//lysosomal Pro-X carboxypeptidase [EC:3.4.16.2]	GO:0071704//organic substance metabolic process;GO:0008152//metabolic process;GO:0043170//macromolecule metabolic process;GO:0044238//primary metabolic process;GO:0019538//protein metabolic process;GO:1901564//organonitrogen compound metabolic process;GO:0006508//proteolysis;GO:0006807//nitrogen compound metabolic process;GO:0070011//peptidase activity, acting on L-amino acid peptides;GO:0008238/…
32914696	Pp3c21_4880V3.3	113.48	41.193	-1.46817	0	K00140//malonate-semialdehyde dehydrogenase (acetylating) / methylmalonate-semialdehyde dehydrogenase [EC:1.2.1.18 1.2.1.27]+ko00410//beta-Alanine metabolism+ko00280//Valine, leucine and isoleucine degradation+ko00640//Propanoate metabolism+ko01100//Metabolic pathways+ko01200//Carbon metabolism+ko00562//Inositol phosphate metabolism	GO:0004491//methylmalonate-semialdehyde dehydrogenase (acylating) activity;GO:0016491//oxidoreductase activity;GO:0003824//catalytic activity;GO:0016903//oxidoreductase activity, acting on the aldehyde or oxo group of donors;GO:0016620//oxidoreductase activity, acting on the aldehyde or oxo group of donors, NAD or NADP as acceptor;
32914717	Pp3c21_8960V3.2	1.436	6.29	2.1347	5.25352e-119	K16190//glucuronokinase [EC:2.7.1.43]+ko00520//Amino sugar and nucleotide sugar metabolism+ko00040//Pentose and glucuronate interconversions+ko01100//Metabolic pathways+ko00053//Ascorbate and aldarate metabolism;K13422//transcription factor MYC2+ko04016//MAPK signaling pathway - plant+ko04075//Plant hormone signal transduction	GO:0005515//protein binding;GO:0046983//protein dimerization activity;GO:0005488//binding;
32914753	Pp3c21_10620V3.1	13.49	230.223	4.09686	0		GO:0044421//extracellular region part;GO:0005615//extracellular space;GO:0005576//extracellular region;
32914791	Pp3c21_3760V3.1	4.88	19.33	1.97554	7.17623e-260
32914793	Pp3c21_3760V3.4	4.01	20.443	2.3466	0
32914818	Pp3c21_17460V3.1	4.49	1.383	-1.70742	8.26003e-104	K00108//choline dehydrogenase [EC:1.1.99.1]+ko01100//Metabolic pathways+ko00260//Glycine, serine and threonine metabolism;K15403//fatty acid omega-hydroxy dehydrogenase [EC:1.1.-.-]+ko00073//Cutin, suberine and wax biosynthesis	GO:0097159//organic cyclic compound binding;GO:0016491//oxidoreductase activity;GO:0048037//cofactor binding;GO:0050660//flavin adenine dinucleotide binding;GO:0036094//small molecule binding;GO:0050662//coenzyme binding;GO:1901363//heterocyclic compound binding;GO:0043167//ion binding;GO:0003824//catalytic activity;GO:0016614//oxidoreductase activity, acting on CH-OH group of donors;GO:0043168//…
32914826	Pp3c21_9890V3.3	6.1	39.146	2.68373	0
32914861	Pp3c21_6071V3.1	3.2	1.336	-1.2649	9.83013e-26
32914863	Pp3c21_9980V3.2	84.08	514.316	2.61689	0	K01623//fructose-bisphosphate aldolase, class I [EC:4.1.2.13]+ko00010//Glycolysis / Gluconeogenesis+ko00030//Pentose phosphate pathway+ko01230//Biosynthesis of amino acids+ko01100//Metabolic pathways+ko00051//Fructose and mannose metabolism+ko01110//Biosynthesis of secondary metabolites+ko00710//Carbon fixation in photosynthetic organisms+ko01200//Carbon metabolism	GO:0009117//nucleotide metabolic process;GO:0006793//phosphorus metabolic process;GO:0009135//purine nucleoside diphosphate metabolic process;GO:0006165//nucleoside diphosphate phosphorylation;GO:0006163//purine nucleotide metabolic process;GO:0009144//purine nucleoside triphosphate metabolic process;GO:0006732//coenzyme metabolic process;GO:0006090//pyruvate metabolic process;GO:0009199//ribonuc…
32914864	Pp3c21_9980V3.3	127.116	896.726	2.82211	0	K01623//fructose-bisphosphate aldolase, class I [EC:4.1.2.13]+ko00010//Glycolysis / Gluconeogenesis+ko00030//Pentose phosphate pathway+ko01230//Biosynthesis of amino acids+ko01100//Metabolic pathways+ko00051//Fructose and mannose metabolism+ko01110//Biosynthesis of secondary metabolites+ko00710//Carbon fixation in photosynthetic organisms+ko01200//Carbon metabolism	GO:1901564//organonitrogen compound metabolic process;GO:0006733//oxidoreduction coenzyme metabolic process;GO:0009205//purine ribonucleoside triphosphate metabolic process;GO:0019752//carboxylic acid metabolic process;GO:0071704//organic substance metabolic process;GO:0006096//glycolytic process;GO:0005975//carbohydrate metabolic process;GO:0019693//ribose phosphate metabolic process;GO:0017144/…
32914909	Pp3c21_19760V3.2	27.573	13.123	-1.07619	0	K20623//typhasterol/6-deoxotyphasterol 2alpha-hydroxylase+ko00905//Brassinosteroid biosynthesis+ko01100//Metabolic pathways+ko01110//Biosynthesis of secondary metabolites	GO:0019748//secondary metabolic process;GO:0044550//secondary metabolite biosynthetic process;GO:0009058//biosynthetic process;GO:0008152//metabolic process;GO:0016021//integral component of membrane;GO:0031224//intrinsic component of membrane;GO:0044425//membrane part;GO:0016020//membrane;GO:0016709//oxidoreductase activity, acting on paired donors, with incorporation or reduction of molecular o…
32914933	Pp3c21_21530V3.1	3.713	10.88	1.5454	9.62808e-179	K17535//serine/threonine-protein kinase TNNI3K [EC:2.7.11.1]	GO:0044238//primary metabolic process;GO:0035556//intracellular signal transduction;GO:0006464//cellular protein modification process;GO:0051716//cellular response to stimulus;GO:0023052//signaling;GO:1901564//organonitrogen compound metabolic process;GO:0071704//organic substance metabolic process;GO:0050794//regulation of cellular process;GO:0019538//protein metabolic process;GO:0007154//cell c…
32914934	Pp3c21_21530V3.2	2.19	6.213	1.50231	1.38235e-63	K17535//serine/threonine-protein kinase TNNI3K [EC:2.7.11.1]	GO:0019538//protein metabolic process;GO:0071704//organic substance metabolic process;GO:0008152//metabolic process;GO:0035556//intracellular signal transduction;GO:0006796//phosphate-containing compound metabolic process;GO:0044237//cellular metabolic process;GO:0044238//primary metabolic process;GO:0050789//regulation of biological process;GO:0044267//cellular protein metabolic process;GO:00517…
32914948	Pp3c21_13220V3.1	4.2	11.273	1.42873	8.81082e-140	K22848//diacylglycerol O-acyltransferase 2, plant [EC:2.3.1.20]+ko01100//Metabolic pathways+ko00561//Glycerolipid metabolism	GO:0044425//membrane part;GO:0016020//membrane;GO:0031224//intrinsic component of membrane;GO:0016021//integral component of membrane;GO:0016740//transferase activity;GO:0016747//transferase activity, transferring acyl groups other than amino-acyl groups;GO:0003824//catalytic activity;GO:0016746//transferase activity, transferring acyl groups;
32914994	Pp3c21_8670V3.2	11.073	22.273	1.01507	2.88102e-71	K02916//large subunit ribosomal protein L35+ko03010//Ribosome	GO:0044249//cellular biosynthetic process;GO:0071704//organic substance metabolic process;GO:0043604//amide biosynthetic process;GO:0043170//macromolecule metabolic process;GO:0044260//cellular macromolecule metabolic process;GO:0034645//cellular macromolecule biosynthetic process;GO:0009987//cellular process;GO:0006518//peptide metabolic process;GO:1901576//organic substance biosynthetic process…
32915058	Pp3c21_10920V3.2	1.73	4.4	1.34984	1.53682e-25
32915075	Pp3c21_14490V3.1	6.14	15.266	1.24597	1.46806e-226	K15216//RNA polymerase I-specific transcription initiation factor RRN3	GO:0009058//biosynthetic process;GO:0071704//organic substance metabolic process;GO:0032774//RNA biosynthetic process;GO:0006807//nitrogen compound metabolic process;GO:0009059//macromolecule biosynthetic process;GO:0044238//primary metabolic process;GO:0044249//cellular biosynthetic process;GO:0018130//heterocycle biosynthetic process;GO:0034654//nucleobase-containing compound biosynthetic proce…
32915116	Pp3c21_10890V3.1	3.446	8.52	1.30865	7.73436e-71	K01097//N-acylneuraminate-9-phosphatase [EC:3.1.3.29]+ko00520//Amino sugar and nucleotide sugar metabolism+ko01100//Metabolic pathways	GO:0008152//metabolic process;GO:0003824//catalytic activity;GO:0016787//hydrolase activity;
32915206	Pp3c21_10970V3.1	4.886	10.106	1.05074	4.25285e-96	K20660//cytochrome P450 family 709	GO:0044425//membrane part;GO:0016020//membrane;GO:0016021//integral component of membrane;GO:0031224//intrinsic component of membrane;GO:0046914//transition metal ion binding;GO:0016705//oxidoreductase activity, acting on paired donors, with incorporation or reduction of molecular oxygen;GO:0005506//iron ion binding;GO:0048037//cofactor binding;GO:0016491//oxidoreductase activity;GO:0020037//heme…
32915241	Pp3c21_17930V3.2	51.54	105.413	1.03598	0		GO:0044464//cell part;GO:0005623//cell;GO:0044424//intracellular part;GO:0009535//chloroplast thylakoid membrane;GO:0044446//intracellular organelle part;GO:0005622//intracellular;GO:0009534//chloroplast thylakoid;GO:0034357//photosynthetic membrane;GO:0055035//plastid thylakoid membrane;GO:0031984//organelle subcompartment;GO:0009507//chloroplast;GO:0016020//membrane;GO:0009536//plastid;GO:00432…
32915247	Pp3c21_21070V3.2	29.316	13.443	-1.13084	2.80523e-282	K09286//EREBP-like factor	GO:1901360//organic cyclic compound metabolic process;GO:1901576//organic substance biosynthetic process;GO:0071704//organic substance metabolic process;GO:0010467//gene expression;GO:0018130//heterocycle biosynthetic process;GO:0008152//metabolic process;GO:0032774//RNA biosynthetic process;GO:0090304//nucleic acid metabolic process;GO:0009059//macromolecule biosynthetic process;GO:0044249//cell…
32915269	Pp3c21_14960V3.3	3.666	9.783	1.40931	1.2312e-207	K19951//TBC1 domain family member 8/9	GO:0034613//cellular protein localization;GO:0043085//positive regulation of catalytic activity;GO:0065007//biological regulation;GO:0033036//macromolecule localization;GO:0006810//transport;GO:0051234//establishment of localization;GO:0050790//regulation of catalytic activity;GO:0060627//regulation of vesicle-mediated transport;GO:0050794//regulation of cellular process;GO:0015031//protein trans…
32915280	Pp3c21_9830V3.1	4.566	12.77	1.48488	4.67065e-147	K11161//retinol dehydrogenase 13 [EC:1.1.1.300];K11162//retinol dehydrogenase 14 [EC:1.1.1.-];K11153//retinol dehydrogenase 12 [EC:1.1.1.300]+ko01100//Metabolic pathways	GO:0003824//catalytic activity;GO:0016491//oxidoreductase activity;
32915292	Pp3c21_11410V3.2	1.24	4.646	1.9109	2.53247e-161	K16900//two pore calcium channel protein, plant	GO:0051234//establishment of localization;GO:0051179//localization;GO:0051899//membrane depolarization;GO:0055085//transmembrane transport;GO:0065008//regulation of biological quality;GO:0065007//biological regulation;GO:0042391//regulation of membrane potential;GO:0006810//transport;GO:0001508//action potential;GO:0034220//ion transmembrane transport;GO:0006811//ion transport;GO:0086010//membran…
32915295	Pp3c21_21410V3.5	8.226	21.02	1.34759	0	K20715//phototropin [EC:2.7.11.1]	GO:0007165//signal transduction;GO:0035556//intracellular signal transduction;GO:0007154//cell communication;GO:0050896//response to stimulus;GO:0023052//signaling;GO:0051716//cellular response to stimulus;GO:0009987//cellular process;GO:0065007//biological regulation;GO:0050794//regulation of cellular process;GO:0050789//regulation of biological process;GO:0005634//nucleus;GO:0043231//intracellu…
32915314	Pp3c21_9630V3.1	1.44	4.13	1.53215	8.16693e-54		GO:0044424//intracellular part;GO:0043231//intracellular membrane-bounded organelle;GO:0005623//cell;GO:0044464//cell part;GO:0005739//mitochondrion;GO:0005737//cytoplasm;GO:0005622//intracellular;GO:0043226//organelle;GO:0044444//cytoplasmic part;GO:0043227//membrane-bounded organelle;GO:0043229//intracellular organelle;GO:0003824//catalytic activity;GO:0004519//endonuclease activity;GO:0016787/…
32915335	Pp3c21_12490V3.3	6.016	1.773	-1.79328	2.05312e-67
32915352	Pp3c21_19080V3.1	11.933	24.253	1.02324	5.65984e-103	K13993//HSP20 family protein+ko04141//Protein processing in endoplasmic reticulum
32915378	Pp3c21_6790V3.1	2.036	4.356	1.06947	7.3228e-44
32915405	Pp3c21_6480V3.1	18.25	178.046	3.28755	0	K13993//HSP20 family protein+ko04141//Protein processing in endoplasmic reticulum
32915445	Pp3c21_18140V3.1	17.363	35.35	1.02418	4.62028e-177	K01092//myo-inositol-1(or 4)-monophosphatase [EC:3.1.3.25]+ko01100//Metabolic pathways+ko04070//Phosphatidylinositol signaling system+ko00562//Inositol phosphate metabolism	GO:0044282//small molecule catabolic process;GO:0046488//phosphatidylinositol metabolic process;GO:0016310//phosphorylation;GO:0009056//catabolic process;GO:0044237//cellular metabolic process;GO:0016311//dephosphorylation;GO:0019637//organophosphate metabolic process;GO:1901615//organic hydroxy compound metabolic process;GO:0046855//inositol phosphate dephosphorylation;GO:1901576//organic substa…
32915501	Pp3c21_10000V3.2	38.74	87.563	1.17515	0	K03320//ammonium transporter, Amt family	GO:0015695//organic cation transport;GO:0015696//ammonium transport;GO:0006811//ion transport;GO:0051234//establishment of localization;GO:0055085//transmembrane transport;GO:0098655//cation transmembrane transport;GO:0072488//ammonium transmembrane transport;GO:0071705//nitrogen compound transport;GO:0034220//ion transmembrane transport;GO:0006812//cation transport;GO:0071702//organic substance …
32915505	Pp3c21_9120V3.2	2.516	5.34	1.08189	1.48108e-24
32915516	Pp3c21_9940V3.5	2.023	4.34	1.09603	2.8277e-73	K01915//glutamine synthetase [EC:6.3.1.2]+ko00250//Alanine, aspartate and glutamate metabolism+ko00910//Nitrogen metabolism+ko00220//Arginine biosynthesis+ko01230//Biosynthesis of amino acids+ko01100//Metabolic pathways+ko00630//Glyoxylate and dicarboxylate metabolism	GO:0006520//cellular amino acid metabolic process;GO:0009987//cellular process;GO:1901576//organic substance biosynthetic process;GO:0006082//organic acid metabolic process;GO:0044237//cellular metabolic process;GO:1901607//alpha-amino acid biosynthetic process;GO:0006542//glutamine biosynthetic process;GO:0046394//carboxylic acid biosynthetic process;GO:0016053//organic acid biosynthetic process…
32915555	Pp3c21_880V3.2	1.563	3.683	1.22758	5.48079e-48	K03189//urease accessory protein	GO:0055114//oxidation-reduction process;GO:0008152//metabolic process;GO:0031224//intrinsic component of membrane;GO:0016021//integral component of membrane;GO:0044425//membrane part;GO:0016020//membrane;
32915565	Pp3c21_12497V3.1	4.763	1.756	-1.44607	1.11708e-41
32915577	Pp3c21_20950V3.4	7.7	2.09	-1.89074	1.22892e-132	K01206//alpha-L-fucosidase [EC:3.2.1.51]+ko00511//Other glycan degradation	GO:0016788//hydrolase activity, acting on ester bonds;GO:0003824//catalytic activity;GO:0016787//hydrolase activity;
32915595	Pp3c21_5540V3.2	2.87	6.823	1.23867	8.38549e-42	K20363//protein YIPF5/7	GO:0044425//membrane part;GO:0016021//integral component of membrane;GO:0016020//membrane;GO:0031224//intrinsic component of membrane;
32915608	Pp3c21_10860V3.4	3.143	9.64	1.6104	2.33634e-139	K14270//aminotransferase	GO:0009058//biosynthetic process;GO:0008152//metabolic process;GO:0044425//membrane part;GO:0016021//integral component of membrane;GO:0016020//membrane;GO:0031224//intrinsic component of membrane;GO:0008144//drug binding;GO:0043168//anion binding;GO:0048037//cofactor binding;GO:0005488//binding;GO:0019842//vitamin binding;GO:0070279//vitamin B6 binding;GO:0097159//organic cyclic compound binding…
32915644	Pp3c21_2380V3.2	2.136	6.096	1.51171	2.81367e-93		GO:1901363//heterocyclic compound binding;GO:0003676//nucleic acid binding;GO:0005488//binding;GO:0003677//DNA binding;GO:0097159//organic cyclic compound binding;
32915652	Pp3c21_2790V3.2	1.95	5.316	1.42268	4.80122e-25	K10990//RecQ-mediated genome instability protein 1;K02184//formin 2;K04733//interleukin-1 receptor-associated kinase 4 [EC:2.7.11.1];K20547//basic endochitinase B [EC:3.2.1.14]+ko04016//MAPK signaling pathway - plant+ko00520//Amino sugar and nucleotide sugar metabolism+ko01100//Metabolic pathways
32915688	Pp3c21_6170V3.3	183.82	48.69	-1.90585	0	K13420//LRR receptor-like serine/threonine-protein kinase FLS2 [EC:2.7.11.1]+ko04016//MAPK signaling pathway - plant+ko04626//Plant-pathogen interaction;K00924//kinase [EC:2.7.1.-]
32915689	Pp3c21_6170V3.1	122.28	36.02	-1.73892	0	K13420//LRR receptor-like serine/threonine-protein kinase FLS2 [EC:2.7.11.1]+ko04016//MAPK signaling pathway - plant+ko04626//Plant-pathogen interaction;K00924//kinase [EC:2.7.1.-]
32915691	Pp3c21_6170V3.2	12.673	5.5	-1.17594	9.59194e-87	K13420//LRR receptor-like serine/threonine-protein kinase FLS2 [EC:2.7.11.1]+ko04016//MAPK signaling pathway - plant+ko04626//Plant-pathogen interaction;K00924//kinase [EC:2.7.1.-]
32915711	Pp3c21_8660V3.1	2.913	6.04	1.04601	5.50934e-55	K10563//formamidopyrimidine-DNA glycosylase [EC:3.2.2.23 4.2.99.18]+ko03410//Base excision repair	GO:0006139//nucleobase-containing compound metabolic process;GO:0043170//macromolecule metabolic process;GO:0008152//metabolic process;GO:0044238//primary metabolic process;GO:0046483//heterocycle metabolic process;GO:0006284//base-excision repair;GO:0050896//response to stimulus;GO:0044260//cellular macromolecule metabolic process;GO:0006725//cellular aromatic compound metabolic process;GO:00068…
32915745	Pp3c21_9440V3.1	3.67	12.46	1.7593	7.87409e-128
32915797	Pp3c21_11830V3.1	1.36	2.716	1.01052	6.83971e-13	K03501//16S rRNA (guanine527-N7)-methyltransferase [EC:2.1.1.170]	GO:0006139//nucleobase-containing compound metabolic process;GO:0044237//cellular metabolic process;GO:0034641//cellular nitrogen compound metabolic process;GO:0009451//RNA modification;GO:0001510//RNA methylation;GO:0044260//cellular macromolecule metabolic process;GO:0008152//metabolic process;GO:0022613//ribonucleoprotein complex biogenesis;GO:0070476//rRNA (guanine-N7)-methylation;GO:0006807/…
32915876	Pp3c21_1570V3.6	1.503	4.376	1.54844	4.91975e-46	K15322//tRNA-splicing endonuclease subunit Sen2 [EC:4.6.1.16]	GO:0006810//transport;GO:0051234//establishment of localization;GO:0051179//localization;GO:0005623//cell;GO:0044464//cell part;GO:0005622//intracellular;
32915886	Pp3c21_4390V3.1	9.26	24.29	1.38253	0	K14317//nuclear pore complex protein Nup214+ko03013//RNA transport	GO:0032559//adenyl ribonucleotide binding;GO:0097159//organic cyclic compound binding;GO:0008144//drug binding;GO:1901265//nucleoside phosphate binding;GO:0005488//binding;GO:0043169//cation binding;GO:0036094//small molecule binding;GO:0043167//ion binding;GO:0035639//purine ribonucleoside triphosphate binding;GO:0030554//adenyl nucleotide binding;GO:0046872//metal ion binding;GO:0017076//purine…
32915905	Pp3c21_15780V3.1	1.506	7.366	2.29653	1.77129e-209	K15196//transcription factor IIIB 90 kDa subunit	GO:1901575//organic substance catabolic process;GO:0019538//protein metabolic process;GO:0009057//macromolecule catabolic process;GO:0043170//macromolecule metabolic process;GO:0044260//cellular macromolecule metabolic process;GO:0030163//protein catabolic process;GO:0044237//cellular metabolic process;GO:0044257//cellular protein catabolic process;GO:0044265//cellular macromolecule catabolic pro…
32915935	Pp3c21_9420V3.4	1.496	3.196	1.10007	4.63168e-27	K11752//diaminohydroxyphosphoribosylaminopyrimidine deaminase / 5-amino-6-(5-phosphoribosylamino)uracil reductase [EC:3.5.4.26 1.1.1.193]+ko00740//Riboflavin metabolism+ko01100//Metabolic pathways+ko01110//Biosynthesis of secondary metabolites;K08235//xyloglucan:xyloglucosyl transferase [EC:2.4.1.207]	GO:0008152//metabolic process;GO:0044238//primary metabolic process;GO:0071704//organic substance metabolic process;GO:0005975//carbohydrate metabolic process;GO:0016798//hydrolase activity, acting on glycosyl bonds;GO:0016787//hydrolase activity;GO:0003824//catalytic activity;GO:0004553//hydrolase activity, hydrolyzing O-glycosyl compounds;
32915946	Pp3c21_1420V3.2	1.446	3.376	1.21307	8.89012e-38	K19323//ataxin-10
32916031	Pp3c21_8200V3.1	139.38	29.823	-2.22384	0
32916032	Pp3c21_8200V3.2	7.58	1.906	-1.97282	6.32374e-72
32916115	Pp3c21_9810V3.2	10.503	24.98	1.23856	0	K01897//long-chain acyl-CoA synthetase [EC:6.2.1.3]+ko04146//Peroxisome+ko01100//Metabolic pathways+ko00061//Fatty acid biosynthesis+ko01212//Fatty acid metabolism+ko00071//Fatty acid degradation	GO:0008152//metabolic process;GO:0016020//membrane;GO:0016021//integral component of membrane;GO:0031224//intrinsic component of membrane;GO:0044425//membrane part;GO:0003824//catalytic activity;
32916126	Pp3c21_5590V3.1	17.023	7.54	-1.16122	7.13777e-93
32916127	Pp3c21_5590V3.2	9.576	3.81	-1.34739	3.37278e-58
32916141	Pp3c21_10570V3.2	224.97	105.65	-1.08869	0
32916172	Pp3c21_1290V3.5	1.55	3.41	1.14131	1.49808e-26	K06901//putative MFS transporter, AGZA family, xanthine/uracil permease;K05278//flavonol synthase [EC:1.14.20.6]+ko01100//Metabolic pathways+ko01110//Biosynthesis of secondary metabolites+ko00941//Flavonoid biosynthesis	GO:0031668//cellular response to extracellular stimulus;GO:0009605//response to external stimulus;GO:0007154//cell communication;GO:0031669//cellular response to nutrient levels;GO:0071496//cellular response to external stimulus;GO:0033554//cellular response to stress;GO:0009991//response to extracellular stimulus;GO:0031667//response to nutrient levels;GO:0009267//cellular response to starvation…
32916173	Pp3c21_20462V3.1	1.416	5.083	1.8469	5.58739e-84	K22020//mucin-19	GO:0031224//intrinsic component of membrane;GO:0044425//membrane part;GO:0016021//integral component of membrane;GO:0016020//membrane;GO:0043169//cation binding;GO:0005488//binding;GO:0043167//ion binding;GO:0046914//transition metal ion binding;GO:1901363//heterocyclic compound binding;GO:0008270//zinc ion binding;GO:0046872//metal ion binding;GO:0097159//organic cyclic compound binding;GO:00036…
32916205	Pp3c21_2730V3.4	3.206	1.456	-1.13995	6.84818e-50	K08150//MFS transporter, SP family, solute carrier family 2 (myo-inositol transporter), member 13	GO:0008643//carbohydrate transport;GO:0051234//establishment of localization;GO:0006810//transport;GO:0046323//glucose import;GO:0008645//hexose transport;GO:0034219//carbohydrate transmembrane transport;GO:0015749//monosaccharide transport;GO:0055085//transmembrane transport;GO:1905950//monosaccharide transmembrane transport;GO:0051179//localization;GO:0071702//organic substance transport;GO:001…
32916207	Pp3c21_2730V3.6	8.113	1.726	-2.24482	0	K08150//MFS transporter, SP family, solute carrier family 2 (myo-inositol transporter), member 13	GO:0071702//organic substance transport;GO:0035428//hexose transmembrane transport;GO:0006810//transport;GO:0015758//glucose transport;GO:0008643//carbohydrate transport;GO:0015749//monosaccharide transport;GO:0008645//hexose transport;GO:0051234//establishment of localization;GO:0055085//transmembrane transport;GO:1905950//monosaccharide transmembrane transport;GO:0046323//glucose import;GO:0051…
32916223	Pp3c21_16140V3.2	51.4	19.7	-1.38416	0	K00895//diphosphate-dependent phosphofructokinase [EC:2.7.1.90]+ko00010//Glycolysis / Gluconeogenesis+ko00030//Pentose phosphate pathway+ko01100//Metabolic pathways+ko00051//Fructose and mannose metabolism+ko01110//Biosynthesis of secondary metabolites	GO:0006796//phosphate-containing compound metabolic process;GO:0044237//cellular metabolic process;GO:0009987//cellular process;GO:0008152//metabolic process;GO:0019637//organophosphate metabolic process;GO:0006002//fructose 6-phosphate metabolic process;GO:0071704//organic substance metabolic process;GO:1901135//carbohydrate derivative metabolic process;GO:0006793//phosphorus metabolic process;G…
32916256	Pp3c21_9570V3.3	2.3	6.003	1.3762	4.53496e-54
32916257	Pp3c21_9570V3.1	2.363	6.376	1.47242	5.17777e-12
32916293	Pp3c21_18980V3.2	32.18	175.253	2.44753	0	K20884//riboflavin kinase / FMN hydrolase [EC:2.7.1.26 3.1.3.102]+ko00740//Riboflavin metabolism+ko01100//Metabolic pathways+ko01110//Biosynthesis of secondary metabolites;K17623//pseudouridine 5'-phosphatase [EC:3.1.3.96]	GO:0034637//cellular carbohydrate biosynthetic process;GO:0050789//regulation of biological process;GO:0046165//alcohol biosynthetic process;GO:0006066//alcohol metabolic process;GO:0006071//glycerol metabolic process;GO:0045454//cell redox homeostasis;GO:0065008//regulation of biological quality;GO:1901617//organic hydroxy compound biosynthetic process;GO:0044249//cellular biosynthetic process;G…
32916294	Pp3c21_18980V3.3	1.446	3.833	1.41445	9.57283e-46	K20884//riboflavin kinase / FMN hydrolase [EC:2.7.1.26 3.1.3.102]+ko00740//Riboflavin metabolism+ko01100//Metabolic pathways+ko01110//Biosynthesis of secondary metabolites	GO:0050789//regulation of biological process;GO:0019725//cellular homeostasis;GO:0050794//regulation of cellular process;GO:0044262//cellular carbohydrate metabolic process;GO:0065007//biological regulation;GO:0044238//primary metabolic process;GO:0071704//organic substance metabolic process;GO:0019751//polyol metabolic process;GO:0008152//metabolic process;GO:0065008//regulation of biological qu…
32916306	Pp3c21_9250V3.2	2.876	7.68	1.41314	1.21779e-139	K08832//serine/threonine-protein kinase SRPK3 [EC:2.7.11.1];K11724//bromodomain testis-specific protein	GO:0044425//membrane part;GO:0031224//intrinsic component of membrane;GO:0016020//membrane;GO:0016021//integral component of membrane;
32916333	Pp3c21_15140V3.4	3.506	15.476	2.14588	5.73205e-142	K07897//Ras-related protein Rab-7A+ko04144//Endocytosis+ko04145//Phagosome
32916346	Pp3c21_8940V3.1	8.01	21.573	1.41555	4.13298e-199	K01915//glutamine synthetase [EC:6.3.1.2]+ko00250//Alanine, aspartate and glutamate metabolism+ko00910//Nitrogen metabolism+ko00220//Arginine biosynthesis+ko01230//Biosynthesis of amino acids+ko01100//Metabolic pathways+ko00630//Glyoxylate and dicarboxylate metabolism	GO:0019752//carboxylic acid metabolic process;GO:0044249//cellular biosynthetic process;GO:0046394//carboxylic acid biosynthetic process;GO:0009064//glutamine family amino acid metabolic process;GO:0071704//organic substance metabolic process;GO:0044281//small molecule metabolic process;GO:0043436//oxoacid metabolic process;GO:0044237//cellular metabolic process;GO:0008652//cellular amino acid bi…
32916347	Pp3c21_8940V3.2	28.923	102.63	1.82933	0	K01915//glutamine synthetase [EC:6.3.1.2]+ko00250//Alanine, aspartate and glutamate metabolism+ko00910//Nitrogen metabolism+ko00220//Arginine biosynthesis+ko01230//Biosynthesis of amino acids+ko01100//Metabolic pathways+ko00630//Glyoxylate and dicarboxylate metabolism	GO:1901605//alpha-amino acid metabolic process;GO:1901564//organonitrogen compound metabolic process;GO:0008652//cellular amino acid biosynthetic process;GO:0044238//primary metabolic process;GO:1901566//organonitrogen compound biosynthetic process;GO:0071704//organic substance metabolic process;GO:0006807//nitrogen compound metabolic process;GO:0044249//cellular biosynthetic process;GO:0044283//…
32916348	Pp3c21_8940V3.3	1.613	4.573	1.45205	1.53528e-53	K01915//glutamine synthetase [EC:6.3.1.2]+ko00250//Alanine, aspartate and glutamate metabolism+ko00910//Nitrogen metabolism+ko00220//Arginine biosynthesis+ko01230//Biosynthesis of amino acids+ko01100//Metabolic pathways+ko00630//Glyoxylate and dicarboxylate metabolism	GO:0008152//metabolic process;GO:0006541//glutamine metabolic process;GO:1901566//organonitrogen compound biosynthetic process;GO:0009058//biosynthetic process;GO:0071704//organic substance metabolic process;GO:1901605//alpha-amino acid metabolic process;GO:0044249//cellular biosynthetic process;GO:0009064//glutamine family amino acid metabolic process;GO:0009987//cellular process;GO:1901576//org…
32916370	Pp3c21_10400V3.2	3.42	8.416	1.29129	1.41591e-155	K10571//de-etiolated-1+ko04120//Ubiquitin mediated proteolysis
32916492	Pp3c21_6510V3.1	18.25	178.046	3.28755	0	K13993//HSP20 family protein+ko04141//Protein processing in endoplasmic reticulum
32916519	Pp3c21_5070V3.1	2.416	9.313	1.94166	1.49389e-290	K08869//aarF domain-containing kinase	GO:0032553//ribonucleotide binding;GO:0035639//purine ribonucleoside triphosphate binding;GO:0036094//small molecule binding;GO:0005488//binding;GO:0004672//protein kinase activity;GO:0097159//organic cyclic compound binding;GO:0000166//nucleotide binding;GO:0016301//kinase activity;GO:0097367//carbohydrate derivative binding;GO:0016773//phosphotransferase activity, alcohol group as acceptor;GO:0…
32916542	Pp3c21_6390V3.1	69.82	181.353	1.3768	0
32916606	Pp3c21_900V3.1	23.943	7.216	-1.7304	0
32916607	Pp3c21_900V3.7	7.49	2.8	-1.44964	3.0004e-134
32916609	Pp3c21_900V3.9	9.053	3.176	-1.51472	4.8478e-115
32916618	Pp3c21_9970V3.1	3.486	90.293	4.69538	0	K15109//solute carrier family 25 (mitochondrial carnitine/acylcarnitine transporter), member 20/29	GO:0006810//transport;GO:0006865//amino acid transport;GO:0000066//mitochondrial ornithine transport;GO:0006811//ion transport;GO:0071702//organic substance transport;GO:0046942//carboxylic acid transport;GO:0051179//localization;GO:0015822//ornithine transport;GO:0015849//organic acid transport;GO:0006820//anion transport;GO:0015711//organic anion transport;GO:0071705//nitrogen compound transpor…
32916621	Pp3c21_8800V3.2	364.793	136.136	-1.40846	0	K02694//photosystem I subunit III+ko01100//Metabolic pathways+ko00195//Photosynthesis	GO:0015979//photosynthesis;GO:0009987//cellular process;GO:0044237//cellular metabolic process;GO:0008152//metabolic process;GO:0044424//intracellular part;GO:0034357//photosynthetic membrane;GO:0009522//photosystem I;GO:0016021//integral component of membrane;GO:0005622//intracellular;GO:0032991//macromolecular complex;GO:0098796//membrane protein complex;GO:0009538//photosystem I reaction cente…
32916630	Pp3c21_16990V3.3	123.233	29.46	-2.05815	0	K01728//pectate lyase [EC:4.2.2.2]+ko00040//Pentose and glucuronate interconversions	GO:0045490//pectin catabolic process;GO:0008152//metabolic process;GO:1901575//organic substance catabolic process;GO:0017144//drug metabolic process;GO:0045488//pectin metabolic process;GO:0016052//carbohydrate catabolic process;GO:0009987//cellular process;GO:0043170//macromolecule metabolic process;GO:0009057//macromolecule catabolic process;GO:0044237//cellular metabolic process;GO:0071704//o…
32916631	Pp3c21_16990V3.2	158.393	35.61	-2.15414	0	K01728//pectate lyase [EC:4.2.2.2]+ko00040//Pentose and glucuronate interconversions	GO:0005975//carbohydrate metabolic process;GO:0010393//galacturonan metabolic process;GO:0009987//cellular process;GO:0044237//cellular metabolic process;GO:0016052//carbohydrate catabolic process;GO:0005976//polysaccharide metabolic process;GO:0044248//cellular catabolic process;GO:0043170//macromolecule metabolic process;GO:0009057//macromolecule catabolic process;GO:0008152//metabolic process;…
32916710	Pp3c21_17280V3.2	3.95	8.22	1.0572	3.6078e-51	K19040//E3 ubiquitin-protein ligase ATL10/75/76/77/78 [EC:2.3.2.27]	GO:0009987//cellular process;GO:0071704//organic substance metabolic process;GO:0009056//catabolic process;GO:0044257//cellular protein catabolic process;GO:0006508//proteolysis;GO:0044260//cellular macromolecule metabolic process;GO:0006511//ubiquitin-dependent protein catabolic process;GO:0019538//protein metabolic process;GO:0043170//macromolecule metabolic process;GO:0043161//proteasome-media…
32916715	Pp3c21_5770V3.5	7.436	2.993	-1.30141	3.36865e-74	K09060//plant G-box-binding factor	GO:0003700//DNA binding transcription factor activity;GO:0140110//transcription regulator activity;
32916727	Pp3c21_1350V3.1	8.64	3.753	-1.21601	1.07831e-59	K22943//protein YIPF6	GO:0048523//negative regulation of cellular process;GO:0032269//negative regulation of cellular protein metabolic process;GO:0032268//regulation of cellular protein metabolic process;GO:0010629//negative regulation of gene expression;GO:0010605//negative regulation of macromolecule metabolic process;GO:2000113//negative regulation of cellular macromolecule biosynthetic process;GO:0065007//biologi…
32916758	Pp3c21_8810V3.2	3.74	15.986	2.0848	0	K01915//glutamine synthetase [EC:6.3.1.2]+ko00250//Alanine, aspartate and glutamate metabolism+ko00910//Nitrogen metabolism+ko00220//Arginine biosynthesis+ko01230//Biosynthesis of amino acids+ko01100//Metabolic pathways+ko00630//Glyoxylate and dicarboxylate metabolism	GO:0006520//cellular amino acid metabolic process;GO:1901576//organic substance biosynthetic process;GO:0044281//small molecule metabolic process;GO:1901607//alpha-amino acid biosynthetic process;GO:1901564//organonitrogen compound metabolic process;GO:0019752//carboxylic acid metabolic process;GO:0071704//organic substance metabolic process;GO:0044237//cellular metabolic process;GO:1901566//orga…
32916770	Pp3c21_7130V3.7	5.053	1.9	-1.4145	5.12953e-69	K01653//acetolactate synthase I/III small subunit [EC:2.2.1.6]+ko00290//Valine, leucine and isoleucine biosynthesis+ko00770//Pantothenate and CoA biosynthesis+ko01230//Biosynthesis of amino acids+ko01100//Metabolic pathways+ko00650//Butanoate metabolism+ko01110//Biosynthesis of secondary metabolites+ko01210//2-Oxocarboxylic acid metabolism+ko00660//C5-Branched dibasic acid metabolism;K00654//seri…	GO:0009987//cellular process;GO:1901362//organic cyclic compound biosynthetic process;GO:0009059//macromolecule biosynthetic process;GO:0050789//regulation of biological process;GO:0044237//cellular metabolic process;GO:0032774//RNA biosynthetic process;GO:1901360//organic cyclic compound metabolic process;GO:0019438//aromatic compound biosynthetic process;GO:0044260//cellular macromolecule metab…
32916775	Pp3c21_7130V3.12	9.703	2.806	-1.77083	1.23018e-162	K01653//acetolactate synthase I/III small subunit [EC:2.2.1.6]+ko00290//Valine, leucine and isoleucine biosynthesis+ko00770//Pantothenate and CoA biosynthesis+ko01230//Biosynthesis of amino acids+ko01100//Metabolic pathways+ko00650//Butanoate metabolism+ko01110//Biosynthesis of secondary metabolites+ko01210//2-Oxocarboxylic acid metabolism+ko00660//C5-Branched dibasic acid metabolism;K00654//seri…	GO:0008152//metabolic process;GO:0034641//cellular nitrogen compound metabolic process;GO:0032774//RNA biosynthetic process;GO:0009987//cellular process;GO:0090304//nucleic acid metabolic process;GO:0019222//regulation of metabolic process;GO:0006725//cellular aromatic compound metabolic process;GO:0043170//macromolecule metabolic process;GO:0097659//nucleic acid-templated transcription;GO:004423…
32916907	Pp3c26_13860V3.1	2.106	4.37	1.0476	2.2371e-57	K19674//WD repeat-containing protein 35	GO:0008152//metabolic process;GO:0015979//photosynthesis;GO:0033036//macromolecule localization;GO:0033365//protein localization to organelle;GO:0070727//cellular macromolecule localization;GO:0044237//cellular metabolic process;GO:0051641//cellular localization;GO:0051179//localization;GO:0034613//cellular protein localization;GO:0009987//cellular process;GO:0008104//protein localization;GO:0061…
32916943	Pp3c26_4630V3.1	10.263	1.486	-2.79613	0	K01610//phosphoenolpyruvate carboxykinase (ATP) [EC:4.1.1.49]+ko00010//Glycolysis / Gluconeogenesis+ko00020//Citrate cycle (TCA cycle)+ko01100//Metabolic pathways+ko01110//Biosynthesis of secondary metabolites+ko00710//Carbon fixation in photosynthetic organisms+ko00620//Pyruvate metabolism+ko01200//Carbon metabolism	GO:1901576//organic substance biosynthetic process;GO:0009058//biosynthetic process;GO:0071704//organic substance metabolic process;GO:0044283//small molecule biosynthetic process;GO:0019318//hexose metabolic process;GO:0006094//gluconeogenesis;GO:0046364//monosaccharide biosynthetic process;GO:0016051//carbohydrate biosynthetic process;GO:0019319//hexose biosynthetic process;GO:0005996//monosacc…
32916969	Pp3c26_12240V3.1	132.633	40.226	-1.71245	0	K08916//light-harvesting complex II chlorophyll a/b binding protein 5+ko01100//Metabolic pathways+ko00196//Photosynthesis - antenna proteins	GO:0018298//protein-chromophore linkage;GO:0006091//generation of precursor metabolites and energy;GO:0044238//primary metabolic process;GO:0050896//response to stimulus;GO:0009628//response to abiotic stimulus;GO:0019684//photosynthesis, light reaction;GO:0043170//macromolecule metabolic process;GO:0043412//macromolecule modification;GO:0009416//response to light stimulus;GO:0071704//organic sub…
32916976	Pp3c26_2640V3.1	1.44	4.67	1.68836	5.16799e-125	K02184//formin 2;K10955//mucin-2
32916998	Pp3c26_12230V3.1	138.983	60.14	-1.20701	0	K08916//light-harvesting complex II chlorophyll a/b binding protein 5+ko01100//Metabolic pathways+ko00196//Photosynthesis - antenna proteins	GO:0018298//protein-chromophore linkage;GO:0009628//response to abiotic stimulus;GO:0044238//primary metabolic process;GO:0015979//photosynthesis;GO:0044237//cellular metabolic process;GO:0043170//macromolecule metabolic process;GO:0008152//metabolic process;GO:0006464//cellular protein modification process;GO:0009765//photosynthesis, light harvesting;GO:0009768//photosynthesis, light harvesting …
32916999	Pp3c26_12230V3.2	836.466	325.653	-1.35725	0	K08916//light-harvesting complex II chlorophyll a/b binding protein 5+ko01100//Metabolic pathways+ko00196//Photosynthesis - antenna proteins	GO:0018298//protein-chromophore linkage;GO:0009765//photosynthesis, light harvesting;GO:0009628//response to abiotic stimulus;GO:0006091//generation of precursor metabolites and energy;GO:0015979//photosynthesis;GO:0044238//primary metabolic process;GO:0006464//cellular protein modification process;GO:0036211//protein modification process;GO:0044260//cellular macromolecule metabolic process;GO:00…
32917003	Pp3c26_2960V3.2	2.533	1.15	-1.15055	2.76973e-23	K00430//peroxidase [EC:1.11.1.7]+ko01100//Metabolic pathways+ko01110//Biosynthesis of secondary metabolites+ko00940//Phenylpropanoid biosynthesis	GO:0009664//plant-type cell wall organization;GO:0016043//cellular component organization;GO:0042744//hydrogen peroxide catabolic process;GO:0071555//cell wall organization;GO:0072593//reactive oxygen species metabolic process;GO:0008152//metabolic process;GO:0009987//cellular process;GO:0071554//cell wall organization or biogenesis;GO:0044237//cellular metabolic process;GO:0050896//response to s…
32917088	Pp3c26_10600V3.2	3.74	20.74	2.4717	0	K03283//heat shock 70kDa protein 1/2/6/8+ko03040//Spliceosome+ko04144//Endocytosis+ko04141//Protein processing in endoplasmic reticulum
32917096	Pp3c26_13000V3.3	2.353	6.28	1.40421	1.52692e-93
32917117	Pp3c26_8040V3.1	3.92	18.266	2.21198	0		GO:0016020//membrane;GO:0044425//membrane part;GO:0016021//integral component of membrane;GO:0031224//intrinsic component of membrane;
32917118	Pp3c26_8040V3.2	1.473	5.19	1.82328	5.99114e-157		GO:0016020//membrane;GO:0044425//membrane part;GO:0031224//intrinsic component of membrane;GO:0016021//integral component of membrane;
32917120	Pp3c26_8040V3.4	3.92	18.266	2.21198	0		GO:0016021//integral component of membrane;GO:0031224//intrinsic component of membrane;GO:0016020//membrane;GO:0044425//membrane part;
32917153	Pp3c26_12140V3.1	69.03	28.713	-1.26422	0		GO:0044425//membrane part;GO:0016020//membrane;GO:0031224//intrinsic component of membrane;GO:0016021//integral component of membrane;
32917264	Pp3c26_14620V3.5	21.883	52.776	1.26589	0	K21867//potassium channel	GO:0051173//positive regulation of nitrogen compound metabolic process;GO:1903506//regulation of nucleic acid-templated transcription;GO:0019438//aromatic compound biosynthetic process;GO:0044238//primary metabolic process;GO:0010557//positive regulation of macromolecule biosynthetic process;GO:0009987//cellular process;GO:0009893//positive regulation of metabolic process;GO:0007049//cell cycle;G…
32917303	Pp3c26_13410V3.2	20.003	40.433	1.02119	0	K21594//translation factor GUF1, mitochondrial [EC:3.6.5.-]	GO:0010604//positive regulation of macromolecule metabolic process;GO:0043170//macromolecule metabolic process;GO:0032270//positive regulation of cellular protein metabolic process;GO:0051171//regulation of nitrogen compound metabolic process;GO:0044249//cellular biosynthetic process;GO:0043043//peptide biosynthetic process;GO:0010467//gene expression;GO:0043604//amide biosynthetic process;GO:003…
32917335	Pp3c26_1220V3.3	45.55	21.266	-1.09816	6.28012e-215
32917432	Pp3c26_4140V3.1	6.086	2.166	-1.493	4.24474e-138	K22410//PR domain zinc finger protein 16;K12309//beta-galactosidase [EC:3.2.1.23]+ko00600//Sphingolipid metabolism+ko00604//Glycosphingolipid biosynthesis - ganglio series+ko00531//Glycosaminoglycan degradation+ko00511//Other glycan degradation+ko01100//Metabolic pathways+ko00052//Galactose metabolism;K14412//alpha-1,4-fucosyltransferase [EC:2.4.1.65]+ko01100//Metabolic pathways	GO:1901363//heterocyclic compound binding;GO:0005488//binding;GO:0003676//nucleic acid binding;GO:0097159//organic cyclic compound binding;
32917489	Pp3c26_10100V3.2	5.27	12.2	1.20619	3.08399e-207	K03549//KUP system potassium uptake protein	GO:0044425//membrane part;GO:0016021//integral component of membrane;GO:0031224//intrinsic component of membrane;GO:0016020//membrane;GO:0015075//ion transmembrane transporter activity;GO:0022857//transmembrane transporter activity;GO:0015318//inorganic molecular entity transmembrane transporter activity;GO:0005215//transporter activity;GO:0008324//cation transmembrane transporter activity;GO:001…
32917499	Pp3c26_1300V3.1	2.33	5.346	1.19925	1.69691e-35	K11426//SET and MYND domain-containing protein	GO:0008168//methyltransferase activity;GO:0016741//transferase activity, transferring one-carbon groups;GO:0016740//transferase activity;GO:0003824//catalytic activity;
32917566	Pp3c26_4450V3.1	5.496	2.146	-1.36677	1.18169e-54	K08066//nuclear transcription factor Y, gamma	GO:0043226//organelle;GO:0044464//cell part;GO:0043229//intracellular organelle;GO:0005634//nucleus;GO:0043227//membrane-bounded organelle;GO:0005623//cell;GO:0043231//intracellular membrane-bounded organelle;GO:0005622//intracellular;GO:0044424//intracellular part;GO:0005488//binding;GO:0005515//protein binding;GO:0046983//protein dimerization activity;GO:0046982//protein heterodimerization acti…
32917621	Pp3c26_8290V3.1	1.37	4.176	1.60506	1.82703e-86	K08332//vacuolar protein 8	GO:0005737//cytoplasm;GO:0043229//intracellular organelle;GO:0005623//cell;GO:0044424//intracellular part;GO:0044464//cell part;GO:0043226//organelle;GO:0005634//nucleus;GO:0043227//membrane-bounded organelle;GO:0005622//intracellular;GO:0043231//intracellular membrane-bounded organelle;GO:0019787//ubiquitin-like protein transferase activity;GO:0140096//catalytic activity, acting on a protein;GO:…
32917641	Pp3c26_120V3.2	16.223	7.39	-1.12774	3.89176e-100		GO:0019835//cytolysis;GO:0044419//interspecies interaction between organisms;GO:0044179//hemolysis in other organism;GO:0006810//transport;GO:0044085//cellular component biogenesis;GO:0022607//cellular component assembly;GO:0051704//multi-organism process;GO:0051715//cytolysis in other organism;GO:0009987//cellular process;GO:0044764//multi-organism cellular process;GO:0006812//cation transport;G…
32917642	Pp3c26_120V3.1	59.056	21.386	-1.46614	0		GO:0051883//killing of cells in other organism involved in symbiotic interaction;GO:0044179//hemolysis in other organism;GO:0051179//localization;GO:0051818//disruption of cells of other organism involved in symbiotic interaction;GO:0051704//multi-organism process;GO:0070271//protein complex biogenesis;GO:0051801//cytolysis in other organism involved in symbiotic interaction;GO:0071822//protein c…
32917649	Pp3c26_14290V3.2	2.446	6.75	1.45667	1.75332e-134	K04382//serine/threonine-protein phosphatase 2A catalytic subunit [EC:3.1.3.16]+ko04136//Autophagy - other+ko03015//mRNA surveillance pathway	GO:0016791//phosphatase activity;GO:0004721//phosphoprotein phosphatase activity;GO:0016788//hydrolase activity, acting on ester bonds;GO:0003824//catalytic activity;GO:0042578//phosphoric ester hydrolase activity;GO:0140096//catalytic activity, acting on a protein;GO:0016787//hydrolase activity;
32917783	Pp3c26_2000V3.3	1.28	11.743	3.19013	0	K12309//beta-galactosidase [EC:3.2.1.23]+ko00600//Sphingolipid metabolism+ko00604//Glycosphingolipid biosynthesis - ganglio series+ko00531//Glycosaminoglycan degradation+ko00511//Other glycan degradation+ko01100//Metabolic pathways+ko00052//Galactose metabolism	GO:0044238//primary metabolic process;GO:0071704//organic substance metabolic process;GO:0005975//carbohydrate metabolic process;GO:0008152//metabolic process;GO:0044424//intracellular part;GO:0005622//intracellular;GO:0043227//membrane-bounded organelle;GO:0005623//cell;GO:0043229//intracellular organelle;GO:0005737//cytoplasm;GO:0043231//intracellular membrane-bounded organelle;GO:0043226//orga…
32917827	Pp3c26_3860V3.2	3.556	1.55	-1.18786	9.85887e-33	K20254//perilipin-4
32917828	Pp3c26_13820V3.1	4.076	1.49	-1.46124	5.4836e-105	K07195//exocyst complex component 7	GO:0032940//secretion by cell;GO:0046903//secretion;GO:0051234//establishment of localization;GO:0006810//transport;GO:0051179//localization;GO:0006887//exocytosis;GO:0016192//vesicle-mediated transport;GO:0009987//cellular process;GO:0005622//intracellular;GO:0005623//cell;GO:0044464//cell part;GO:0044448//cell cortex part;GO:0005737//cytoplasm;GO:0099568//cytoplasmic region;GO:0099023//tetherin…
32917980	Pp3c26_8530V3.1	2.896	6.946	1.2361	3.47122e-13
32918006	Pp3c26_3070V3.2	171.61	64.27	-1.4176	0	K00430//peroxidase [EC:1.11.1.7]+ko01100//Metabolic pathways+ko01110//Biosynthesis of secondary metabolites+ko00940//Phenylpropanoid biosynthesis	GO:0072593//reactive oxygen species metabolic process;GO:0044237//cellular metabolic process;GO:0042743//hydrogen peroxide metabolic process;GO:0044248//cellular catabolic process;GO:0051187//cofactor catabolic process;GO:0017144//drug metabolic process;GO:0006979//response to oxidative stress;GO:0006950//response to stress;GO:0008152//metabolic process;GO:0009987//cellular process;GO:0051186//co…
32918043	Pp3c26_6710V3.1	1.39	4.296	1.61488	1.54284e-78		GO:0031224//intrinsic component of membrane;GO:0016021//integral component of membrane;GO:0044425//membrane part;GO:0016020//membrane;
32918079	Pp3c26_4230V3.1	34.966	13.076	-1.4222	0	K13352//peroxin-11B+ko04146//Peroxisome	GO:0016043//cellular component organization;GO:0048285//organelle fission;GO:0071840//cellular component organization or biogenesis;GO:0032535//regulation of cellular component size;GO:0006996//organelle organization;GO:0065008//regulation of biological quality;GO:0065007//biological regulation;GO:0044375//regulation of peroxisome size;GO:0016559//peroxisome fission;GO:0007031//peroxisome organiz…
32918109	Pp3c26_13440V3.2	2.673	1.283	-1.04894	3.86305e-11	K07955//ADP-ribosylation factor-like protein 8	GO:0050896//response to stimulus;GO:0065007//biological regulation;GO:0009987//cellular process;GO:0050789//regulation of biological process;GO:0007154//cell communication;GO:0050794//regulation of cellular process;GO:0007264//small GTPase mediated signal transduction;GO:0007165//signal transduction;GO:0023052//signaling;GO:0035556//intracellular signal transduction;GO:0051716//cellular response …
32918111	Pp3c26_12570V3.1	12.323	5.89	-1.05582	1.32719e-78	K08967//1,2-dihydroxy-3-keto-5-methylthiopentene dioxygenase [EC:1.13.11.53 1.13.11.54]+ko01100//Metabolic pathways+ko00270//Cysteine and methionine metabolism	GO:0043436//oxoacid metabolic process;GO:0017144//drug metabolic process;GO:0019509//L-methionine salvage from methylthioadenosine;GO:1901566//organonitrogen compound biosynthetic process;GO:0000096//sulfur amino acid metabolic process;GO:0006520//cellular amino acid metabolic process;GO:0000097//sulfur amino acid biosynthetic process;GO:0044272//sulfur compound biosynthetic process;GO:0044238//p…
32918113	Pp3c26_12570V3.2	50.103	128.143	1.34842	0	K08967//1,2-dihydroxy-3-keto-5-methylthiopentene dioxygenase [EC:1.13.11.53 1.13.11.54]+ko01100//Metabolic pathways+ko00270//Cysteine and methionine metabolism	GO:0071267//L-methionine salvage;GO:1901566//organonitrogen compound biosynthetic process;GO:1901576//organic substance biosynthetic process;GO:0008152//metabolic process;GO:0016053//organic acid biosynthetic process;GO:0006082//organic acid metabolic process;GO:0006520//cellular amino acid metabolic process;GO:0008652//cellular amino acid biosynthetic process;GO:0044283//small molecule biosynthe…
32918137	Pp3c26_8080V3.1	3.503	8.24	1.23548	2.35255e-117	K20889//probable glucuronoxylan glucuronosyltransferase IRX7 [EC2.4.1.-]	GO:0043412//macromolecule modification;GO:0006486//protein glycosylation;GO:1901576//organic substance biosynthetic process;GO:0044260//cellular macromolecule metabolic process;GO:0009987//cellular process;GO:0009101//glycoprotein biosynthetic process;GO:0044267//cellular protein metabolic process;GO:0044238//primary metabolic process;GO:1901566//organonitrogen compound biosynthetic process;GO:00…
32918164	Pp3c26_7930V3.1	58.763	120.75	1.03645	0	K05765//cofilin	GO:0043241//protein complex disassembly;GO:0008154//actin polymerization or depolymerization;GO:0009987//cellular process;GO:0051261//protein depolymerization;GO:0030029//actin filament-based process;GO:0043624//cellular protein complex disassembly;GO:0006996//organelle organization;GO:0007015//actin filament organization;GO:0043933//macromolecular complex subunit organization;GO:0022411//cellula…
32918180	Pp3c26_11730V3.4	5.56	2.763	-1.02035	1.87402e-68	K01904//4-coumarate--CoA ligase [EC:6.2.1.12]+ko00130//Ubiquinone and other terpenoid-quinone biosynthesis+ko01100//Metabolic pathways+ko01110//Biosynthesis of secondary metabolites+ko00940//Phenylpropanoid biosynthesis+ko00360//Phenylalanine metabolism	GO:0008152//metabolic process;GO:0031224//intrinsic component of membrane;GO:0016021//integral component of membrane;GO:0044425//membrane part;GO:0016020//membrane;GO:0003824//catalytic activity;
32918187	Pp3c26_11380V3.5	1.78	3.926	1.15984	4.92134e-49	K13696//abhydrolase domain-containing protein 1/3;K07019//uncharacterized protein	GO:0008152//metabolic process;GO:0044237//cellular metabolic process;GO:0044238//primary metabolic process;GO:0006629//lipid metabolic process;GO:0044255//cellular lipid metabolic process;GO:0009987//cellular process;GO:0071704//organic substance metabolic process;GO:0044425//membrane part;GO:0016021//integral component of membrane;GO:0031224//intrinsic component of membrane;GO:0016020//membrane;…
32918206	Pp3c26_3790V3.2	1.366	3.533	1.35409	3.36278e-68	K13418//somatic embryogenesis receptor kinase 1 [EC:2.7.10.1 2.7.11.1]	GO:0050789//regulation of biological process;GO:0050896//response to stimulus;GO:0007154//cell communication;GO:0071704//organic substance metabolic process;GO:0007166//cell surface receptor signaling pathway;GO:0043412//macromolecule modification;GO:0007165//signal transduction;GO:1901564//organonitrogen compound metabolic process;GO:0065007//biological regulation;GO:0008152//metabolic process;G…
32918283	Pp3c26_12740V3.1	5.233	11.486	1.13675	5.37177e-121		GO:0051171//regulation of nitrogen compound metabolic process;GO:0099402//plant organ development;GO:2001141//regulation of RNA biosynthetic process;GO:0007389//pattern specification process;GO:2000112//regulation of cellular macromolecule biosynthetic process;GO:0031323//regulation of cellular metabolic process;GO:0050789//regulation of biological process;GO:0031326//regulation of cellular biosy…
32918284	Pp3c26_3830V3.3	18.846	9.126	-1.05366	4.05762e-67
32918385	Pp3c26_7990V3.1	6.82	19.236	1.49362	3.68767e-248	K10443//kelch-like protein 2/3;K17535//serine/threonine-protein kinase TNNI3K [EC:2.7.11.1];K10457//kelch-like protein 20	GO:0016567//protein ubiquitination;GO:0044238//primary metabolic process;GO:0019538//protein metabolic process;GO:0006464//cellular protein modification process;GO:0032446//protein modification by small protein conjugation;GO:1901564//organonitrogen compound metabolic process;GO:0008152//metabolic process;GO:0044267//cellular protein metabolic process;GO:0071704//organic substance metabolic proce…
32918431	Pp3c26_14570V3.1	3.17	7.306	1.20196	1.15172e-80	K15084//solute carrier family 25 (mitochondrial carrier protein), member 16	GO:0098656//anion transmembrane transport;GO:1901264//carbohydrate derivative transport;GO:0034220//ion transmembrane transport;GO:0072530//purine-containing compound transmembrane transport;GO:0015868//purine ribonucleotide transport;GO:0015880//coenzyme A transport;GO:0051234//establishment of localization;GO:0015931//nucleobase-containing compound transport;GO:0006810//transport;GO:1901679//nu…
32918436	Pp3c26_4440V3.3	17.15	7.02	-1.27726	5.51285e-159	K19043//E3 ubiquitin-protein ligase RHF [EC:2.3.2.27]	GO:1901575//organic substance catabolic process;GO:0032446//protein modification by small protein conjugation;GO:0006807//nitrogen compound metabolic process;GO:0071704//organic substance metabolic process;GO:0008152//metabolic process;GO:0044267//cellular protein metabolic process;GO:0009987//cellular process;GO:0043170//macromolecule metabolic process;GO:0044265//cellular macromolecule cataboli…
32918457	Pp3c26_6740V3.1	664.306	218.33	-1.6001	0	K08913//light-harvesting complex II chlorophyll a/b binding protein 2+ko01100//Metabolic pathways+ko00196//Photosynthesis - antenna proteins	GO:0019684//photosynthesis, light reaction;GO:0009987//cellular process;GO:0009628//response to abiotic stimulus;GO:0019538//protein metabolic process;GO:0044260//cellular macromolecule metabolic process;GO:0009314//response to radiation;GO:0043170//macromolecule metabolic process;GO:1901564//organonitrogen compound metabolic process;GO:0044237//cellular metabolic process;GO:0071704//organic subs…
32918463	Pp3c26_14940V3.3	2.236	5.446	1.28411	1.45922e-42	K00799//glutathione S-transferase [EC:2.5.1.18]+ko00480//Glutathione metabolism	GO:0006807//nitrogen compound metabolic process;GO:0051186//cofactor metabolic process;GO:0006790//sulfur compound metabolic process;GO:0006518//peptide metabolic process;GO:0044237//cellular metabolic process;GO:0006749//glutathione metabolic process;GO:0034641//cellular nitrogen compound metabolic process;GO:1901564//organonitrogen compound metabolic process;GO:0009987//cellular process;GO:0043…
32918489	Pp3c26_4930V3.2	11.023	23.44	1.09196	5.924e-96
32918495	Pp3c26_6470V3.2	37.156	16.373	-1.18341	0	K02492//glutamyl-tRNA reductase [EC:1.2.1.70]+ko00860//Porphyrin and chlorophyll metabolism+ko01100//Metabolic pathways+ko01110//Biosynthesis of secondary metabolites	GO:0006779//porphyrin-containing compound biosynthetic process;GO:0006778//porphyrin-containing compound metabolic process;GO:1901360//organic cyclic compound metabolic process;GO:0009987//cellular process;GO:0018130//heterocycle biosynthetic process;GO:0046483//heterocycle metabolic process;GO:0006807//nitrogen compound metabolic process;GO:0046148//pigment biosynthetic process;GO:0044237//cellu…
32918498	Pp3c26_11360V3.8	6.173	19.776	1.65977	9.74667e-233	K01365//cathepsin L [EC:3.4.22.15]+ko04145//Phagosome	GO:0031224//intrinsic component of membrane;GO:0044425//membrane part;GO:0016020//membrane;GO:0016021//integral component of membrane;GO:0004175//endopeptidase activity;GO:0004252//serine-type endopeptidase activity;GO:0008233//peptidase activity;GO:0008236//serine-type peptidase activity;GO:0003824//catalytic activity;GO:0017171//serine hydrolase activity;GO:0016787//hydrolase activity;GO:004313…
32918551	Pp3c26_9710V3.4	19.356	7.08	-1.45503	4.57811e-286	K19891//glucan endo-1,3-beta-glucosidase 1/2/3 [EC:3.2.1.39]+ko00500//Starch and sucrose metabolism	GO:0071704//organic substance metabolic process;GO:0044238//primary metabolic process;GO:0005975//carbohydrate metabolic process;GO:0008152//metabolic process;GO:0005623//cell;GO:0044459//plasma membrane part;GO:0031224//intrinsic component of membrane;GO:0046658//anchored component of plasma membrane;GO:0071944//cell periphery;GO:0016020//membrane;GO:0031225//anchored component of membrane;GO:00…
32918572	Pp3c26_3030V3.2	5.043	11.606	1.19828	9.87279e-162	K18789//xylogalacturonan beta-1,3-xylosyltransferase [EC:2.4.2.41]	GO:1901564//organonitrogen compound metabolic process;GO:0043170//macromolecule metabolic process;GO:0044237//cellular metabolic process;GO:0036211//protein modification process;GO:1901566//organonitrogen compound biosynthetic process;GO:0009059//macromolecule biosynthetic process;GO:1901135//carbohydrate derivative metabolic process;GO:1901576//organic substance biosynthetic process;GO:0009101//…
32918575	Pp3c26_15750V3.1	2.083	9.846	2.23375	5.73109e-45
32918598	Pp3c26_12600V3.2	155.693	73.396	-1.08694	0	K07300//Ca2+:H+ antiporter	GO:0098771//inorganic ion homeostasis;GO:0055080//cation homeostasis;GO:0072507//divalent inorganic cation homeostasis;GO:0048878//chemical homeostasis;GO:0042592//homeostatic process;GO:0065008//regulation of biological quality;GO:0051179//localization;GO:0055065//metal ion homeostasis;GO:0065007//biological regulation;GO:0055074//calcium ion homeostasis;GO:0051234//establishment of localization…
32918649	Pp3c26_3480V3.1	5.043	11.85	1.22629	7.88078e-94	K22128//piezo-type mechanosensitive ion channel component 1/2;K09775//uncharacterized protein	GO:0060249//anatomical structure homeostasis;GO:0051276//chromosome organization;GO:0016043//cellular component organization;GO:0006807//nitrogen compound metabolic process;GO:0043170//macromolecule metabolic process;GO:0065007//biological regulation;GO:0090304//nucleic acid metabolic process;GO:0006139//nucleobase-containing compound metabolic process;GO:0009987//cellular process;GO:0065008//reg…
32918665	Pp3c26_9780V3.5	2.483	5.71	1.18431	9.09165e-59
32918675	Pp3c26_14380V3.1	241.03	49.513	-2.27558	0
32918676	Pp3c26_14380V3.2	12.92	2.44	-2.38329	2.58991e-138
32918721	Pp3c26_3620V3.2	343.513	159.266	-1.10613	0	K02716//photosystem II oxygen-evolving enhancer protein 1+ko01100//Metabolic pathways+ko00195//Photosynthesis	GO:0050794//regulation of cellular process;GO:0065007//biological regulation;GO:0019222//regulation of metabolic process;GO:0050789//regulation of biological process;GO:0010109//regulation of photosynthesis;GO:0043467//regulation of generation of precursor metabolites and energy;GO:0008152//metabolic process;GO:0044237//cellular metabolic process;GO:0015979//photosynthesis;GO:0042548//regulation …
32918737	Pp3c26_4040V3.2	9.28	19.29	1.03336	1.6276e-102	K01859//chalcone isomerase [EC:5.5.1.6]+ko01100//Metabolic pathways+ko01110//Biosynthesis of secondary metabolites+ko00941//Flavonoid biosynthesis	GO:0009628//response to abiotic stimulus;GO:0050896//response to stimulus;GO:1901576//organic substance biosynthetic process;GO:0071704//organic substance metabolic process;GO:0009812//flavonoid metabolic process;GO:0080167//response to karrikin;GO:0009058//biosynthetic process;GO:0008152//metabolic process;GO:0009813//flavonoid biosynthetic process;GO:0005737//cytoplasm;GO:0043227//membrane-boun…
32918757	Pp3c26_11090V3.2	2.413	10.316	2.10272	1.14288e-234	K17911//beta-carotene isomerase [EC:5.2.1.14]+ko00906//Carotenoid biosynthesis+ko01110//Biosynthesis of secondary metabolites	GO:0031976//plastid thylakoid;GO:0009526//plastid envelope;GO:0009534//chloroplast thylakoid;GO:0043229//intracellular organelle;GO:0043231//intracellular membrane-bounded organelle;GO:0005623//cell;GO:0009507//chloroplast;GO:0044464//cell part;GO:0044422//organelle part;GO:0031967//organelle envelope;GO:0009941//chloroplast envelope;GO:0044435//plastid part;GO:0044446//intracellular organelle pa…
32918765	Pp3c26_11990V3.4	4.083	8.583	1.06387	1.01482e-53	K10579//ubiquitin-conjugating enzyme E2 M+ko04120//Ubiquitin mediated proteolysis	GO:0043170//macromolecule metabolic process;GO:0009987//cellular process;GO:0006464//cellular protein modification process;GO:0044260//cellular macromolecule metabolic process;GO:0008152//metabolic process;GO:0044238//primary metabolic process;GO:0070647//protein modification by small protein conjugation or removal;GO:0006807//nitrogen compound metabolic process;GO:0044267//cellular protein metab…
32918862	Pp3c4_27780V3.1	5.096	1.97	-1.35602	2.99268e-45
32918917	Pp3c4_21450V3.1	17.566	46.933	1.41713	7.40243e-307	K03505//DNA polymerase delta subunit 4+ko03420//Nucleotide excision repair+ko03030//DNA replication+ko03440//Homologous recombination+ko03410//Base excision repair+ko03430//Mismatch repair	GO:0009058//biosynthetic process;GO:0044237//cellular metabolic process;GO:0044238//primary metabolic process;GO:0006281//DNA repair;GO:0008152//metabolic process;GO:0034641//cellular nitrogen compound metabolic process;GO:0006260//DNA replication;GO:0051716//cellular response to stimulus;GO:0046483//heterocycle metabolic process;GO:1901360//organic cyclic compound metabolic process;GO:0044271//c…
32918927	Pp3c4_20230V3.2	23.726	89.766	1.92918	0	K00927//phosphoglycerate kinase [EC:2.7.2.3]+ko00010//Glycolysis / Gluconeogenesis+ko01230//Biosynthesis of amino acids+ko01100//Metabolic pathways+ko01110//Biosynthesis of secondary metabolites+ko00710//Carbon fixation in photosynthetic organisms+ko01200//Carbon metabolism	GO:0017144//drug metabolic process;GO:0009161//ribonucleoside monophosphate metabolic process;GO:0016052//carbohydrate catabolic process;GO:0006091//generation of precursor metabolites and energy;GO:0009056//catabolic process;GO:0015979//photosynthesis;GO:0016310//phosphorylation;GO:0009987//cellular process;GO:0019752//carboxylic acid metabolic process;GO:0046034//ATP metabolic process;GO:004649…
32918931	Pp3c4_20230V3.6	27.336	92.263	1.75309	0	K00927//phosphoglycerate kinase [EC:2.7.2.3]+ko00010//Glycolysis / Gluconeogenesis+ko01230//Biosynthesis of amino acids+ko01100//Metabolic pathways+ko01110//Biosynthesis of secondary metabolites+ko00710//Carbon fixation in photosynthetic organisms+ko01200//Carbon metabolism	GO:0016310//phosphorylation;GO:0044237//cellular metabolic process;GO:0006091//generation of precursor metabolites and energy;GO:0046496//nicotinamide nucleotide metabolic process;GO:0009185//ribonucleoside diphosphate metabolic process;GO:0009126//purine nucleoside monophosphate metabolic process;GO:0044281//small molecule metabolic process;GO:0006096//glycolytic process;GO:0006796//phosphate-co…
32918946	Pp3c4_31070V3.2	6.386	16.23	1.34618	8.845e-172		GO:0016021//integral component of membrane;GO:0031224//intrinsic component of membrane;GO:0044425//membrane part;GO:0016020//membrane;
32918952	Pp3c4_11030V3.1	8.593	4.21	-1.01739	7.59903e-49	K04733//interleukin-1 receptor-associated kinase 4 [EC:2.7.11.1]	GO:0044464//cell part;GO:0046658//anchored component of plasma membrane;GO:0031225//anchored component of membrane;GO:0005886//plasma membrane;GO:0044425//membrane part;GO:0044459//plasma membrane part;GO:0016020//membrane;GO:0016021//integral component of membrane;GO:0005623//cell;GO:0031226//intrinsic component of plasma membrane;GO:0071944//cell periphery;GO:0031224//intrinsic component of mem…
32918956	Pp3c4_10110V3.1	29.096	73.476	1.33236	0	K00387//sulfite oxidase [EC:1.8.3.1]+ko00920//Sulfur metabolism+ko01100//Metabolic pathways	GO:2001057//reactive nitrogen species metabolic process;GO:0043436//oxoacid metabolic process;GO:0008152//metabolic process;GO:0009987//cellular process;GO:0042126//nitrate metabolic process;GO:0006082//organic acid metabolic process;GO:0044281//small molecule metabolic process;GO:0042128//nitrate assimilation;GO:0006807//nitrogen compound metabolic process;GO:0071941//nitrogen cycle metabolic pr…
32918958	Pp3c4_24420V3.1	1.273	4.383	1.78416	1.01969e-85	K13448//calcium-binding protein CML+ko04626//Plant-pathogen interaction	GO:0051087//chaperone binding;GO:0005515//protein binding;GO:0005488//binding;
32918991	Pp3c4_14700V3.1	16.236	43.763	1.43448	0	K23052//NAD(P)H-quinone oxidoreductase subunit U, chloroplastic [EC:1.6.5.-]	GO:0044434//chloroplast part;GO:0031224//intrinsic component of membrane;GO:0043226//organelle;GO:0031976//plastid thylakoid;GO:0016021//integral component of membrane;GO:0044436//thylakoid part;GO:0005737//cytoplasm;GO:0044464//cell part;GO:0005623//cell;GO:0098796//membrane protein complex;GO:0043231//intracellular membrane-bounded organelle;GO:0009535//chloroplast thylakoid membrane;GO:0044425…
32919004	Pp3c4_30620V3.1	533.506	160.436	-1.73197	0		GO:0016021//integral component of membrane;GO:0031224//intrinsic component of membrane;GO:0044425//membrane part;GO:0016020//membrane;
32919005	Pp3c4_30620V3.2	3.44	1.71	-1.00668	7.0587e-23		GO:0031224//intrinsic component of membrane;GO:0016021//integral component of membrane;GO:0044425//membrane part;GO:0016020//membrane;
32919007	Pp3c4_22810V3.1	10.49	24.673	1.23676	3.19247e-150	K07213//copper chaperone	GO:0006812//cation transport;GO:0051179//localization;GO:0051234//establishment of localization;GO:0030001//metal ion transport;GO:0006811//ion transport;GO:0006810//transport;GO:0005488//binding;GO:0043167//ion binding;GO:0046872//metal ion binding;GO:0043169//cation binding;
32919008	Pp3c4_22810V3.2	7.723	17.57	1.17117	1.11319e-81	K07213//copper chaperone	GO:0006812//cation transport;GO:0051234//establishment of localization;GO:0006810//transport;GO:0030001//metal ion transport;GO:0051179//localization;GO:0006811//ion transport;GO:0043167//ion binding;GO:0043169//cation binding;GO:0046872//metal ion binding;GO:0005488//binding;
32919010	Pp3c4_4880V3.1	4.446	10.57	1.24455	2.34207e-112		GO:0031224//intrinsic component of membrane;GO:0016020//membrane;GO:0044425//membrane part;GO:0016021//integral component of membrane;
32919083	Pp3c4_17670V3.1	5.5	14.163	1.36463	4.14031e-268	K01590//histidine decarboxylase [EC:4.1.1.22]+ko01100//Metabolic pathways+ko00340//Histidine metabolism+ko01110//Biosynthesis of secondary metabolites	GO:0071704//organic substance metabolic process;GO:0009987//cellular process;GO:0044281//small molecule metabolic process;GO:0019752//carboxylic acid metabolic process;GO:0008152//metabolic process;GO:0044237//cellular metabolic process;GO:0043436//oxoacid metabolic process;GO:0006082//organic acid metabolic process;GO:0070279//vitamin B6 binding;GO:0008144//drug binding;GO:0016831//carboxy-lyase…
32919179	Pp3c4_6840V3.2	2.916	7.12	1.28748	5.07396e-47	K13728//mitotic spindle assembly checkpoint protein MAD2B
32919265	Pp3c4_3440V3.1	49.863	12.1	-2.0425	0		GO:0031224//intrinsic component of membrane;GO:0016020//membrane;GO:0016021//integral component of membrane;GO:0044425//membrane part;
32919305	Pp3c4_27250V3.2	34.556	16.693	-1.00667	1.19395e-126	K14294//partner of Y14 and mago+ko03015//mRNA surveillance pathway+ko03013//RNA transport	GO:0060255//regulation of macromolecule metabolic process;GO:0050789//regulation of biological process;GO:0048518//positive regulation of biological process;GO:0010468//regulation of gene expression;GO:0019222//regulation of metabolic process;GO:0065007//biological regulation;GO:0010604//positive regulation of macromolecule metabolic process;GO:0010628//positive regulation of gene expression;GO:0…
32919317	Pp3c4_21500V3.1	2.233	34.003	3.94831	0	K03283//heat shock 70kDa protein 1/2/6/8+ko03040//Spliceosome+ko04144//Endocytosis+ko04141//Protein processing in endoplasmic reticulum	GO:0008144//drug binding;GO:1901363//heterocyclic compound binding;GO:1901265//nucleoside phosphate binding;GO:0005524//ATP binding;GO:0005488//binding;GO:0035639//purine ribonucleoside triphosphate binding;GO:0030554//adenyl nucleotide binding;GO:0036094//small molecule binding;GO:0017076//purine nucleotide binding;GO:0032555//purine ribonucleotide binding;GO:0097367//carbohydrate derivative bin…
32919318	Pp3c4_21500V3.2	5.593	113.023	4.3253	0	K03283//heat shock 70kDa protein 1/2/6/8+ko03040//Spliceosome+ko04144//Endocytosis+ko04141//Protein processing in endoplasmic reticulum	GO:0036094//small molecule binding;GO:0017076//purine nucleotide binding;GO:0030554//adenyl nucleotide binding;GO:1901363//heterocyclic compound binding;GO:0008144//drug binding;GO:0035639//purine ribonucleoside triphosphate binding;GO:0032559//adenyl ribonucleotide binding;GO:0000166//nucleotide binding;GO:0005524//ATP binding;GO:0005488//binding;GO:0097159//organic cyclic compound binding;GO:00…
32919378	Pp3c4_11854V3.1	7.913	18.06	1.19358	4.87333e-122	K08911//light-harvesting complex I chlorophyll a/b binding protein 5+ko00196//Photosynthesis - antenna proteins	GO:0043412//macromolecule modification;GO:0044238//primary metabolic process;GO:0071704//organic substance metabolic process;GO:0050896//response to stimulus;GO:0009765//photosynthesis, light harvesting;GO:0009416//response to light stimulus;GO:0006091//generation of precursor metabolites and energy;GO:0043170//macromolecule metabolic process;GO:0006807//nitrogen compound metabolic process;GO:001…
32919379	Pp3c4_22330V3.1	13.436	6.21	-1.12009	4.97869e-163		GO:0006807//nitrogen compound metabolic process;GO:0043632//modification-dependent macromolecule catabolic process;GO:0043161//proteasome-mediated ubiquitin-dependent protein catabolic process;GO:0030163//protein catabolic process;GO:0044248//cellular catabolic process;GO:0044267//cellular protein metabolic process;GO:1901565//organonitrogen compound catabolic process;GO:1901564//organonitrogen c…
32919381	Pp3c4_22100V3.3	14.413	29.916	1.04902	2.16608e-238	K02960//small subunit ribosomal protein S16e+ko03010//Ribosome	GO:0016020//membrane;GO:0044435//plastid part;GO:0042651//thylakoid membrane;GO:0044424//intracellular part;GO:0031976//plastid thylakoid;GO:0034357//photosynthetic membrane;GO:0043226//organelle;GO:0009579//thylakoid;GO:0044422//organelle part;GO:0044446//intracellular organelle part;GO:0043229//intracellular organelle;GO:0044434//chloroplast part;GO:0009534//chloroplast thylakoid;GO:0044444//cy…
32919394	Pp3c4_13040V3.1	4.686	1.366	-1.77218	1.68366e-55
32919410	Pp3c4_8110V3.2	7.28	3.256	-1.15574	6.53691e-98	K02685//DNA primase large subunit+ko03030//DNA replication;K13098//RNA-binding protein FUS
32919580	Pp3c4_17240V3.1	2791.31	1031.6	-1.42996	0	K08912//light-harvesting complex II chlorophyll a/b binding protein 1+ko01100//Metabolic pathways+ko00196//Photosynthesis - antenna proteins;K08913//light-harvesting complex II chlorophyll a/b binding protein 2+ko01100//Metabolic pathways+ko00196//Photosynthesis - antenna proteins	GO:0009768//photosynthesis, light harvesting in photosystem I;GO:0044237//cellular metabolic process;GO:0006807//nitrogen compound metabolic process;GO:0050896//response to stimulus;GO:0043412//macromolecule modification;GO:0019684//photosynthesis, light reaction;GO:0019538//protein metabolic process;GO:0009987//cellular process;GO:0006464//cellular protein modification process;GO:0006091//genera…
32919587	Pp3c4_21910V3.1	5.596	2.673	-1.05948	2.29224e-60
32919598	Pp3c4_16270V3.2	11.336	5.53	-1.00959	4.0526e-69	K13422//transcription factor MYC2+ko04016//MAPK signaling pathway - plant+ko04075//Plant hormone signal transduction	GO:0005488//binding;GO:0046983//protein dimerization activity;GO:0005515//protein binding;
32919602	Pp3c4_19700V3.4	5.206	1.63	-1.6874	6.12701e-71		GO:1901336//lactone biosynthetic process;GO:0018130//heterocycle biosynthetic process;GO:0006714//sesquiterpenoid metabolic process;GO:0048367//shoot system development;GO:0046483//heterocycle metabolic process;GO:0048856//anatomical structure development;GO:0065008//regulation of biological quality;GO:0044238//primary metabolic process;GO:0032501//multicellular organismal process;GO:0006720//iso…
32919611	Pp3c4_22140V3.2	12.43	36.87	1.55945	0		GO:0006952//defense response;GO:0006950//response to stress;GO:0050896//response to stimulus;GO:0016020//membrane;GO:0005911//cell-cell junction;GO:0031226//intrinsic component of plasma membrane;GO:0044464//cell part;GO:0046658//anchored component of plasma membrane;GO:0030054//cell junction;GO:0044425//membrane part;GO:0016021//integral component of membrane;GO:0031224//intrinsic component of m…
32919680	Pp3c4_22520V3.1	12.143	29.07	1.25257	2.46249e-93		GO:0044425//membrane part;GO:0016020//membrane;GO:0031224//intrinsic component of membrane;GO:0016021//integral component of membrane;
32919757	Pp3c4_7920V3.1	2.59	5.406	1.06005	1.00557e-60	K20478//golgin subfamily B member 1;K20283//golgin subfamily A member 4;K10357//myosin V;K11498//centromeric protein E	GO:0001871//pattern binding;GO:0030247//polysaccharide binding;GO:0005488//binding;GO:2001070//starch binding;GO:0030246//carbohydrate binding;
32919846	Pp3c4_3170V3.1	2.966	6.983	1.22172	5.17306e-66	K15104//solute carrier family 25 (mitochondrial oxoglutarate transporter), member 11	GO:0006839//mitochondrial transport;GO:0006810//transport;GO:0051234//establishment of localization;GO:0051179//localization;GO:0005622//intracellular;GO:0043227//membrane-bounded organelle;GO:0043226//organelle;GO:0044425//membrane part;GO:0031224//intrinsic component of membrane;GO:0005737//cytoplasm;GO:0005623//cell;GO:0044422//organelle part;GO:0044429//mitochondrial part;GO:0031090//organell…
32919847	Pp3c4_3170V3.2	74.39	200.64	1.43116	0	K15104//solute carrier family 25 (mitochondrial oxoglutarate transporter), member 11	GO:0006810//transport;GO:0006839//mitochondrial transport;GO:0051234//establishment of localization;GO:0051179//localization;GO:0043231//intracellular membrane-bounded organelle;GO:0044422//organelle part;GO:0005623//cell;GO:0043227//membrane-bounded organelle;GO:0044429//mitochondrial part;GO:0005622//intracellular;GO:0019866//organelle inner membrane;GO:0044424//intracellular part;GO:0031224//i…
32919905	Pp3c4_16930V3.2	549.666	199.516	-1.45893	0
32919915	Pp3c4_3950V3.2	8.476	2.713	-1.63281	9.1317e-63
32919919	Pp3c4_23580V3.1	12.476	5.296	-1.27298	1.83262e-140	K00423//L-ascorbate oxidase [EC:1.10.3.3]+ko01100//Metabolic pathways+ko00053//Ascorbate and aldarate metabolism	GO:0005576//extracellular region;GO:0043167//ion binding;GO:0005488//binding;GO:0003824//catalytic activity;GO:0005507//copper ion binding;GO:0046872//metal ion binding;GO:0043169//cation binding;GO:0016491//oxidoreductase activity;GO:0016722//oxidoreductase activity, oxidizing metal ions;GO:0046914//transition metal ion binding;
32919938	Pp3c4_15530V3.1	55.386	27.423	-1.01484	2.70718e-220		GO:0034641//cellular nitrogen compound metabolic process;GO:0034654//nucleobase-containing compound biosynthetic process;GO:0009812//flavonoid metabolic process;GO:1903506//regulation of nucleic acid-templated transcription;GO:2001141//regulation of RNA biosynthetic process;GO:0009059//macromolecule biosynthetic process;GO:0009718//anthocyanin-containing compound biosynthetic process;GO:0009744//…
32919961	Pp3c4_22920V3.1	39.42	15.03	-1.39147	1.39943e-108
32919962	Pp3c4_22920V3.2	65.736	28.056	-1.22321	0
32920010	Pp3c4_8470V3.2	34.38	95.08	1.46622	0	K00218//protochlorophyllide reductase [EC:1.3.1.33]+ko00860//Porphyrin and chlorophyll metabolism+ko01100//Metabolic pathways+ko01110//Biosynthesis of secondary metabolites	GO:0016627//oxidoreductase activity, acting on the CH-CH group of donors;GO:0016491//oxidoreductase activity;GO:0003824//catalytic activity;GO:0016628//oxidoreductase activity, acting on the CH-CH group of donors, NAD or NADP as acceptor;GO:0016630//protochlorophyllide reductase activity;
32920011	Pp3c4_26460V3.1	2.88	11.503	1.99388	6.18195e-75		GO:0016020//membrane;GO:0016021//integral component of membrane;GO:0031224//intrinsic component of membrane;GO:0044425//membrane part;
32920053	Pp3c4_19470V3.2	1.636	3.67	1.18346	5.07811e-38		GO:0005886//plasma membrane;GO:0016020//membrane;GO:0044464//cell part;GO:0016021//integral component of membrane;GO:0044425//membrane part;GO:0031224//intrinsic component of membrane;GO:0005623//cell;GO:0071944//cell periphery;GO:0051540//metal cluster binding;GO:0005488//binding;GO:0048037//cofactor binding;GO:0051536//iron-sulfur cluster binding;
32920103	Pp3c4_8171V3.1	7.453	48.946	2.726	0	K02639//ferredoxin+ko00195//Photosynthesis	GO:0006091//generation of precursor metabolites and energy;GO:0022900//electron transport chain;GO:0044237//cellular metabolic process;GO:0055114//oxidation-reduction process;GO:0008152//metabolic process;GO:0009987//cellular process;GO:0005737//cytoplasm;GO:0043229//intracellular organelle;GO:0044444//cytoplasmic part;GO:0009507//chloroplast;GO:0043226//organelle;GO:0005622//intracellular;GO:000…
32920105	Pp3c4_8171V3.3	1.666	10.56	2.67024	0	K02639//ferredoxin+ko00195//Photosynthesis	GO:0006091//generation of precursor metabolites and energy;GO:0022900//electron transport chain;GO:0055114//oxidation-reduction process;GO:0008152//metabolic process;GO:0009987//cellular process;GO:0044237//cellular metabolic process;GO:0005623//cell;GO:0044424//intracellular part;GO:0005622//intracellular;GO:0009536//plastid;GO:0044444//cytoplasmic part;GO:0043227//membrane-bounded organelle;GO:…
32920110	Pp3c4_8171V3.8	3.346	12.89	1.93277	4.87834e-250	K02639//ferredoxin+ko00195//Photosynthesis	GO:0009987//cellular process;GO:0006091//generation of precursor metabolites and energy;GO:0055114//oxidation-reduction process;GO:0044237//cellular metabolic process;GO:0022900//electron transport chain;GO:0008152//metabolic process;GO:0044424//intracellular part;GO:0005737//cytoplasm;GO:0005622//intracellular;GO:0043226//organelle;GO:0009507//chloroplast;GO:0043229//intracellular organelle;GO:0…
32920156	Pp3c4_5170V3.1	1.643	12.806	2.95737	0	K05658//ATP-binding cassette, subfamily B (MDR/TAP), member 1 [EC:7.6.2.2]+ko02010//ABC transporters	GO:0016020//membrane;GO:0044425//membrane part;GO:0031224//intrinsic component of membrane;GO:0016021//integral component of membrane;GO:0042626//ATPase activity, coupled to transmembrane movement of substances;GO:0015399//primary active transmembrane transporter activity;GO:0016818//hydrolase activity, acting on acid anhydrides, in phosphorus-containing anhydrides;GO:0042623//ATPase activity, co…
32920161	Pp3c4_13690V3.4	8.046	3.64	-1.14902	2.85279e-66	K01698//porphobilinogen synthase [EC:4.2.1.24]+ko00860//Porphyrin and chlorophyll metabolism+ko01100//Metabolic pathways+ko01110//Biosynthesis of secondary metabolites	GO:0071704//organic substance metabolic process;GO:0006782//protoporphyrinogen IX biosynthetic process;GO:0046483//heterocycle metabolic process;GO:0006778//porphyrin-containing compound metabolic process;GO:1901576//organic substance biosynthetic process;GO:0033013//tetrapyrrole metabolic process;GO:0006725//cellular aromatic compound metabolic process;GO:0018130//heterocycle biosynthetic proces…
32920163	Pp3c4_13690V3.2	62.61	28.336	-1.14001	0	K01698//porphobilinogen synthase [EC:4.2.1.24]+ko00860//Porphyrin and chlorophyll metabolism+ko01100//Metabolic pathways+ko01110//Biosynthesis of secondary metabolites	GO:0051188//cofactor biosynthetic process;GO:0019438//aromatic compound biosynthetic process;GO:0044271//cellular nitrogen compound biosynthetic process;GO:0006783//heme biosynthetic process;GO:0046148//pigment biosynthetic process;GO:0033013//tetrapyrrole metabolic process;GO:0034641//cellular nitrogen compound metabolic process;GO:1901566//organonitrogen compound biosynthetic process;GO:0006725…
32920176	Pp3c4_12680V3.1	2.79	9.58	1.76484	1.37278e-48
32920183	Pp3c4_20700V3.2	32.71	195.38	2.57598	0
32920221	Pp3c4_10497V3.2	3.526	1.466	-1.25419	9.4503e-63	K00854//xylulokinase [EC:2.7.1.17]+ko00040//Pentose and glucuronate interconversions+ko01100//Metabolic pathways	GO:0044238//primary metabolic process;GO:0071704//organic substance metabolic process;GO:0005997//xylulose metabolic process;GO:0044281//small molecule metabolic process;GO:0005975//carbohydrate metabolic process;GO:0008152//metabolic process;GO:0005996//monosaccharide metabolic process;GO:0019321//pentose metabolic process;GO:0005737//cytoplasm;GO:0005622//intracellular;GO:0044424//intracellular…
32920289	Pp3c4_1880V3.2	1.296	2.75	1.07511	1.0289e-81	K17613//calcineurin-binding protein cabin-1	GO:0034622//cellular macromolecular complex assembly;GO:0006325//chromatin organization;GO:0071824//protein-DNA complex subunit organization;GO:0043933//macromolecular complex subunit organization;GO:0006334//nucleosome assembly;GO:0034724//DNA replication-independent nucleosome organization;GO:0034728//nucleosome organization;GO:0031497//chromatin assembly;GO:0006333//chromatin assembly or disas…
32920299	Pp3c4_10730V3.3	2.08	6.083	1.56118	1.67625e-144
32920306	Pp3c4_4230V3.1	2.523	7.136	1.49598	7.01015e-95	K20717//mitogen-activated protein kinase kinase kinase YODA [EC:2.7.11.25]+ko04016//MAPK signaling pathway - plant	GO:0031098//stress-activated protein kinase signaling cascade;GO:0023052//signaling;GO:0045860//positive regulation of protein kinase activity;GO:0009893//positive regulation of metabolic process;GO:0033674//positive regulation of kinase activity;GO:0032270//positive regulation of cellular protein metabolic process;GO:0050896//response to stimulus;GO:1901564//organonitrogen compound metabolic pro…
32920311	Pp3c4_17890V3.1	86.063	41.503	-1.05246	0	K00383//glutathione reductase (NADPH) [EC:1.8.1.7]+ko00480//Glutathione metabolism	GO:0050794//regulation of cellular process;GO:0019725//cellular homeostasis;GO:0043603//cellular amide metabolic process;GO:0044237//cellular metabolic process;GO:0065007//biological regulation;GO:0006950//response to stress;GO:0010035//response to inorganic substance;GO:0006979//response to oxidative stress;GO:0051186//cofactor metabolic process;GO:0045454//cell redox homeostasis;GO:0006790//sul…
32920354	Pp3c4_850V3.1	6.99	3.193	-1.13205	1.17329e-84	K16222//Dof zinc finger protein DOF5.5+ko04712//Circadian rhythm - plant	GO:0050789//regulation of biological process;GO:2000112//regulation of cellular macromolecule biosynthetic process;GO:0080090//regulation of primary metabolic process;GO:0065007//biological regulation;GO:0050794//regulation of cellular process;GO:0019222//regulation of metabolic process;GO:1903506//regulation of nucleic acid-templated transcription;GO:0006355//regulation of transcription, DNA-tem…
32920465	Pp3c4_3420V3.1	27.403	68.106	1.31164	0
32920469	Pp3c4_9670V3.2	9.423	3.733	-1.32613	1.01894e-127	K23047//E3 ubiquitin-protein ligase UNKL [EC:2.3.2.27]	GO:0003676//nucleic acid binding;GO:0005488//binding;GO:0003677//DNA binding;GO:0097159//organic cyclic compound binding;GO:1901363//heterocyclic compound binding;
32920470	Pp3c4_9670V3.1	23.35	6.95	-1.75703	0	K23047//E3 ubiquitin-protein ligase UNKL [EC:2.3.2.27]	GO:1901363//heterocyclic compound binding;GO:0005488//binding;GO:0003676//nucleic acid binding;GO:0097159//organic cyclic compound binding;GO:0003677//DNA binding;
32920641	Pp3c4_21240V3.2	3.236	1.58	-1.02786	3.12097e-30
32920672	Pp3c4_1550V3.1	59.443	27.28	-1.12289	0		GO:0044464//cell part;GO:0044425//membrane part;GO:0016020//membrane;GO:0071944//cell periphery;GO:0031224//intrinsic component of membrane;GO:0005623//cell;GO:0016021//integral component of membrane;GO:0005886//plasma membrane;GO:0005488//binding;GO:0003723//RNA binding;GO:1901363//heterocyclic compound binding;GO:0003676//nucleic acid binding;GO:0048037//cofactor binding;GO:0097159//organic cyc…
32920741	Pp3c4_4420V3.2	15.14	30.873	1.02631	0	K01649//2-isopropylmalate synthase [EC:2.3.3.13]+ko00290//Valine, leucine and isoleucine biosynthesis+ko01230//Biosynthesis of amino acids+ko01100//Metabolic pathways+ko01110//Biosynthesis of secondary metabolites+ko01210//2-Oxocarboxylic acid metabolism+ko00620//Pyruvate metabolism	GO:0006551//leucine metabolic process;GO:0009082//branched-chain amino acid biosynthetic process;GO:0009987//cellular process;GO:0046394//carboxylic acid biosynthetic process;GO:1901564//organonitrogen compound metabolic process;GO:0009058//biosynthetic process;GO:1901566//organonitrogen compound biosynthetic process;GO:0006807//nitrogen compound metabolic process;GO:0008652//cellular amino acid …
32920780	Pp3c4_16470V3.1	2.523	5.306	1.06557	1.78616e-79		GO:0005623//cell;GO:0044464//cell part;GO:0005622//intracellular;GO:0005737//cytoplasm;GO:0044424//intracellular part;GO:0036094//small molecule binding;GO:0032555//purine ribonucleotide binding;GO:0035639//purine ribonucleoside triphosphate binding;GO:0016740//transferase activity;GO:0043168//anion binding;GO:0032559//adenyl ribonucleotide binding;GO:0004672//protein kinase activity;GO:0005488//…
32920816	Pp3c4_31180V3.1	39.083	13.156	-1.57551	0	K01620//threonine aldolase [EC:4.1.2.48]+ko01230//Biosynthesis of amino acids+ko01100//Metabolic pathways+ko01110//Biosynthesis of secondary metabolites+ko00260//Glycine, serine and threonine metabolism	GO:0009063//cellular amino acid catabolic process;GO:1901564//organonitrogen compound metabolic process;GO:0044283//small molecule biosynthetic process;GO:1901566//organonitrogen compound biosynthetic process;GO:0006566//threonine metabolic process;GO:0009987//cellular process;GO:1901565//organonitrogen compound catabolic process;GO:0019752//carboxylic acid metabolic process;GO:0044248//cellular …
32920817	Pp3c4_31180V3.2	4.456	1.4	-1.66616	1.15455e-89	K01620//threonine aldolase [EC:4.1.2.48]+ko01230//Biosynthesis of amino acids+ko01100//Metabolic pathways+ko01110//Biosynthesis of secondary metabolites+ko00260//Glycine, serine and threonine metabolism	GO:0006566//threonine metabolic process;GO:0042136//neurotransmitter biosynthetic process;GO:0008652//cellular amino acid biosynthetic process;GO:0006082//organic acid metabolic process;GO:0044281//small molecule metabolic process;GO:0016053//organic acid biosynthetic process;GO:0009063//cellular amino acid catabolic process;GO:1901564//organonitrogen compound metabolic process;GO:0009056//catabo…
32920886	Pp3c4_12360V3.9	1.09	2.246	1.03914	2.06652e-39	K10268//F-box and leucine-rich repeat protein 2/20
32920922	Pp3c4_23900V3.1	3.386	7.086	1.06262	5.72263e-20	K17911//beta-carotene isomerase [EC:5.2.1.14]+ko00906//Carotenoid biosynthesis+ko01110//Biosynthesis of secondary metabolites	GO:0044444//cytoplasmic part;GO:0005622//intracellular;GO:0043227//membrane-bounded organelle;GO:0009536//plastid;GO:0044424//intracellular part;GO:0043231//intracellular membrane-bounded organelle;GO:0009579//thylakoid;GO:0044464//cell part;GO:0031984//organelle subcompartment;GO:0009534//chloroplast thylakoid;GO:0044422//organelle part;GO:0009526//plastid envelope;GO:0005623//cell;GO:0031975//e…
32920939	Pp3c4_11810V3.1	5.666	28.436	2.32731	0	K00600//glycine hydroxymethyltransferase [EC:2.1.2.1]+ko00670//One carbon pool by folate+ko01230//Biosynthesis of amino acids+ko01100//Metabolic pathways+ko01110//Biosynthesis of secondary metabolites+ko00460//Cyanoamino acid metabolism+ko00260//Glycine, serine and threonine metabolism+ko01200//Carbon metabolism+ko00630//Glyoxylate and dicarboxylate metabolism	GO:0006520//cellular amino acid metabolic process;GO:0006082//organic acid metabolic process;GO:0009987//cellular process;GO:0008152//metabolic process;GO:0006732//coenzyme metabolic process;GO:0044249//cellular biosynthetic process;GO:0008652//cellular amino acid biosynthetic process;GO:1901605//alpha-amino acid metabolic process;GO:0046394//carboxylic acid biosynthetic process;GO:0001505//regul…
32920946	Pp3c4_12160V3.1	8.113	31.76	1.96552	0		GO:0031224//intrinsic component of membrane;GO:0016021//integral component of membrane;GO:0016020//membrane;GO:0044425//membrane part;
32921017	Pp3c4_31590V3.1	10.83	22.17	1.03566	1.40338e-144	K14423//methylsterol monooxygenase 1+ko01100//Metabolic pathways+ko01110//Biosynthesis of secondary metabolites+ko00100//Steroid biosynthesis	GO:0008152//metabolic process;GO:1901362//organic cyclic compound biosynthetic process;GO:0006629//lipid metabolic process;GO:0006694//steroid biosynthetic process;GO:1901360//organic cyclic compound metabolic process;GO:0016125//sterol metabolic process;GO:1901576//organic substance biosynthetic process;GO:0008610//lipid biosynthetic process;GO:0008202//steroid metabolic process;GO:0044238//prim…
32921033	Pp3c4_10480V3.1	9.11	4.106	-1.14961	3.266e-123	K00854//xylulokinase [EC:2.7.1.17]+ko00040//Pentose and glucuronate interconversions+ko01100//Metabolic pathways	GO:0019321//pentose metabolic process;GO:0005975//carbohydrate metabolic process;GO:0071704//organic substance metabolic process;GO:0044238//primary metabolic process;GO:0008152//metabolic process;GO:0044281//small molecule metabolic process;GO:0005996//monosaccharide metabolic process;GO:0005997//xylulose metabolic process;GO:0044424//intracellular part;GO:0005622//intracellular;GO:0005737//cyto…
32921039	Pp3c4_30040V3.1	1.45	3.86	1.41798	1.5745e-75	K16275//E3 ubiquitin-protein ligase BAH [EC:2.3.2.27]	GO:0036211//protein modification process;GO:0044265//cellular macromolecule catabolic process;GO:0043632//modification-dependent macromolecule catabolic process;GO:0043412//macromolecule modification;GO:0043161//proteasome-mediated ubiquitin-dependent protein catabolic process;GO:0070647//protein modification by small protein conjugation or removal;GO:0044257//cellular protein catabolic process;G…
32921051	Pp3c4_11180V3.1	71.643	6.066	-3.56402	0
32921062	Pp3c4_16490V3.3	3.053	6.153	1.00014	1.49927e-41		GO:0044424//intracellular part;GO:0005622//intracellular;GO:0005623//cell;GO:0005737//cytoplasm;GO:0044464//cell part;GO:1901363//heterocyclic compound binding;GO:0005488//binding;GO:0036094//small molecule binding;GO:0000166//nucleotide binding;GO:0017076//purine nucleotide binding;GO:0016773//phosphotransferase activity, alcohol group as acceptor;GO:0035639//purine ribonucleoside triphosphate b…
32921069	Pp3c4_23540V3.1	14.84	43.786	1.55737	0	K05907//adenylyl-sulfate reductase (glutathione) [EC:1.8.4.9]+ko00920//Sulfur metabolism	GO:0044237//cellular metabolic process;GO:0006790//sulfur compound metabolic process;GO:0065007//biological regulation;GO:0045454//cell redox homeostasis;GO:0055114//oxidation-reduction process;GO:0019419//sulfate reduction;GO:0019725//cellular homeostasis;GO:0050789//regulation of biological process;GO:0050794//regulation of cellular process;GO:0065008//regulation of biological quality;GO:000998…
32921088	Pp3c4_25750V3.1	5.733	11.906	1.04332	3.9614e-61		GO:0016021//integral component of membrane;GO:0044425//membrane part;GO:0031224//intrinsic component of membrane;GO:0016020//membrane;
32921089	Pp3c4_25750V3.2	4.47	9.45	1.07141	6.34902e-18		GO:0044425//membrane part;GO:0031224//intrinsic component of membrane;GO:0016020//membrane;GO:0016021//integral component of membrane;
32921125	Pp3c4_6350V3.2	10.313	23.34	1.17861	1.37701e-166	K02996//small subunit ribosomal protein S9+ko03010//Ribosome	GO:0006412//translation;GO:0043170//macromolecule metabolic process;GO:0043603//cellular amide metabolic process;GO:1901564//organonitrogen compound metabolic process;GO:0006518//peptide metabolic process;GO:0009059//macromolecule biosynthetic process;GO:0090304//nucleic acid metabolic process;GO:0046483//heterocycle metabolic process;GO:0022613//ribonucleoprotein complex biogenesis;GO:0044249//c…
32921127	Pp3c4_15850V3.2	2.266	6.246	1.45926	4.75763e-92	K08994//ion channel-forming bestrophin family protein	GO:0016021//integral component of membrane;GO:0044425//membrane part;GO:0016020//membrane;GO:0031224//intrinsic component of membrane;
32921143	Pp3c4_21680V3.2	13.256	26.55	1.00048	4.07613e-229	K00487//trans-cinnamate 4-monooxygenase [EC:1.14.14.91]+ko00130//Ubiquinone and other terpenoid-quinone biosynthesis+ko01100//Metabolic pathways+ko01110//Biosynthesis of secondary metabolites+ko00940//Phenylpropanoid biosynthesis+ko00941//Flavonoid biosynthesis+ko00945//Stilbenoid, diarylheptanoid and gingerol biosynthesis+ko00360//Phenylalanine metabolism	GO:0044550//secondary metabolite biosynthetic process;GO:0009058//biosynthetic process;GO:0008152//metabolic process;GO:0019748//secondary metabolic process;GO:0016020//membrane;GO:0016021//integral component of membrane;GO:0031224//intrinsic component of membrane;GO:0044425//membrane part;GO:0016491//oxidoreductase activity;GO:0020037//heme binding;GO:0005506//iron ion binding;GO:0046914//transi…
32921173	Pp3c4_17380V3.1	1.81	4.873	1.42751	1.07106e-44	K01094//phosphatidylglycerophosphatase GEP4 [EC:3.1.3.27]+ko01100//Metabolic pathways+ko00564//Glycerophospholipid metabolism	GO:0006793//phosphorus metabolic process;GO:0044237//cellular metabolic process;GO:0009987//cellular process;GO:0008152//metabolic process;GO:0016311//dephosphorylation;GO:0006796//phosphate-containing compound metabolic process;GO:0003824//catalytic activity;GO:0016791//phosphatase activity;GO:0016787//hydrolase activity;GO:0042578//phosphoric ester hydrolase activity;GO:0016788//hydrolase activ…
32921185	Pp3c4_7080V3.2	7.373	2.916	-1.35377	6.90921e-130	K12129//pseudo-response regulator 7+ko04712//Circadian rhythm - plant;K12135//zinc finger protein CONSTANS+ko04712//Circadian rhythm - plant	GO:0005623//cell;GO:0043226//organelle;GO:0043227//membrane-bounded organelle;GO:0043231//intracellular membrane-bounded organelle;GO:0044424//intracellular part;GO:0005622//intracellular;GO:0005634//nucleus;GO:0044464//cell part;GO:0043229//intracellular organelle;GO:0008270//zinc ion binding;GO:0046872//metal ion binding;GO:0046914//transition metal ion binding;GO:0005488//binding;GO:0043167//i…
32921266	Pp3c4_24440V3.1	26.12	3.093	-3.09732	0
32921267	Pp3c4_24440V3.2	10.433	2.573	-1.99522	0
32921305	Pp3c4_3150V3.1	42.956	10.306	-2.06092	0	K10280//F-box and leucine-rich repeat protein 14
32921308	Pp3c4_9740V3.1	3.953	1.93	-1.00616	2.18313e-17	K04733//interleukin-1 receptor-associated kinase 4 [EC:2.7.11.1]
32921309	Pp3c4_9740V3.2	587.243	288.013	-1.03451	0	K04733//interleukin-1 receptor-associated kinase 4 [EC:2.7.11.1]
32921320	Pp3c4_27460V3.2	26.08	63.273	1.27718	0	K00432//glutathione peroxidase [EC:1.11.1.9]+ko00590//Arachidonic acid metabolism+ko00480//Glutathione metabolism	GO:0006950//response to stress;GO:0006979//response to oxidative stress;GO:0050896//response to stimulus;GO:0016684//oxidoreductase activity, acting on peroxide as acceptor;GO:0004602//glutathione peroxidase activity;GO:0004601//peroxidase activity;GO:0016491//oxidoreductase activity;GO:0016209//antioxidant activity;GO:0003824//catalytic activity;
32921330	Pp3c4_13280V3.3	1.663	3.863	1.21775	7.5504e-31		GO:0044422//organelle part;GO:0044446//intracellular organelle part;GO:0031984//organelle subcompartment;GO:0043227//membrane-bounded organelle;GO:0031976//plastid thylakoid;GO:0009507//chloroplast;GO:0043229//intracellular organelle;GO:0005622//intracellular;GO:0044424//intracellular part;GO:0009535//chloroplast thylakoid membrane;GO:0009534//chloroplast thylakoid;GO:0005737//cytoplasm;GO:004443…
32921340	Pp3c4_23170V3.1	398.48	150.743	-1.40366	0	K02716//photosystem II oxygen-evolving enhancer protein 1+ko01100//Metabolic pathways+ko00195//Photosynthesis	GO:0015979//photosynthesis;GO:0065007//biological regulation;GO:0042548//regulation of photosynthesis, light reaction;GO:0009987//cellular process;GO:0050789//regulation of biological process;GO:0042549//photosystem II stabilization;GO:0019222//regulation of metabolic process;GO:0043467//regulation of generation of precursor metabolites and energy;GO:0010109//regulation of photosynthesis;GO:00081…
32921342	Pp3c4_23170V3.2	14.94	6.703	-1.14773	1.36662e-106	K02716//photosystem II oxygen-evolving enhancer protein 1+ko01100//Metabolic pathways+ko00195//Photosynthesis	GO:0044237//cellular metabolic process;GO:0010109//regulation of photosynthesis;GO:0042548//regulation of photosynthesis, light reaction;GO:0009987//cellular process;GO:0031323//regulation of cellular metabolic process;GO:0050794//regulation of cellular process;GO:0043467//regulation of generation of precursor metabolites and energy;GO:0015979//photosynthesis;GO:0042549//photosystem II stabilizat…
32921361	Pp3c4_6640V3.1	1.313	3.203	1.277	1.64827e-44	K08238//xyloglucan 6-xylosyltransferase [EC:2.4.2.39]	GO:1901576//organic substance biosynthetic process;GO:0044238//primary metabolic process;GO:0044036//cell wall macromolecule metabolic process;GO:0009250//glucan biosynthetic process;GO:0034645//cellular macromolecule biosynthetic process;GO:0000271//polysaccharide biosynthetic process;GO:0043170//macromolecule metabolic process;GO:0006073//cellular glucan metabolic process;GO:0044042//glucan met…
32921365	Pp3c4_1490V3.2	14.94	55.283	1.88137	0	K13201//nucleolysin TIA-1/TIAR;K22422//protein downstream neighbor of Son	GO:0006979//response to oxidative stress;GO:0050896//response to stimulus;GO:0006950//response to stress;GO:0044436//thylakoid part;GO:0016020//membrane;GO:0044422//organelle part;GO:0044464//cell part;GO:0043226//organelle;GO:0044434//chloroplast part;GO:0005623//cell;GO:0009579//thylakoid;GO:0009536//plastid;GO:0044446//intracellular organelle part;GO:0009526//plastid envelope;GO:0031975//envel…
32921447	Pp3c4_25780V3.2	2.333	5.066	1.11328	2.62903e-37	K00677//UDP-N-acetylglucosamine acyltransferase [EC:2.3.1.129]+ko01100//Metabolic pathways	GO:0009247//glycolipid biosynthetic process;GO:0009987//cellular process;GO:0006664//glycolipid metabolic process;GO:1901137//carbohydrate derivative biosynthetic process;GO:0009311//oligosaccharide metabolic process;GO:0016051//carbohydrate biosynthetic process;GO:0044237//cellular metabolic process;GO:0090407//organophosphate biosynthetic process;GO:0008654//phospholipid biosynthetic process;GO…
32921523	Pp3c4_22500V3.1	3.783	12.756	1.74045	4.96927e-219	K04077//chaperonin GroEL+ko03018//RNA degradation	GO:0061077//chaperone-mediated protein folding;GO:0046907//intracellular transport;GO:0017038//protein import;GO:0071702//organic substance transport;GO:0042886//amide transport;GO:0033036//macromolecule localization;GO:0051641//cellular localization;GO:0006886//intracellular protein transport;GO:0051649//establishment of localization in cell;GO:0006626//protein targeting to mitochondrion;GO:0033…
32921609	Pp3c4_8080V3.1	2.926	6.026	1.03776	1.41286e-34		GO:0016021//integral component of membrane;GO:0044425//membrane part;GO:0031224//intrinsic component of membrane;GO:0016020//membrane;GO:0005215//transporter activity;GO:0022804//active transmembrane transporter activity;GO:0015291//secondary active transmembrane transporter activity;GO:0015297//antiporter activity;GO:0022857//transmembrane transporter activity;GO:0015238//drug transmembrane tran…
32921611	Pp3c4_27990V3.2	22.87	46.47	1.01101	0	K03283//heat shock 70kDa protein 1/2/6/8+ko03040//Spliceosome+ko04144//Endocytosis+ko04141//Protein processing in endoplasmic reticulum	GO:0009987//cellular process;GO:0006457//protein folding;GO:0035639//purine ribonucleoside triphosphate binding;GO:0043168//anion binding;GO:1901363//heterocyclic compound binding;GO:0032559//adenyl ribonucleotide binding;GO:0030554//adenyl nucleotide binding;GO:0032555//purine ribonucleotide binding;GO:0032553//ribonucleotide binding;GO:0005515//protein binding;GO:0000166//nucleotide binding;GO:…
32921614	Pp3c4_1450V3.1	8.506	27.36	1.68558	0	K09510//DnaJ homolog subfamily B member 4
32921651	Pp3c4_8720V3.1	1.513	3.32	1.13218	1.23438e-61	K10395//kinesin family member 4/21/27	GO:0006928//movement of cell or subcellular component;GO:0009987//cellular process;GO:0007017//microtubule-based process;GO:0007018//microtubule-based movement;GO:0044446//intracellular organelle part;GO:0043229//intracellular organelle;GO:0044422//organelle part;GO:0043234//protein complex;GO:0015630//microtubule cytoskeleton;GO:0005622//intracellular;GO:0005875//microtubule associated complex;G…
32921686	Pp3c4_29200V3.3	8.216	38.916	2.245	0	K12603//CCR4-NOT transcription complex subunit 6 [EC:3.1.13.4]+ko03018//RNA degradation
32921789	Pp3c4_2040V3.1	12.826	6.1	-1.07239	4.04724e-107	K00573//protein-L-isoaspartate(D-aspartate) O-methyltransferase [EC:2.1.1.77]	GO:0005623//cell;GO:0044424//intracellular part;GO:0005622//intracellular;GO:0005737//cytoplasm;GO:0044464//cell part;GO:0008171//O-methyltransferase activity;GO:0140096//catalytic activity, acting on a protein;GO:0008757//S-adenosylmethionine-dependent methyltransferase activity;GO:0051998//protein carboxyl O-methyltransferase activity;GO:0016740//transferase activity;GO:0004719//protein-L-isoas…
32921792	Pp3c4_6770V3.2	3.01	7.953	1.40538	2.7833e-145	K22377//E3 ubiquitin-protein ligase listerin [EC:2.3.2.27];K03539//ribonuclease P/MRP protein subunit RPP1 [EC:3.1.26.5]+ko03013//RNA transport+ko03008//Ribosome biogenesis in eukaryotes	GO:0050896//response to stimulus;GO:0009314//response to radiation;GO:0009416//response to light stimulus;GO:0009628//response to abiotic stimulus;GO:0043226//organelle;GO:0043229//intracellular organelle;GO:0005622//intracellular;GO:0043227//membrane-bounded organelle;GO:0044464//cell part;GO:0031224//intrinsic component of membrane;GO:0005634//nucleus;GO:0005623//cell;GO:0043231//intracellular …
32921793	Pp3c4_6770V3.3	1.753	3.773	1.08112	5.49691e-49	K22377//E3 ubiquitin-protein ligase listerin [EC:2.3.2.27];K03539//ribonuclease P/MRP protein subunit RPP1 [EC:3.1.26.5]+ko03013//RNA transport+ko03008//Ribosome biogenesis in eukaryotes	GO:0009314//response to radiation;GO:0050896//response to stimulus;GO:0009628//response to abiotic stimulus;GO:0009416//response to light stimulus;GO:0031224//intrinsic component of membrane;GO:0044424//intracellular part;GO:0005622//intracellular;GO:0016021//integral component of membrane;GO:0043227//membrane-bounded organelle;GO:0044425//membrane part;GO:0005623//cell;GO:0043229//intracellular …
32921825	Pp3c4_7680V3.1	38.37	9.993	-1.94565	0	K06228//fused [EC:2.7.11.1];K05909//laccase [EC:1.10.3.2];K12447//UDP-sugar pyrophosphorylase [EC:2.7.7.64]+ko00520//Amino sugar and nucleotide sugar metabolism+ko00040//Pentose and glucuronate interconversions+ko01100//Metabolic pathways+ko00052//Galactose metabolism+ko00053//Ascorbate and aldarate metabolism;K18195//rhamnogalacturonan endolyase [EC:4.2.2.23];K20093//DNA excision repair protein …	GO:0071840//cellular component organization or biogenesis;GO:0009658//chloroplast organization;GO:0016043//cellular component organization;GO:0009987//cellular process;GO:0006996//organelle organization;GO:0009657//plastid organization;GO:0019866//organelle inner membrane;GO:0043229//intracellular organelle;GO:0031975//envelope;GO:0031967//organelle envelope;GO:0009941//chloroplast envelope;GO:00…
32921826	Pp3c4_7680V3.2	401.036	135.583	-1.56639	0	K11752//diaminohydroxyphosphoribosylaminopyrimidine deaminase / 5-amino-6-(5-phosphoribosylamino)uracil reductase [EC:3.5.4.26 1.1.1.193]+ko00740//Riboflavin metabolism+ko01100//Metabolic pathways+ko01110//Biosynthesis of secondary metabolites	GO:0009987//cellular process;GO:0006996//organelle organization;GO:0016043//cellular component organization;GO:0009658//chloroplast organization;GO:0009657//plastid organization;GO:0071840//cellular component organization or biogenesis;GO:0009507//chloroplast;GO:0009526//plastid envelope;GO:0044446//intracellular organelle part;GO:0005737//cytoplasm;GO:0043227//membrane-bounded organelle;GO:00099…
32921860	Pp3c4_1240V3.1	25.226	8.13	-1.62988	0		GO:0031224//intrinsic component of membrane;GO:0016021//integral component of membrane;GO:0016020//membrane;GO:0044425//membrane part;GO:0016491//oxidoreductase activity;GO:0016209//antioxidant activity;GO:0004601//peroxidase activity;GO:0016684//oxidoreductase activity, acting on peroxide as acceptor;GO:0003824//catalytic activity;
32921931	Pp3c4_4900V3.1	3.553	8.053	1.17645	6.08301e-134	K17964//leucine-rich PPR motif-containing protein, mitochondrial	GO:0071704//organic substance metabolic process;GO:0009451//RNA modification;GO:0006807//nitrogen compound metabolic process;GO:0046483//heterocycle metabolic process;GO:0006725//cellular aromatic compound metabolic process;GO:0044237//cellular metabolic process;GO:0016070//RNA metabolic process;GO:0044260//cellular macromolecule metabolic process;GO:0006139//nucleobase-containing compound metabo…
32921943	Pp3c4_5270V3.1	1.71	5.026	1.54385	2.82767e-168	K21596//calmodulin-binding transcription activator	GO:1902680//positive regulation of RNA biosynthetic process;GO:0065007//biological regulation;GO:0010628//positive regulation of gene expression;GO:0051252//regulation of RNA metabolic process;GO:0080090//regulation of primary metabolic process;GO:0060255//regulation of macromolecule metabolic process;GO:0045944//positive regulation of transcription from RNA polymerase II promoter;GO:1903508//pos…
32921949	Pp3c4_18280V3.2	37.073	162.9	2.13231	0	K14299//nucleoporin SEH1+ko03013//RNA transport;K00020//3-hydroxyisobutyrate dehydrogenase [EC:1.1.1.31]+ko00280//Valine, leucine and isoleucine degradation+ko01100//Metabolic pathways
32922000	Pp3c4_23120V3.2	55.17	25.083	-1.13999	0
32922020	Pp3c4_5680V3.2	334.366	162.173	-1.03962	0	K08915//light-harvesting complex II chlorophyll a/b binding protein 4+ko01100//Metabolic pathways+ko00196//Photosynthesis - antenna proteins	GO:0006464//cellular protein modification process;GO:0044267//cellular protein metabolic process;GO:0043170//macromolecule metabolic process;GO:0009768//photosynthesis, light harvesting in photosystem I;GO:1901564//organonitrogen compound metabolic process;GO:0050896//response to stimulus;GO:0008152//metabolic process;GO:0036211//protein modification process;GO:0009314//response to radiation;GO:0…
32922047	Pp3c4_29150V3.1	55.973	20.573	-1.44545	0	K08907//light-harvesting complex I chlorophyll a/b binding protein 1+ko00196//Photosynthesis - antenna proteins	GO:0009765//photosynthesis, light harvesting;GO:0006091//generation of precursor metabolites and energy;GO:0009987//cellular process;GO:0009266//response to temperature stimulus;GO:0009644//response to high light intensity;GO:0009416//response to light stimulus;GO:0015979//photosynthesis;GO:0019538//protein metabolic process;GO:0009639//response to red or far red light;GO:0010218//response to far…
32922048	Pp3c4_29150V3.2	12.523	3.466	-1.82372	3.40266e-200	K08907//light-harvesting complex I chlorophyll a/b binding protein 1+ko00196//Photosynthesis - antenna proteins	GO:0071704//organic substance metabolic process;GO:0043412//macromolecule modification;GO:0044238//primary metabolic process;GO:0044267//cellular protein metabolic process;GO:0010218//response to far red light;GO:0009266//response to temperature stimulus;GO:0006091//generation of precursor metabolites and energy;GO:0043170//macromolecule metabolic process;GO:0009768//photosynthesis, light harvest…
32922135	Pp3c4_24380V3.2	3.91	1.606	-1.27017	1.46184e-57	K12126//phytochrome-interacting factor 3+ko04712//Circadian rhythm - plant+ko04075//Plant hormone signal transduction;K10863//aprataxin [EC:3.1.11.7 3.1.11.8 3.1.12.2]	GO:0034641//cellular nitrogen compound metabolic process;GO:0006725//cellular aromatic compound metabolic process;GO:0032774//RNA biosynthetic process;GO:0010467//gene expression;GO:0009058//biosynthetic process;GO:0009059//macromolecule biosynthetic process;GO:0008152//metabolic process;GO:0044237//cellular metabolic process;GO:0006366//transcription from RNA polymerase II promoter;GO:0046483//h…
32922156	Pp3c4_10820V3.1	3.586	1.706	-1.06959	1.28985e-32
32922162	Pp3c4_13920V3.2	2.63	8.006	1.64045	6.6505e-85	K04507//calcyclin binding protein	GO:0016020//membrane;GO:0071944//cell periphery;GO:0005623//cell;GO:0005886//plasma membrane;GO:0044464//cell part;
32922171	Pp3c4_24470V3.3	4.99	1.693	-1.53075	2.42791e-74	K05929//phosphoethanolamine N-methyltransferase [EC:2.1.1.103]+ko00564//Glycerophospholipid metabolism	GO:0044255//cellular lipid metabolic process;GO:0006796//phosphate-containing compound metabolic process;GO:0046470//phosphatidylcholine metabolic process;GO:0009058//biosynthetic process;GO:0008610//lipid biosynthetic process;GO:0044237//cellular metabolic process;GO:0008654//phospholipid biosynthetic process;GO:0006656//phosphatidylcholine biosynthetic process;GO:0008152//metabolic process;GO:1…
32922180	Pp3c4_29270V3.1	55.973	20.573	-1.44545	0	K08907//light-harvesting complex I chlorophyll a/b binding protein 1+ko00196//Photosynthesis - antenna proteins	GO:0009416//response to light stimulus;GO:0050896//response to stimulus;GO:0010114//response to red light;GO:0006950//response to stress;GO:0006464//cellular protein modification process;GO:0009628//response to abiotic stimulus;GO:0036211//protein modification process;GO:0009645//response to low light intensity stimulus;GO:0009639//response to red or far red light;GO:0009765//photosynthesis, ligh…
32922258	Pp3c4_15840V3.2	10.32	2.066	-2.34651	6.48923e-111	K20473//neuroblastoma-amplified sequence	GO:0003676//nucleic acid binding;GO:0097159//organic cyclic compound binding;GO:1901363//heterocyclic compound binding;GO:0005488//binding;
32922374	Pp3c4_23850V3.2	7.526	16.803	1.1612	3.15535e-128	K17911//beta-carotene isomerase [EC:5.2.1.14]+ko00906//Carotenoid biosynthesis+ko01110//Biosynthesis of secondary metabolites
32922389	Pp3c4_7990V3.11	1.82	5.213	1.50533	8.23144e-67	K01555//fumarylacetoacetase [EC:3.7.1.2]+ko00350//Tyrosine metabolism+ko01100//Metabolic pathways	GO:0006807//nitrogen compound metabolic process;GO:0019752//carboxylic acid metabolic process;GO:1901360//organic cyclic compound metabolic process;GO:1901564//organonitrogen compound metabolic process;GO:0044281//small molecule metabolic process;GO:0044238//primary metabolic process;GO:0044237//cellular metabolic process;GO:0009987//cellular process;GO:0006520//cellular amino acid metabolic proc…
32922434	Pp3c4_12390V3.1	2.96	14.066	2.25592	0	K00942//guanylate kinase [EC:2.7.4.8]+ko00230//Purine metabolism+ko01100//Metabolic pathways	GO:0044464//cell part;GO:0005622//intracellular;GO:0005737//cytoplasm;GO:0044444//cytoplasmic part;GO:0005829//cytosol;GO:0005623//cell;GO:0044424//intracellular part;GO:0003824//catalytic activity;GO:0019201//nucleotide kinase activity;GO:0016776//phosphotransferase activity, phosphate group as acceptor;GO:0019205//nucleobase-containing compound kinase activity;GO:0016301//kinase activity;GO:000…
32922444	Pp3c4_15100V3.2	7.943	2.82	-1.49872	7.85745e-111		GO:0008152//metabolic process;GO:0032259//methylation;GO:0005737//cytoplasm;GO:0005623//cell;GO:0044464//cell part;GO:0005622//intracellular;GO:0044424//intracellular part;GO:0008168//methyltransferase activity;GO:0003824//catalytic activity;GO:0008757//S-adenosylmethionine-dependent methyltransferase activity;GO:0016740//transferase activity;GO:0016741//transferase activity, transferring one-car…
32922460	Pp3c4_880V3.2	458.723	113.236	-2.02035	0	K20254//perilipin-4
32922484	Pp3c4_17510V3.1	2.23	4.563	1.04201	2.65363e-50	K07759//poly(ADP-ribose) glycohydrolase [EC:3.2.1.143]	GO:0071704//organic substance metabolic process;GO:0044238//primary metabolic process;GO:0005975//carbohydrate metabolic process;GO:0008152//metabolic process;GO:0016798//hydrolase activity, acting on glycosyl bonds;GO:0004553//hydrolase activity, hydrolyzing O-glycosyl compounds;GO:0004649//poly(ADP-ribose) glycohydrolase activity;GO:0016787//hydrolase activity;GO:0003824//catalytic activity;
32922567	Pp3c4_15970V3.1	1.593	3.676	1.22566	3.56426e-42	K01176//alpha-amylase [EC:3.2.1.1]+ko01100//Metabolic pathways+ko00500//Starch and sucrose metabolism	GO:0071704//organic substance metabolic process;GO:0005975//carbohydrate metabolic process;GO:0044238//primary metabolic process;GO:0008152//metabolic process;GO:0016787//hydrolase activity;GO:0005488//binding;GO:0046872//metal ion binding;GO:0016160//amylase activity;GO:0043167//ion binding;GO:0005509//calcium ion binding;GO:0103025//alpha-amylase activity (releasing maltohexaose);GO:0004553//hy…
32922576	Pp3c4_21080V3.1	5.306	14.413	1.43363	3.45842e-160
32922583	Pp3c4_2280V3.3	11.106	3.916	-1.50682	6.4666e-207		GO:0044425//membrane part;GO:0031224//intrinsic component of membrane;GO:0016020//membrane;GO:0016021//integral component of membrane;
32922591	Pp3c4_10695V3.3	3.74	1.53	-1.28275	4.42274e-30
32922603	Pp3c4_17970V3.1	11.543	24.27	1.05884	1.14652e-15	K22390//acid phosphatase type 7
32922604	Pp3c4_17970V3.3	2.69	5.46	1.02807	4.99251e-51	K22390//acid phosphatase type 7	GO:0044425//membrane part;GO:0031224//intrinsic component of membrane;GO:0016021//integral component of membrane;GO:0016020//membrane;
32922635	Pp3c4_18360V3.1	3.556	1.65	-1.09326	1.31319e-58	K04733//interleukin-1 receptor-associated kinase 4 [EC:2.7.11.1]	GO:0031224//intrinsic component of membrane;GO:0016020//membrane;GO:0016021//integral component of membrane;GO:0044425//membrane part;GO:0030554//adenyl nucleotide binding;GO:0016772//transferase activity, transferring phosphorus-containing groups;GO:0043167//ion binding;GO:0004672//protein kinase activity;GO:0008144//drug binding;GO:0043168//anion binding;GO:0016773//phosphotransferase activity,…
32922644	Pp3c4_10280V3.1	31.173	96.373	1.63133	0		GO:0031224//intrinsic component of membrane;GO:0016021//integral component of membrane;GO:0016020//membrane;GO:0044425//membrane part;
32922690	Pp3c4_30520V3.1	21.133	47.32	1.16074	0	K13806//sn1-specific diacylglycerol lipase [EC:3.1.1.-]	GO:0008152//metabolic process;GO:0006629//lipid metabolic process;GO:0044238//primary metabolic process;GO:0071704//organic substance metabolic process;GO:0016787//hydrolase activity;GO:0003824//catalytic activity;
32922754	Pp3c4_1040V3.5	2.02	5.756	1.51721	5.23902e-97
32922774	Pp3c4_20290V3.3	3.92	1.643	-1.2535	5.08038e-53	K06236//collagen, type I, alpha+ko04933//AGE-RAGE signaling pathway in diabetic complications;K14491//two-component response regulator ARR-B family+ko04075//Plant hormone signal transduction	GO:0044237//cellular metabolic process;GO:1901362//organic cyclic compound biosynthetic process;GO:0019219//regulation of nucleobase-containing compound metabolic process;GO:0097659//nucleic acid-templated transcription;GO:0009889//regulation of biosynthetic process;GO:0006351//transcription, DNA-templated;GO:0009059//macromolecule biosynthetic process;GO:1903506//regulation of nucleic acid-templ…
32922789	Pp3c4_30340V3.2	15.876	6.746	-1.24595	3.18036e-265	K20619//cytochrome P450 family 78 subfamily A	GO:0008152//metabolic process;GO:0019748//secondary metabolic process;GO:0044550//secondary metabolite biosynthetic process;GO:0009058//biosynthetic process;GO:0016021//integral component of membrane;GO:0031224//intrinsic component of membrane;GO:0016020//membrane;GO:0044425//membrane part;GO:0043167//ion binding;GO:0046914//transition metal ion binding;GO:0020037//heme binding;GO:0005488//bindin…
32922829	Pp3c4_27440V3.2	21.96	44.15	1.0092	1.2962e-260	K03036//26S proteasome regulatory subunit N6+ko03050//Proteasome	GO:0043623//cellular protein complex assembly;GO:0043248//proteasome assembly;GO:0043170//macromolecule metabolic process;GO:0009056//catabolic process;GO:0071822//protein complex subunit organization;GO:0043632//modification-dependent macromolecule catabolic process;GO:0030163//protein catabolic process;GO:0034622//cellular macromolecular complex assembly;GO:0016043//cellular component organizat…
32922867	Pp3c7_2800V3.1	2.933	9.08	1.63011	0	K01530//phospholipid-translocating ATPase [EC:7.6.2.1]	GO:0006996//organelle organization;GO:0016192//vesicle-mediated transport;GO:0048193//Golgi vesicle transport;GO:0006810//transport;GO:0051234//establishment of localization;GO:0061024//membrane organization;GO:0016050//vesicle organization;GO:0048194//Golgi vesicle budding;GO:0051179//localization;GO:0016043//cellular component organization;GO:0009987//cellular process;GO:0006900//vesicle buddin…
32922901	Pp3c7_26010V3.2	24.97	65.706	1.39363	0	K07304//peptide-methionine (S)-S-oxide reductase [EC:1.8.4.11]	GO:0016491//oxidoreductase activity;GO:0008113//peptide-methionine (S)-S-oxide reductase activity;GO:0003824//catalytic activity;GO:0016671//oxidoreductase activity, acting on a sulfur group of donors, disulfide as acceptor;GO:0016667//oxidoreductase activity, acting on a sulfur group of donors;
32922969	Pp3c7_14910V3.2	8.71	20.193	1.21015	9.92992e-234	K18655//ATP-dependent RNA helicase DDX19/DBP5 [EC:3.6.4.13]	GO:0044238//primary metabolic process;GO:0010501//RNA secondary structure unwinding;GO:0009987//cellular process;GO:0006807//nitrogen compound metabolic process;GO:0071704//organic substance metabolic process;GO:0006139//nucleobase-containing compound metabolic process;GO:0044260//cellular macromolecule metabolic process;GO:0034641//cellular nitrogen compound metabolic process;GO:0016070//RNA met…
32922998	Pp3c7_20170V3.1	5.223	2.383	-1.12289	1.87039e-40	K09286//EREBP-like factor	GO:0071704//organic substance metabolic process;GO:1901360//organic cyclic compound metabolic process;GO:0034641//cellular nitrogen compound metabolic process;GO:0009987//cellular process;GO:0044238//primary metabolic process;GO:0090304//nucleic acid metabolic process;GO:0009059//macromolecule biosynthetic process;GO:0006807//nitrogen compound metabolic process;GO:0010467//gene expression;GO:1901…
32923005	Pp3c7_8990V3.2	142.193	533.57	1.90853	0	K17987//next to BRCA1 gene 1 protein	GO:0044248//cellular catabolic process;GO:0016236//macroautophagy;GO:0061919//process utilizing autophagic mechanism;GO:0009987//cellular process;GO:0009056//catabolic process;GO:0006914//autophagy;GO:0008152//metabolic process;GO:0044237//cellular metabolic process;GO:0043167//ion binding;GO:0008270//zinc ion binding;GO:0046914//transition metal ion binding;GO:0043169//cation binding;GO:0005488/…
32923076	Pp3c7_17943V3.1	5.163	2.336	-1.14272	7.35017e-30
32923095	Pp3c7_5630V3.1	3.396	8.803	1.37424	1.49107e-106
32923232	Pp3c7_9420V3.2	25.423	7.263	-1.80333	2.20016e-257	K01674//carbonic anhydrase [EC:4.2.1.1]+ko00910//Nitrogen metabolism	GO:0044237//cellular metabolic process;GO:0009987//cellular process;GO:0008152//metabolic process;GO:0044281//small molecule metabolic process;GO:0006730//one-carbon metabolic process;GO:0031224//intrinsic component of membrane;GO:0016021//integral component of membrane;GO:0016020//membrane;GO:0044425//membrane part;GO:0016835//carbon-oxygen lyase activity;GO:0046914//transition metal ion binding…
32923237	Pp3c7_20110V3.2	5.2	11.133	1.08532	7.5018e-102	K18626//trichohyalin;K17046//protein DEK	GO:0031224//intrinsic component of membrane;GO:0016021//integral component of membrane;GO:0044425//membrane part;GO:0016020//membrane;
32923247	Pp3c7_10070V3.1	1.903	4.013	1.05174	1.73111e-35	K13436//pto-interacting protein 1 [EC:2.7.11.1]+ko04626//Plant-pathogen interaction	GO:0016020//membrane;GO:0016021//integral component of membrane;GO:0044425//membrane part;GO:0031224//intrinsic component of membrane;
32923270	Pp3c7_4040V3.1	2.003	5.803	1.54032	2.86926e-127		GO:0003824//catalytic activity;GO:0016787//hydrolase activity;
32923277	Pp3c7_7590V3.2	4.063	1.71	-1.238	1.73199e-59	K12891//splicing factor, arginine/serine-rich 2+ko03040//Spliceosome	GO:0005488//binding;GO:1901363//heterocyclic compound binding;GO:0003723//RNA binding;GO:0003676//nucleic acid binding;GO:0097159//organic cyclic compound binding;
32923347	Pp3c7_560V3.3	5.313	1.643	-1.70971	6.54283e-84	K03650//tRNA modification GTPase [EC:3.6.-.-];K09286//EREBP-like factor	GO:1901564//organonitrogen compound metabolic process;GO:0006511//ubiquitin-dependent protein catabolic process;GO:0008152//metabolic process;GO:0044257//cellular protein catabolic process;GO:0044238//primary metabolic process;GO:0051603//proteolysis involved in cellular protein catabolic process;GO:0009056//catabolic process;GO:0030163//protein catabolic process;GO:1901575//organic substance cat…
32923350	Pp3c7_13580V3.1	54.01	25.326	-1.09305	1.31107e-266		GO:0031224//intrinsic component of membrane;GO:0044425//membrane part;GO:0016021//integral component of membrane;GO:0016020//membrane;
32923351	Pp3c7_13580V3.2	40.893	16.193	-1.33848	9.11825e-149		GO:0016020//membrane;GO:0016021//integral component of membrane;GO:0031224//intrinsic component of membrane;GO:0044425//membrane part;
32923353	Pp3c7_5920V3.1	2.896	1.416	-1.03955	4.61043e-96	K22748//histone-lysine N-methyltransferase ATXR3 [EC:2.1.1.43]+ko00310//Lysine degradation	GO:0008270//zinc ion binding;GO:0046914//transition metal ion binding;GO:0043167//ion binding;GO:0003676//nucleic acid binding;GO:0097159//organic cyclic compound binding;GO:0005488//binding;GO:0046872//metal ion binding;GO:0043169//cation binding;GO:1901363//heterocyclic compound binding;
32923428	Pp3c7_400V3.2	3.523	10.253	1.5287	1.55099e-169		GO:0032881//regulation of polysaccharide metabolic process;GO:0031323//regulation of cellular metabolic process;GO:0060255//regulation of macromolecule metabolic process;GO:0065007//biological regulation;GO:2000904//regulation of starch metabolic process;GO:0010675//regulation of cellular carbohydrate metabolic process;GO:0006109//regulation of carbohydrate metabolic process;GO:0080090//regulatio…
32923450	Pp3c7_5390V3.5	21.406	9.083	-1.23765	0	K14497//protein phosphatase 2C [EC:3.1.3.16]+ko04016//MAPK signaling pathway - plant+ko04075//Plant hormone signal transduction	GO:0016788//hydrolase activity, acting on ester bonds;GO:0005488//binding;GO:0003824//catalytic activity;GO:0004721//phosphoprotein phosphatase activity;GO:0004722//protein serine/threonine phosphatase activity;GO:0016787//hydrolase activity;GO:0043167//ion binding;GO:0042578//phosphoric ester hydrolase activity;GO:0043169//cation binding;GO:0140096//catalytic activity, acting on a protein;GO:001…
32923455	Pp3c7_8500V3.2	2.346	6.736	1.49608	5.58823e-55	K09565//peptidyl-prolyl isomerase F (cyclophilin D) [EC:5.2.1.8];K01802//peptidylprolyl isomerase [EC:5.2.1.8]	GO:0016859//cis-trans isomerase activity;GO:0003824//catalytic activity;GO:0003755//peptidyl-prolyl cis-trans isomerase activity;GO:0140096//catalytic activity, acting on a protein;GO:0016853//isomerase activity;
32923459	Pp3c7_6450V3.1	8.323	21.886	1.39607	3.63641e-225	K08150//MFS transporter, SP family, solute carrier family 2 (myo-inositol transporter), member 13	GO:0046323//glucose import;GO:0051179//localization;GO:0055085//transmembrane transport;GO:0071702//organic substance transport;GO:1905950//monosaccharide transmembrane transport;GO:0015749//monosaccharide transport;GO:0006810//transport;GO:0008645//hexose transport;GO:0051234//establishment of localization;GO:0008643//carbohydrate transport;GO:0015758//glucose transport;GO:0034219//carbohydrate …
32923460	Pp3c7_6450V3.2	3.073	8.113	1.39337	2.0731e-109	K08150//MFS transporter, SP family, solute carrier family 2 (myo-inositol transporter), member 13	GO:0008645//hexose transport;GO:0015758//glucose transport;GO:0015749//monosaccharide transport;GO:0006810//transport;GO:0034219//carbohydrate transmembrane transport;GO:1905950//monosaccharide transmembrane transport;GO:0008643//carbohydrate transport;GO:0046323//glucose import;GO:0071702//organic substance transport;GO:0035428//hexose transmembrane transport;GO:0051179//localization;GO:0055085/…
32923508	Pp3c7_24240V3.2	13.86	6.463	-1.09617	7.1618e-53
32923509	Pp3c7_2490V3.1	71.256	9.17	-2.95758	0	K00036//glucose-6-phosphate 1-dehydrogenase [EC:1.1.1.49 1.1.1.363]+ko00030//Pentose phosphate pathway+ko01100//Metabolic pathways+ko01110//Biosynthesis of secondary metabolites+ko01200//Carbon metabolism+ko00480//Glutathione metabolism	GO:0006139//nucleobase-containing compound metabolic process;GO:0051186//cofactor metabolic process;GO:0006732//coenzyme metabolic process;GO:0006725//cellular aromatic compound metabolic process;GO:1901564//organonitrogen compound metabolic process;GO:0044238//primary metabolic process;GO:0019682//glyceraldehyde-3-phosphate metabolic process;GO:0019362//pyridine nucleotide metabolic process;GO:0…
32923533	Pp3c7_3360V3.1	797.343	171.136	-2.22098	0	K13195//cold-inducible RNA-binding protein;K12741//heterogeneous nuclear ribonucleoprotein A1/A3+ko03040//Spliceosome
32923577	Pp3c7_9490V3.2	287.603	142.32	-1.01646	0	K01674//carbonic anhydrase [EC:4.2.1.1]+ko00910//Nitrogen metabolism	GO:0044237//cellular metabolic process;GO:0044281//small molecule metabolic process;GO:0006730//one-carbon metabolic process;GO:0009987//cellular process;GO:0008152//metabolic process;GO:0031224//intrinsic component of membrane;GO:0044425//membrane part;GO:0016020//membrane;GO:0016021//integral component of membrane;GO:0043169//cation binding;GO:0004089//carbonate dehydratase activity;GO:0016836/…
32923646	Pp3c7_5170V3.1	7.016	2.783	-1.32976	6.67136e-89	K00028//malate dehydrogenase (decarboxylating) [EC:1.1.1.39]+ko01100//Metabolic pathways+ko00710//Carbon fixation in photosynthetic organisms+ko00620//Pyruvate metabolism+ko01200//Carbon metabolism	GO:0009987//cellular process;GO:0044237//cellular metabolic process;GO:0006082//organic acid metabolic process;GO:0044281//small molecule metabolic process;GO:0006090//pyruvate metabolic process;GO:0008152//metabolic process;GO:0043436//oxoacid metabolic process;GO:0032787//monocarboxylic acid metabolic process;GO:0006108//malate metabolic process;GO:0043648//dicarboxylic acid metabolic process;G…
32923672	Pp3c7_22480V3.1	2.523	7.1	1.48638	4.08975e-83
32923675	Pp3c7_23100V3.1	16.83	3.02	-2.46954	0	K01761//methionine-gamma-lyase [EC:4.4.1.11]+ko00450//Selenocompound metabolism+ko00270//Cysteine and methionine metabolism	GO:0009092//homoserine metabolic process;GO:0046394//carboxylic acid biosynthetic process;GO:0006790//sulfur compound metabolic process;GO:1901607//alpha-amino acid biosynthetic process;GO:0071265//L-methionine biosynthetic process;GO:0044238//primary metabolic process;GO:0000096//sulfur amino acid metabolic process;GO:0009058//biosynthetic process;GO:0008152//metabolic process;GO:0071266//'de no…
32923676	Pp3c7_23100V3.2	30.306	2.063	-3.87296	0	K01761//methionine-gamma-lyase [EC:4.4.1.11]+ko00450//Selenocompound metabolism+ko00270//Cysteine and methionine metabolism	GO:1901576//organic substance biosynthetic process;GO:0000097//sulfur amino acid biosynthetic process;GO:0044281//small molecule metabolic process;GO:0009067//aspartate family amino acid biosynthetic process;GO:0006555//methionine metabolic process;GO:0019343//cysteine biosynthetic process via cystathionine;GO:0043436//oxoacid metabolic process;GO:0050667//homocysteine metabolic process;GO:190156…
32923783	Pp3c7_10019V3.1	4.77	9.82	1.04416	2.17238e-28
32923838	Pp3c7_14170V3.2	4.93	12.74	1.3568	0	K20463//oxysterol-binding protein-related protein 3/6/7;K20174//oxysterol-binding protein-related protein 1/2
32923862	Pp3c7_17220V3.1	3.726	9.266	1.31195	1.33444e-154	K00029//malate dehydrogenase (oxaloacetate-decarboxylating)(NADP+) [EC:1.1.1.40]+ko01100//Metabolic pathways+ko00710//Carbon fixation in photosynthetic organisms+ko00620//Pyruvate metabolism+ko01200//Carbon metabolism	GO:0019752//carboxylic acid metabolic process;GO:0009987//cellular process;GO:0006090//pyruvate metabolic process;GO:0006082//organic acid metabolic process;GO:0043648//dicarboxylic acid metabolic process;GO:0044237//cellular metabolic process;GO:0043436//oxoacid metabolic process;GO:0032787//monocarboxylic acid metabolic process;GO:0006108//malate metabolic process;GO:0044281//small molecule met…
32923947	Pp3c7_14450V3.2	129.806	521.353	2.00727	0	K01673//carbonic anhydrase [EC:4.2.1.1]+ko00910//Nitrogen metabolism	GO:0015976//carbon utilization;GO:0016835//carbon-oxygen lyase activity;GO:0005488//binding;GO:0016829//lyase activity;GO:0046872//metal ion binding;GO:0046914//transition metal ion binding;GO:0004089//carbonate dehydratase activity;GO:0008270//zinc ion binding;GO:0016836//hydro-lyase activity;GO:0003824//catalytic activity;GO:0043169//cation binding;GO:0043167//ion binding;
32923948	Pp3c7_14450V3.3	272.66	1171.9	2.10617	0	K01673//carbonic anhydrase [EC:4.2.1.1]+ko00910//Nitrogen metabolism	GO:0015976//carbon utilization;GO:0004089//carbonate dehydratase activity;GO:0046872//metal ion binding;GO:0043167//ion binding;GO:0046914//transition metal ion binding;GO:0003824//catalytic activity;GO:0016835//carbon-oxygen lyase activity;GO:0008270//zinc ion binding;GO:0005488//binding;GO:0016836//hydro-lyase activity;GO:0043169//cation binding;GO:0016829//lyase activity;
32923949	Pp3c7_14450V3.4	3.596	27.346	2.93159	0	K01673//carbonic anhydrase [EC:4.2.1.1]+ko00910//Nitrogen metabolism	GO:0015976//carbon utilization;GO:0016829//lyase activity;GO:0004089//carbonate dehydratase activity;GO:0043169//cation binding;GO:0046914//transition metal ion binding;GO:0003824//catalytic activity;GO:0005488//binding;GO:0016836//hydro-lyase activity;GO:0016835//carbon-oxygen lyase activity;GO:0043167//ion binding;GO:0046872//metal ion binding;GO:0008270//zinc ion binding;
32923984	Pp3c7_20010V3.1	20.12	8.933	-1.17916	8.59397e-154
32924124	Pp3c7_7230V3.3	88.913	39.703	-1.1591	0	K00948//ribose-phosphate pyrophosphokinase [EC:2.7.6.1]+ko00230//Purine metabolism+ko00030//Pentose phosphate pathway+ko01230//Biosynthesis of amino acids+ko01100//Metabolic pathways+ko01110//Biosynthesis of secondary metabolites+ko01200//Carbon metabolism	GO:0009161//ribonucleoside monophosphate metabolic process;GO:0034641//cellular nitrogen compound metabolic process;GO:1901657//glycosyl compound metabolic process;GO:1901576//organic substance biosynthetic process;GO:0006725//cellular aromatic compound metabolic process;GO:0019637//organophosphate metabolic process;GO:0034654//nucleobase-containing compound biosynthetic process;GO:0006807//nitro…
32924127	Pp3c7_7230V3.6	143.983	42.183	-1.77974	0	K00948//ribose-phosphate pyrophosphokinase [EC:2.7.6.1]+ko00230//Purine metabolism+ko00030//Pentose phosphate pathway+ko01230//Biosynthesis of amino acids+ko01100//Metabolic pathways+ko01110//Biosynthesis of secondary metabolites+ko01200//Carbon metabolism	GO:0006793//phosphorus metabolic process;GO:0090407//organophosphate biosynthetic process;GO:0009116//nucleoside metabolic process;GO:1901293//nucleoside phosphate biosynthetic process;GO:0034654//nucleobase-containing compound biosynthetic process;GO:0019438//aromatic compound biosynthetic process;GO:0044249//cellular biosynthetic process;GO:0006139//nucleobase-containing compound metabolic proc…
32924128	Pp3c7_7230V3.4	45.773	12.223	-1.88214	0	K00948//ribose-phosphate pyrophosphokinase [EC:2.7.6.1]+ko00230//Purine metabolism+ko00030//Pentose phosphate pathway+ko01230//Biosynthesis of amino acids+ko01100//Metabolic pathways+ko01110//Biosynthesis of secondary metabolites+ko01200//Carbon metabolism	GO:0071704//organic substance metabolic process;GO:1901362//organic cyclic compound biosynthetic process;GO:1901576//organic substance biosynthetic process;GO:0055086//nucleobase-containing small molecule metabolic process;GO:0044237//cellular metabolic process;GO:0006793//phosphorus metabolic process;GO:0044238//primary metabolic process;GO:0006139//nucleobase-containing compound metabolic proce…
32924155	Pp3c7_22090V3.1	302.673	109.223	-1.46875	0	K03251//translation initiation factor 3 subunit D+ko03013//RNA transport	GO:0031224//intrinsic component of membrane;GO:0016020//membrane;GO:0044425//membrane part;GO:0016021//integral component of membrane;
32924165	Pp3c7_10030V3.1	1.28	4.783	1.89287	1.6805e-19
32924166	Pp3c7_10030V3.2	1.613	5.506	1.77897	3.01743e-52
32924243	Pp3c7_9630V3.2	25.423	7.263	-1.80333	2.20016e-257	K01674//carbonic anhydrase [EC:4.2.1.1]+ko00910//Nitrogen metabolism	GO:0008152//metabolic process;GO:0044281//small molecule metabolic process;GO:0009987//cellular process;GO:0006730//one-carbon metabolic process;GO:0044237//cellular metabolic process;GO:0016021//integral component of membrane;GO:0044425//membrane part;GO:0016020//membrane;GO:0031224//intrinsic component of membrane;GO:0016836//hydro-lyase activity;GO:0046914//transition metal ion binding;GO:0003…
32924291	Pp3c7_20870V3.6	1.133	4.786	2.08204	2.11775e-141	K06236//collagen, type I, alpha+ko04933//AGE-RAGE signaling pathway in diabetic complications;K14491//two-component response regulator ARR-B family+ko04075//Plant hormone signal transduction	GO:0032774//RNA biosynthetic process;GO:0050794//regulation of cellular process;GO:0060255//regulation of macromolecule metabolic process;GO:0044249//cellular biosynthetic process;GO:0071704//organic substance metabolic process;GO:0010556//regulation of macromolecule biosynthetic process;GO:0031323//regulation of cellular metabolic process;GO:0044238//primary metabolic process;GO:0006139//nucleob…
32924312	Pp3c7_9820V3.4	1.15	2.786	1.26843	1.01656e-57	K21989//calcium permeable stress-gated cation channel	GO:0016020//membrane;GO:0031224//intrinsic component of membrane;GO:0016021//integral component of membrane;GO:0044425//membrane part;
32924333	Pp3c7_480V3.1	3.303	7.29	1.16526	1.73737e-61	K01640//hydroxymethylglutaryl-CoA lyase [EC:4.1.3.4]+ko04146//Peroxisome+ko00280//Valine, leucine and isoleucine degradation+ko01100//Metabolic pathways+ko00650//Butanoate metabolism+ko00072//Synthesis and degradation of ketone bodies	GO:0009987//cellular process;GO:0071704//organic substance metabolic process;GO:0008152//metabolic process;GO:1902224//ketone body metabolic process;GO:0044249//cellular biosynthetic process;GO:0017144//drug metabolic process;GO:0009058//biosynthetic process;GO:0046950//cellular ketone body metabolic process;GO:0044281//small molecule metabolic process;GO:0046951//ketone body biosynthetic process…
32924428	Pp3c7_6540V3.1	113.273	35.993	-1.64912	0
32924429	Pp3c7_6540V3.2	6.803	1.996	-1.79649	3.16683e-70
32924462	Pp3c7_24690V3.1	1.983	4.3	1.1225	3.41328e-39		GO:0044425//membrane part;GO:0031224//intrinsic component of membrane;GO:0016021//integral component of membrane;GO:0016020//membrane;
32924470	Pp3c7_4165V3.1	3.663	12.86	1.77589	2.1112e-176		GO:0019538//protein metabolic process;GO:0046483//heterocycle metabolic process;GO:0006725//cellular aromatic compound metabolic process;GO:0044238//primary metabolic process;GO:0006399//tRNA metabolic process;GO:0009059//macromolecule biosynthetic process;GO:0043043//peptide biosynthetic process;GO:0043603//cellular amide metabolic process;GO:0006139//nucleobase-containing compound metabolic pro…
32924486	Pp3c7_26970V3.1	3.093	7.053	1.18887	9.23368e-54		GO:0031224//intrinsic component of membrane;GO:0016021//integral component of membrane;GO:0044425//membrane part;GO:0016020//membrane;
32924502	Pp3c7_16700V3.1	3.076	8.436	1.44945	2.78175e-132	K14570//RNA exonuclease 1 [EC:3.1.-.-]+ko03008//Ribosome biogenesis in eukaryotes	GO:0008152//metabolic process;GO:1901363//heterocyclic compound binding;GO:0003824//catalytic activity;GO:0005488//binding;GO:0097159//organic cyclic compound binding;GO:0003676//nucleic acid binding;
32924603	Pp3c7_15830V3.2	1.776	6.52	1.87565	1.04498e-65		GO:0019538//protein metabolic process;GO:0043161//proteasome-mediated ubiquitin-dependent protein catabolic process;GO:0043170//macromolecule metabolic process;GO:0008152//metabolic process;GO:0006807//nitrogen compound metabolic process;GO:0009057//macromolecule catabolic process;GO:0010498//proteasomal protein catabolic process;GO:0044238//primary metabolic process;GO:1901575//organic substance…
32924655	Pp3c7_15410V3.2	3.076	9.47	1.61187	4.40369e-118
32924698	Pp3c7_21220V3.6	12.013	4.303	-1.46321	1.20516e-276	K09422//transcription factor MYB, plant	GO:0048869//cellular developmental process;GO:0051252//regulation of RNA metabolic process;GO:2001141//regulation of RNA biosynthetic process;GO:0080090//regulation of primary metabolic process;GO:0060255//regulation of macromolecule metabolic process;GO:0051171//regulation of nitrogen compound metabolic process;GO:0031323//regulation of cellular metabolic process;GO:0019222//regulation of metabo…
32924767	Pp3c7_23020V3.1	2.903	7.346	1.32953	1.64369e-199	K20283//golgin subfamily A member 4	GO:0008092//cytoskeletal protein binding;GO:0005515//protein binding;GO:0003779//actin binding;GO:0005488//binding;
32924776	Pp3c7_26350V3.8	1.38	6.433	2.22394	1.33693e-267	K04733//interleukin-1 receptor-associated kinase 4 [EC:2.7.11.1]	GO:0044237//cellular metabolic process;GO:0016310//phosphorylation;GO:0044260//cellular macromolecule metabolic process;GO:0043170//macromolecule metabolic process;GO:0006468//protein phosphorylation;GO:0006464//cellular protein modification process;GO:0007154//cell communication;GO:0008152//metabolic process;GO:0065007//biological regulation;GO:0050794//regulation of cellular process;GO:0043412/…
32924784	Pp3c7_25670V3.1	1.706	3.883	1.17429	1.81633e-53	K13174//THO complex subunit 5+ko03013//RNA transport	GO:0031325//positive regulation of cellular metabolic process;GO:0071704//organic substance metabolic process;GO:0045184//establishment of protein localization;GO:0051236//establishment of RNA localization;GO:0009893//positive regulation of metabolic process;GO:0042886//amide transport;GO:0043170//macromolecule metabolic process;GO:0006355//regulation of transcription, DNA-templated;GO:0051254//p…
32924792	Pp3c7_6980V3.2	104.293	44.18	-1.23646	0		GO:0071704//organic substance metabolic process;GO:0009987//cellular process;GO:1901564//organonitrogen compound metabolic process;GO:0015979//photosynthesis;GO:0010206//photosystem II repair;GO:0044260//cellular macromolecule metabolic process;GO:0008152//metabolic process;GO:0009765//photosynthesis, light harvesting;GO:0044238//primary metabolic process;GO:0044237//cellular metabolic process;GO…
32924817	Pp3c7_11410V3.6	5.196	11.27	1.11066	1.77629e-108	K13210//far upstream element-binding protein	GO:0005488//binding;GO:1901363//heterocyclic compound binding;GO:0003676//nucleic acid binding;GO:0003723//RNA binding;GO:0097159//organic cyclic compound binding;
32924869	Pp3c7_25770V3.1	3.903	1.703	-1.1925	1.96713e-48	K05909//laccase [EC:1.10.3.2]
32924921	Pp3c7_25350V3.1	1.443	2.983	1.06265	9.93648e-09
32924943	Pp3c7_18320V3.1	3.47	1.726	-1.01617	2.50862e-29	K15102//solute carrier family 25 (mitochondrial phosphate transporter), member 3	GO:0051179//localization;GO:0006810//transport;GO:0009628//response to abiotic stimulus;GO:0050896//response to stimulus;GO:0009651//response to salt stress;GO:0051234//establishment of localization;GO:0006950//response to stress;GO:0006839//mitochondrial transport;GO:0006970//response to osmotic stress;GO:0016020//membrane;GO:0043226//organelle;GO:0044464//cell part;GO:0044446//intracellular org…
32924946	Pp3c7_17950V3.2	8	18.856	1.23557	1.47303e-180	K09838//zeaxanthin epoxidase [EC:1.14.15.21]+ko00906//Carotenoid biosynthesis+ko01100//Metabolic pathways+ko01110//Biosynthesis of secondary metabolites	GO:0019748//secondary metabolic process;GO:0044550//secondary metabolite biosynthetic process;GO:0008152//metabolic process;GO:0009058//biosynthetic process;GO:0048037//cofactor binding;GO:0050660//flavin adenine dinucleotide binding;GO:0071949//FAD binding;GO:1901363//heterocyclic compound binding;GO:0036094//small molecule binding;GO:0043167//ion binding;GO:0004497//monooxygenase activity;GO:00…
32924948	Pp3c7_10610V3.1	2.456	5.896	1.28686	7.79002e-105	K12125//protein EARLY FLOWERING 3+ko04712//Circadian rhythm - plant
32925031	Pp3c7_12940V3.2	7.556	2.746	-1.45233	3.94347e-77	K20628//expansin	GO:0009987//cellular process;GO:0009664//plant-type cell wall organization;GO:0071669//plant-type cell wall organization or biogenesis;GO:0071555//cell wall organization;GO:0071840//cellular component organization or biogenesis;GO:0016043//cellular component organization;GO:0045229//external encapsulating structure organization;GO:0071554//cell wall organization or biogenesis;GO:0005576//extracel…
32925056	Pp3c7_26390V3.1	7.8	17.523	1.17495	5.98068e-164
32925090	Pp3c7_5900V3.2	6.303	2.893	-1.10637	3.87186e-51	K17506//protein phosphatase 1L [EC:3.1.3.16]	GO:0016788//hydrolase activity, acting on ester bonds;GO:0016787//hydrolase activity;GO:0004722//protein serine/threonine phosphatase activity;GO:0003824//catalytic activity;GO:0042578//phosphoric ester hydrolase activity;GO:0140096//catalytic activity, acting on a protein;GO:0016791//phosphatase activity;GO:0004721//phosphoprotein phosphatase activity;
32925133	Pp3c7_4940V3.2	12.153	30.463	1.3229	5.62354e-240	K17744//L-galactose dehydrogenase [EC:1.1.1.316]+ko01100//Metabolic pathways+ko00053//Ascorbate and aldarate metabolism+ko01110//Biosynthesis of secondary metabolites	GO:0016491//oxidoreductase activity;GO:0003824//catalytic activity;
32925135	Pp3c7_650V3.2	84.95	40.06	-1.08231	0	K09828//Delta24-sterol reductase [EC:1.3.1.72 1.3.1.-]+ko01100//Metabolic pathways+ko01110//Biosynthesis of secondary metabolites+ko00100//Steroid biosynthesis	GO:0071704//organic substance metabolic process;GO:1901360//organic cyclic compound metabolic process;GO:0008152//metabolic process;GO:0044238//primary metabolic process;GO:0006629//lipid metabolic process;GO:0008202//steroid metabolic process;GO:0016021//integral component of membrane;GO:0031224//intrinsic component of membrane;GO:0016020//membrane;GO:0044425//membrane part;GO:1901265//nucleosid…
32925137	Pp3c7_650V3.4	24.856	9.603	-1.37205	0	K09828//Delta24-sterol reductase [EC:1.3.1.72 1.3.1.-]+ko01100//Metabolic pathways+ko01110//Biosynthesis of secondary metabolites+ko00100//Steroid biosynthesis	GO:0044238//primary metabolic process;GO:0008152//metabolic process;GO:0006629//lipid metabolic process;GO:0071704//organic substance metabolic process;GO:0008202//steroid metabolic process;GO:1901360//organic cyclic compound metabolic process;GO:0016020//membrane;GO:0031224//intrinsic component of membrane;GO:0016021//integral component of membrane;GO:0044425//membrane part;GO:0005488//binding;G…
32925161	Pp3c7_14010V3.1	1.513	14.753	3.30233	0
32925197	Pp3c7_16750V3.2	250.353	107.516	-1.21849	0	K03260//translation initiation factor 4G+ko03013//RNA transport	GO:0016021//integral component of membrane;GO:0031224//intrinsic component of membrane;GO:0016020//membrane;GO:0044425//membrane part;
32925223	Pp3c7_20320V3.2	10.156	20.57	1.01729	1.26814e-183	K00975//glucose-1-phosphate adenylyltransferase [EC:2.7.7.27]+ko00520//Amino sugar and nucleotide sugar metabolism+ko01100//Metabolic pathways+ko00500//Starch and sucrose metabolism+ko01110//Biosynthesis of secondary metabolites	GO:0044262//cellular carbohydrate metabolic process;GO:0005977//glycogen metabolic process;GO:0006091//generation of precursor metabolites and energy;GO:0005982//starch metabolic process;GO:0044238//primary metabolic process;GO:0044249//cellular biosynthetic process;GO:0005975//carbohydrate metabolic process;GO:0015980//energy derivation by oxidation of organic compounds;GO:0006112//energy reserv…
32925236	Pp3c7_12200V3.1	15.613	6.013	-1.38236	5.41463e-239		GO:0044425//membrane part;GO:0016020//membrane;GO:0031224//intrinsic component of membrane;GO:0016021//integral component of membrane;
32925293	Pp3c7_1880V3.1	1.493	5.64	1.89719	6.70729e-186	K04120//ent-copalyl diphosphate synthase [EC:5.5.1.13]+ko00904//Diterpenoid biosynthesis+ko01100//Metabolic pathways+ko01110//Biosynthesis of secondary metabolites	GO:0008152//metabolic process;GO:0016829//lyase activity;GO:0043167//ion binding;GO:0046872//metal ion binding;GO:0016838//carbon-oxygen lyase activity, acting on phosphates;GO:0000287//magnesium ion binding;GO:0043169//cation binding;GO:0016835//carbon-oxygen lyase activity;GO:0010333//terpene synthase activity;GO:0003824//catalytic activity;GO:0005488//binding;
32925332	Pp3c7_14300V3.4	9.543	3.78	-1.32352	1.24682e-98	K05298//glyceraldehyde-3-phosphate dehydrogenase (NADP+) (phosphorylating) [EC:1.2.1.13]+ko01100//Metabolic pathways+ko00710//Carbon fixation in photosynthetic organisms+ko01200//Carbon metabolism	GO:0071704//organic substance metabolic process;GO:0044238//primary metabolic process;GO:0005975//carbohydrate metabolic process;GO:0006006//glucose metabolic process;GO:0019318//hexose metabolic process;GO:0005996//monosaccharide metabolic process;GO:0044281//small molecule metabolic process;GO:0008152//metabolic process;GO:0050662//coenzyme binding;GO:0051287//NAD binding;GO:0050661//NADP bindi…
32925349	Pp3c7_1040V3.6	6.27	2.953	-1.09118	6.85541e-58	K14165//atypical dual specificity phosphatase [EC:3.1.3.16 3.1.3.48];K17614//dual specificity phosphatase 3 [EC:3.1.3.16 3.1.3.48]	GO:0044238//primary metabolic process;GO:0044262//cellular carbohydrate metabolic process;GO:0005982//starch metabolic process;GO:0044042//glucan metabolic process;GO:0006073//cellular glucan metabolic process;GO:0007623//circadian rhythm;GO:0044260//cellular macromolecule metabolic process;GO:0009987//cellular process;GO:0008152//metabolic process;GO:0044237//cellular metabolic process;GO:004317…
32925414	Pp3c7_12690V3.1	6.303	24.153	1.93725	7.21529e-184
32925454	Pp3c7_13400V3.1	3.563	12.596	1.8236	3.74626e-168		GO:0009889//regulation of biosynthetic process;GO:0009891//positive regulation of biosynthetic process;GO:2000112//regulation of cellular macromolecule biosynthetic process;GO:0009893//positive regulation of metabolic process;GO:0050789//regulation of biological process;GO:0045815//positive regulation of gene expression, epigenetic;GO:0040029//regulation of gene expression, epigenetic;GO:0006325/…
32925458	Pp3c7_17770V3.1	2.39	8.836	1.88593	4.39894e-182	K13456//RPM1-interacting protein 4+ko04626//Plant-pathogen interaction
32925485	Pp3c7_19190V3.4	2.15	4.936	1.19547	4.7593e-44	K00942//guanylate kinase [EC:2.7.4.8]+ko00230//Purine metabolism+ko01100//Metabolic pathways	GO:0065007//biological regulation;GO:0050793//regulation of developmental process;GO:0048638//regulation of developmental growth;GO:0050789//regulation of biological process;GO:0040008//regulation of growth;GO:0005623//cell;GO:0044464//cell part;GO:0044424//intracellular part;GO:0005829//cytosol;GO:0005622//intracellular;GO:0044444//cytoplasmic part;GO:0005737//cytoplasm;GO:0003824//catalytic act…
32925529	Pp3c7_6620V3.2	20.646	8.843	-1.22711	2.43446e-187	K18649//inositol-phosphate phosphatase / L-galactose 1-phosphate phosphatase / histidinol-phosphatase [EC:3.1.3.25 3.1.3.93 3.1.3.15]+ko01230//Biosynthesis of amino acids+ko01100//Metabolic pathways+ko00053//Ascorbate and aldarate metabolism+ko00340//Histidine metabolism+ko01110//Biosynthesis of secondary metabolites+ko04070//Phosphatidylinositol signaling system+ko00562//Inositol phosphate metab…	GO:0044237//cellular metabolic process;GO:0044238//primary metabolic process;GO:0046834//lipid phosphorylation;GO:0030258//lipid modification;GO:0046488//phosphatidylinositol metabolic process;GO:0071704//organic substance metabolic process;GO:0006793//phosphorus metabolic process;GO:0044255//cellular lipid metabolic process;GO:0006650//glycerophospholipid metabolic process;GO:0006796//phosphate-…
32925536	Pp3c7_30V3.1	1.573	5.07	1.68127	5.3954e-37
32925572	Pp3c7_470V3.2	11.493	29.596	1.36899	0	K09834//tocopherol cyclase [EC:5.5.1.24]+ko00130//Ubiquinone and other terpenoid-quinone biosynthesis+ko01100//Metabolic pathways+ko01110//Biosynthesis of secondary metabolites	GO:0009976//tocopherol cyclase activity;GO:0009975//cyclase activity;GO:0003824//catalytic activity;
32925606	Pp3c7_26110V3.2	5.823	11.873	1.02988	5.30685e-126	K13422//transcription factor MYC2+ko04016//MAPK signaling pathway - plant+ko04075//Plant hormone signal transduction	GO:0046983//protein dimerization activity;GO:0005488//binding;GO:0005515//protein binding;
32925628	Pp3c7_9610V3.2	25.423	7.263	-1.80333	2.20016e-257	K01674//carbonic anhydrase [EC:4.2.1.1]+ko00910//Nitrogen metabolism	GO:0044237//cellular metabolic process;GO:0044281//small molecule metabolic process;GO:0006730//one-carbon metabolic process;GO:0009987//cellular process;GO:0008152//metabolic process;GO:0031224//intrinsic component of membrane;GO:0044425//membrane part;GO:0016021//integral component of membrane;GO:0016020//membrane;GO:0016835//carbon-oxygen lyase activity;GO:0046914//transition metal ion binding…
32925666	Pp3c7_200V3.1	59.693	23.766	-1.32885	0	K09699//2-oxoisovalerate dehydrogenase E2 component (dihydrolipoyl transacylase) [EC:2.3.1.168]+ko00280//Valine, leucine and isoleucine degradation+ko00640//Propanoate metabolism+ko01100//Metabolic pathways+ko01110//Biosynthesis of secondary metabolites	GO:0007154//cell communication;GO:0009744//response to sucrose;GO:0043617//cellular response to sucrose starvation;GO:0031668//cellular response to extracellular stimulus;GO:0031669//cellular response to nutrient levels;GO:0031667//response to nutrient levels;GO:0009267//cellular response to starvation;GO:0009991//response to extracellular stimulus;GO:0010033//response to organic substance;GO:000…
32925677	Pp3c7_6560V3.2	3173.94	1295.02	-1.29123	0	K13195//cold-inducible RNA-binding protein;K12741//heterogeneous nuclear ribonucleoprotein A1/A3+ko03040//Spliceosome	GO:1901363//heterocyclic compound binding;GO:0005488//binding;GO:0003676//nucleic acid binding;GO:0097159//organic cyclic compound binding;GO:0003723//RNA binding;
32925678	Pp3c7_6560V3.1	18.68	7.013	-1.43149	2.04754e-137	K13195//cold-inducible RNA-binding protein	GO:0003676//nucleic acid binding;GO:0005488//binding;GO:0003723//RNA binding;GO:1901363//heterocyclic compound binding;GO:0097159//organic cyclic compound binding;
32925679	Pp3c7_4540V3.1	1.31	8.14	2.634	4.59738e-87
32925695	Pp3c7_21240V3.1	2.013	4.1	1.01317	3.44381e-31	K20473//neuroblastoma-amplified sequence
32925711	Pp3c7_23740V3.1	28.826	82.49	1.51759	0	K17345//tetraspanin-5;K17356//tetraspanin-13/31;K01184//polygalacturonase [EC:3.2.1.15]+ko00040//Pentose and glucuronate interconversions+ko01100//Metabolic pathways	GO:0016020//membrane;GO:0016021//integral component of membrane;GO:0031224//intrinsic component of membrane;GO:0044425//membrane part;
32925725	Pp3c7_25550V3.2	2.036	9.606	2.2387	1.25471e-278	K12135//zinc finger protein CONSTANS+ko04712//Circadian rhythm - plant	GO:0044425//membrane part;GO:0005622//intracellular;GO:0044464//cell part;GO:0005623//cell;GO:0016021//integral component of membrane;GO:0016020//membrane;GO:0031224//intrinsic component of membrane;GO:0046872//metal ion binding;GO:0046914//transition metal ion binding;GO:0043169//cation binding;GO:0005488//binding;GO:0043167//ion binding;GO:0008270//zinc ion binding;
32925747	Pp3c7_4810V3.2	71.946	29.946	-1.26697	0	K00166//2-oxoisovalerate dehydrogenase E1 component alpha subunit [EC:1.2.4.4]+ko00280//Valine, leucine and isoleucine degradation+ko00640//Propanoate metabolism+ko01100//Metabolic pathways+ko01110//Biosynthesis of secondary metabolites	GO:0016491//oxidoreductase activity;GO:0016903//oxidoreductase activity, acting on the aldehyde or oxo group of donors;GO:0016624//oxidoreductase activity, acting on the aldehyde or oxo group of donors, disulfide as acceptor;GO:0003824//catalytic activity;
32925754	Pp3c7_1580V3.1	2.536	5.27	1.05335	3.98912e-24
32925755	Pp3c7_12740V3.1	8.773	17.746	1.00874	1.8908e-168	K12191//charged multivesicular body protein 2A+ko04144//Endocytosis
32925759	Pp3c7_6530V3.1	3.146	12.766	2.01977	1.28896e-145
32925881	Pp3c7_12850V3.2	528.236	261.01	-1.0135	0	K02717//photosystem II oxygen-evolving enhancer protein 2+ko01100//Metabolic pathways+ko00195//Photosynthesis	GO:0044237//cellular metabolic process;GO:0008152//metabolic process;GO:0015979//photosynthesis;GO:0009987//cellular process;GO:0016020//membrane;GO:0005622//intracellular;GO:0005623//cell;GO:0009523//photosystem II;GO:0044425//membrane part;GO:1902494//catalytic complex;GO:0009521//photosystem;GO:0019898//extrinsic component of membrane;GO:0043234//protein complex;GO:0009654//photosystem II oxyg…
32925898	Pp3c7_13140V3.2	71.4	24.656	-1.53215	0	K20254//perilipin-4
32925899	Pp3c7_13140V3.4	16.136	7.716	-1.08254	5.75924e-138	K20254//perilipin-4
32925940	Pp3c7_9400V3.2	1120.99	421.396	-1.40443	0	K01674//carbonic anhydrase [EC:4.2.1.1]+ko00910//Nitrogen metabolism	GO:0006730//one-carbon metabolic process;GO:0044237//cellular metabolic process;GO:0044281//small molecule metabolic process;GO:0009987//cellular process;GO:0008152//metabolic process;GO:0044425//membrane part;GO:0016020//membrane;GO:0031224//intrinsic component of membrane;GO:0016021//integral component of membrane;GO:0046872//metal ion binding;GO:0043169//cation binding;GO:0005488//binding;GO:0…
32925949	Pp3c7_13780V3.3	4.47	1.69	-1.38958	5.32279e-76
32925951	Pp3c7_6750V3.1	36.866	13.233	-1.47839	1.1601e-300	K15255//ATP-dependent DNA helicase PIF1 [EC:3.6.4.12];K01206//alpha-L-fucosidase [EC:3.2.1.51]+ko00511//Other glycan degradation
32925953	Pp3c7_21910V3.1	2.906	5.903	1.02733	8.97248e-33
32926018	Pp3c7_9540V3.2	871.463	408.723	-1.0913	0	K01674//carbonic anhydrase [EC:4.2.1.1]+ko00910//Nitrogen metabolism	GO:0006730//one-carbon metabolic process;GO:0008152//metabolic process;GO:0044237//cellular metabolic process;GO:0009987//cellular process;GO:0044281//small molecule metabolic process;GO:0031224//intrinsic component of membrane;GO:0044425//membrane part;GO:0016020//membrane;GO:0016021//integral component of membrane;GO:0005488//binding;GO:0008270//zinc ion binding;GO:0046872//metal ion binding;GO…
32926025	Pp3c7_5640V3.1	10.72	23.226	1.1166	1.31807e-70	K03686//molecular chaperone DnaJ
32926060	Pp3c7_3350V3.2	17.95	8.113	-1.13983	1.01565e-73		GO:0006869//lipid transport;GO:0033036//macromolecule localization;GO:0010876//lipid localization;GO:0071702//organic substance transport;GO:0051234//establishment of localization;GO:0051179//localization;GO:0006810//transport;GO:0008289//lipid binding;GO:0005488//binding;
32926101	Pp3c7_26210V3.2	98.11	30.86	-1.60621	0	K03006//DNA-directed RNA polymerase II subunit RPB1 [EC:2.7.7.6]+ko03020//RNA polymerase	GO:0044425//membrane part;GO:0016020//membrane;GO:0031224//intrinsic component of membrane;GO:0016021//integral component of membrane;
32926104	Pp3c7_26210V3.5	6	2.546	-1.26592	3.01988e-82	K03006//DNA-directed RNA polymerase II subunit RPB1 [EC:2.7.7.6]+ko03020//RNA polymerase	GO:0031224//intrinsic component of membrane;GO:0016020//membrane;GO:0044425//membrane part;GO:0016021//integral component of membrane;
32926111	Pp3c7_26870V3.1	17.21	49.733	1.53271	0	K13065//shikimate O-hydroxycinnamoyltransferase [EC:2.3.1.133]+ko01100//Metabolic pathways+ko01110//Biosynthesis of secondary metabolites+ko00940//Phenylpropanoid biosynthesis+ko00941//Flavonoid biosynthesis+ko00945//Stilbenoid, diarylheptanoid and gingerol biosynthesis	GO:0044425//membrane part;GO:0031224//intrinsic component of membrane;GO:0016021//integral component of membrane;GO:0016020//membrane;GO:0016740//transferase activity;GO:0047172//shikimate O-hydroxycinnamoyltransferase activity;GO:0003824//catalytic activity;GO:0016747//transferase activity, transferring acyl groups other than amino-acyl groups;GO:0050737//O-hydroxycinnamoyltransferase activity;G…
32926135	Pp3c7_15150V3.1	2.03	5.06	1.31953	3.118e-101	K11323//histone arginine demethylase JMJD6 [EC:1.14.11.-]
32926149	Pp3c7_9780V3.1	4.15	9.6	1.21132	1.74291e-63
32926183	Pp3c7_9360V3.2	22.183	7.34	-1.59491	1.0588e-235	K13496//UDP-glucosyl transferase 73C [EC:2.4.1.-];K12600//superkiller protein 3+ko03018//RNA degradation	GO:0016020//membrane;GO:0044425//membrane part;GO:0031224//intrinsic component of membrane;GO:0016021//integral component of membrane;
32926192	Pp3c7_18311V3.2	3.413	10.286	1.62559	1.35644e-168	K13519//lysophospholipid acyltransferase [EC:2.3.1.51 2.3.1.23 2.3.1.-]+ko01100//Metabolic pathways+ko01110//Biosynthesis of secondary metabolites+ko00564//Glycerophospholipid metabolism+ko00565//Ether lipid metabolism+ko00561//Glycerolipid metabolism	GO:0031224//intrinsic component of membrane;GO:0016021//integral component of membrane;GO:0016020//membrane;GO:0044425//membrane part;
32926252	Pp3c7_15320V3.1	46.97	20.666	-1.18509	0	K06444//lycopene epsilon-cyclase [EC:5.5.1.18]+ko00906//Carotenoid biosynthesis+ko01100//Metabolic pathways+ko01110//Biosynthesis of secondary metabolites	GO:0006629//lipid metabolic process;GO:0016108//tetraterpenoid metabolic process;GO:0044249//cellular biosynthetic process;GO:0008610//lipid biosynthetic process;GO:0044255//cellular lipid metabolic process;GO:0016116//carotenoid metabolic process;GO:0016114//terpenoid biosynthetic process;GO:0016109//tetraterpenoid biosynthetic process;GO:0009058//biosynthetic process;GO:0008299//isoprenoid bios…
32926255	Pp3c7_15320V3.4	16.793	5.983	-1.50036	3.69011e-279	K06444//lycopene epsilon-cyclase [EC:5.5.1.18]+ko00906//Carotenoid biosynthesis+ko01100//Metabolic pathways+ko01110//Biosynthesis of secondary metabolites	GO:0016109//tetraterpenoid biosynthetic process;GO:0016116//carotenoid metabolic process;GO:0044255//cellular lipid metabolic process;GO:0006720//isoprenoid metabolic process;GO:0009987//cellular process;GO:0008152//metabolic process;GO:1901576//organic substance biosynthetic process;GO:0008299//isoprenoid biosynthetic process;GO:0042440//pigment metabolic process;GO:0016117//carotenoid biosynthe…
32926282	Pp3c7_5450V3.1	3.003	6.96	1.18007	1.53813e-39	K08903//photosystem II 13kDa protein+ko01100//Metabolic pathways+ko00195//Photosynthesis	GO:0015979//photosynthesis;GO:0009987//cellular process;GO:0008152//metabolic process;GO:0044237//cellular metabolic process;GO:0042651//thylakoid membrane;GO:0043234//protein complex;GO:0098796//membrane protein complex;GO:0032991//macromolecular complex;GO:0034357//photosynthetic membrane;GO:0009521//photosystem;GO:1990204//oxidoreductase complex;GO:0005622//intracellular;GO:0009523//photosyste…
32926286	Pp3c7_5450V3.4	10.673	22.676	1.08359	4.22572e-100	K08903//photosystem II 13kDa protein+ko01100//Metabolic pathways+ko00195//Photosynthesis	GO:0008152//metabolic process;GO:0015979//photosynthesis;GO:0009987//cellular process;GO:0044237//cellular metabolic process;GO:1990204//oxidoreductase complex;GO:0016020//membrane;GO:0032991//macromolecular complex;GO:0098796//membrane protein complex;GO:1902494//catalytic complex;GO:0043234//protein complex;GO:0044425//membrane part;GO:0009521//photosystem;GO:0009579//thylakoid;GO:0042651//thyl…
32926291	Pp3c7_5280V3.1	4.26	11.63	1.44205	1.6572e-199	K14488//SAUR family protein+ko04075//Plant hormone signal transduction;K14492//two-component response regulator ARR-A family+ko04075//Plant hormone signal transduction	GO:0044464//cell part;GO:0005622//intracellular;GO:0005623//cell;GO:0005488//binding;GO:0046914//transition metal ion binding;GO:0008270//zinc ion binding;GO:0043167//ion binding;GO:0043169//cation binding;GO:0046872//metal ion binding;
32926292	Pp3c7_5280V3.2	2.02	5.906	1.54539	2.41356e-120	K14488//SAUR family protein+ko04075//Plant hormone signal transduction;K14492//two-component response regulator ARR-A family+ko04075//Plant hormone signal transduction	GO:0005623//cell;GO:0005622//intracellular;GO:0044464//cell part;GO:0043169//cation binding;GO:0046872//metal ion binding;GO:0046914//transition metal ion binding;GO:0008270//zinc ion binding;GO:0043167//ion binding;GO:0005488//binding;
32926344	Pp3c7_9520V3.2	25.423	7.263	-1.80333	2.20016e-257	K01674//carbonic anhydrase [EC:4.2.1.1]+ko00910//Nitrogen metabolism	GO:0044281//small molecule metabolic process;GO:0044237//cellular metabolic process;GO:0006730//one-carbon metabolic process;GO:0009987//cellular process;GO:0008152//metabolic process;GO:0016021//integral component of membrane;GO:0044425//membrane part;GO:0031224//intrinsic component of membrane;GO:0016020//membrane;GO:0016829//lyase activity;GO:0046872//metal ion binding;GO:0043167//ion binding;…
32926360	Pp3c7_180V3.1	10.71	4.426	-1.27353	3.22823e-69
32926361	Pp3c7_180V3.2	4.51	1.53	-1.54487	8.39784e-69
32926375	Pp3c7_23210V3.1	12.303	2.783	-2.15699	0	K22943//protein YIPF6	GO:0016021//integral component of membrane;GO:0031224//intrinsic component of membrane;GO:0044425//membrane part;GO:0016020//membrane;
32926376	Pp3c7_23210V3.2	33.126	6.646	-2.32166	0		GO:0031224//intrinsic component of membrane;GO:0016020//membrane;GO:0044425//membrane part;GO:0016021//integral component of membrane;
32926381	Pp3c7_130V3.5	8.33	3.506	-1.25847	7.73422e-52
32926412	Pp3c7_19750V3.3	1.276	3.023	1.24037	2.53246e-60	K04733//interleukin-1 receptor-associated kinase 4 [EC:2.7.11.1]	GO:0031224//intrinsic component of membrane;GO:0016021//integral component of membrane;GO:0016020//membrane;GO:0044425//membrane part;GO:0043168//anion binding;GO:0016772//transferase activity, transferring phosphorus-containing groups;GO:0043167//ion binding;GO:0032555//purine ribonucleotide binding;GO:0008144//drug binding;GO:0005488//binding;GO:0000166//nucleotide binding;GO:0005524//ATP bindi…
32926418	Pp3c7_22590V3.2	16.58	5.463	-1.59646	2.24061e-168	K08503//syntaxin of plants SYP5+ko04130//SNARE interactions in vesicular transport	GO:0008104//protein localization;GO:0061025//membrane fusion;GO:0051234//establishment of localization;GO:0045184//establishment of protein localization;GO:0071705//nitrogen compound transport;GO:0006886//intracellular protein transport;GO:0048284//organelle fusion;GO:0051179//localization;GO:0033036//macromolecule localization;GO:0071702//organic substance transport;GO:0015833//peptide transport…
32926436	Pp3c7_3610V3.2	1.876	10.356	2.45523	0	K09480//digalactosyldiacylglycerol synthase [EC:2.4.1.241]+ko01100//Metabolic pathways+ko00561//Glycerolipid metabolism	GO:1901135//carbohydrate derivative metabolic process;GO:0008610//lipid biosynthetic process;GO:0044249//cellular biosynthetic process;GO:0071704//organic substance metabolic process;GO:1901576//organic substance biosynthetic process;GO:1903509//liposaccharide metabolic process;GO:0006664//glycolipid metabolic process;GO:0006629//lipid metabolic process;GO:0044255//cellular lipid metabolic proces…
32926534	Pp3c15_14990V3.4	3.296	1.636	-1.04683	2.65574e-25	K14684//solute carrier family 25 (mitochondrial phosphate transporter), member 23/24/25/41	GO:0006839//mitochondrial transport;GO:0051234//establishment of localization;GO:0051179//localization;GO:0055085//transmembrane transport;GO:0006810//transport;GO:0005739//mitochondrion;GO:0031967//organelle envelope;GO:0044444//cytoplasmic part;GO:0019866//organelle inner membrane;GO:0044422//organelle part;GO:0031090//organelle membrane;GO:0005622//intracellular;GO:0016021//integral component …
32926540	Pp3c15_4000V3.1	4.91	2.383	-1.04583	4.04643e-34	K01689//enolase [EC:4.2.1.11]+ko00010//Glycolysis / Gluconeogenesis+ko01230//Biosynthesis of amino acids+ko03018//RNA degradation+ko01100//Metabolic pathways+ko01110//Biosynthesis of secondary metabolites+ko01200//Carbon metabolism	GO:0008152//metabolic process;GO:0009144//purine nucleoside triphosphate metabolic process;GO:0009205//purine ribonucleoside triphosphate metabolic process;GO:0032787//monocarboxylic acid metabolic process;GO:0046034//ATP metabolic process;GO:0006807//nitrogen compound metabolic process;GO:0006796//phosphate-containing compound metabolic process;GO:0072521//purine-containing compound metabolic pr…
32926589	Pp3c15_24170V3.1	74.303	33.126	-1.16288	0	K13899//cystatin-C;K13902//cystatin-M	GO:0080090//regulation of primary metabolic process;GO:0010605//negative regulation of macromolecule metabolic process;GO:0010466//negative regulation of peptidase activity;GO:2000116//regulation of cysteine-type endopeptidase activity;GO:0052548//regulation of endopeptidase activity;GO:0031323//regulation of cellular metabolic process;GO:0051246//regulation of protein metabolic process;GO:005134…
32926605	Pp3c15_19390V3.2	485.51	198.996	-1.28253	0	K02695//photosystem I subunit VI+ko01100//Metabolic pathways+ko00195//Photosynthesis	GO:0015979//photosynthesis;GO:0009987//cellular process;GO:0044237//cellular metabolic process;GO:0008152//metabolic process;GO:0044425//membrane part;GO:0043234//protein complex;GO:0016020//membrane;GO:0009579//thylakoid;GO:0044436//thylakoid part;GO:0009521//photosystem;GO:0032991//macromolecular complex;GO:0044424//intracellular part;GO:0044464//cell part;GO:0034357//photosynthetic membrane;GO…
32926640	Pp3c15_14720V3.2	41.573	14.296	-1.51781	0	K01623//fructose-bisphosphate aldolase, class I [EC:4.1.2.13]+ko00010//Glycolysis / Gluconeogenesis+ko00030//Pentose phosphate pathway+ko01230//Biosynthesis of amino acids+ko01100//Metabolic pathways+ko00051//Fructose and mannose metabolism+ko01110//Biosynthesis of secondary metabolites+ko00710//Carbon fixation in photosynthetic organisms+ko01200//Carbon metabolism	GO:0009135//purine nucleoside diphosphate metabolic process;GO:0009167//purine ribonucleoside monophosphate metabolic process;GO:0006757//ATP generation from ADP;GO:0044238//primary metabolic process;GO:0006732//coenzyme metabolic process;GO:0046483//heterocycle metabolic process;GO:0044237//cellular metabolic process;GO:0006090//pyruvate metabolic process;GO:0009205//purine ribonucleoside tripho…
32926679	Pp3c15_24250V3.7	4.81	9.68	1.0086	2.12931e-206	K04422//mitogen-activated protein kinase kinase kinase 13 [EC:2.7.11.25]	GO:0006468//protein phosphorylation;GO:0071704//organic substance metabolic process;GO:0043170//macromolecule metabolic process;GO:0044238//primary metabolic process;GO:0044267//cellular protein metabolic process;GO:0019538//protein metabolic process;GO:0009987//cellular process;GO:0007165//signal transduction;GO:0007154//cell communication;GO:0051716//cellular response to stimulus;GO:0043412//ma…
32926721	Pp3c15_14170V3.3	5.716	1.99	-1.51631	1.68408e-64	K09291//nucleoprotein TPR+ko03013//RNA transport;K10400//kinesin family member 15;K20283//golgin subfamily A member 4	GO:0044425//membrane part;GO:0016021//integral component of membrane;GO:0016020//membrane;GO:0031224//intrinsic component of membrane;
32926761	Pp3c15_12510V3.1	6.226	83.143	3.73375	0	K04079//molecular chaperone HtpG+ko04141//Protein processing in endoplasmic reticulum+ko04626//Plant-pathogen interaction	GO:0006457//protein folding;GO:0006950//response to stress;GO:0009987//cellular process;GO:0050896//response to stimulus;GO:0030554//adenyl nucleotide binding;GO:0036094//small molecule binding;GO:0043168//anion binding;GO:0005524//ATP binding;GO:0035639//purine ribonucleoside triphosphate binding;GO:0017076//purine nucleotide binding;GO:0005488//binding;GO:0008144//drug binding;GO:0032559//adeny…
32926772	Pp3c15_23240V3.1	4.8	11.406	1.24006	6.99607e-58
32926780	Pp3c15_20570V3.1	3.35	1.463	-1.18797	1.35138e-65	K20887//xyloglucan glycosyltransferase 4 [EC:2.4.1.-]	GO:0031224//intrinsic component of membrane;GO:0016020//membrane;GO:0044425//membrane part;GO:0016021//integral component of membrane;GO:0016740//transferase activity;GO:0003824//catalytic activity;
32926804	Pp3c15_19480V3.1	270.233	46.166	-2.52443	0
32926805	Pp3c15_19480V3.2	61.453	14.223	-2.08494	0
32926834	Pp3c15_16990V3.1	90.926	249.453	1.45416	0	K08956//AFG3 family protein [EC:3.4.24.-];K22857//EEF1A lysine methyltransferase 4 [EC:2.1.1.-];K00567//methylated-DNA-[protein]-cysteine S-methyltransferase [EC:2.1.1.63];K01256//aminopeptidase N [EC:3.4.11.2]+ko01100//Metabolic pathways+ko00480//Glutathione metabolism	GO:0009617//response to bacterium;GO:0009605//response to external stimulus;GO:0050896//response to stimulus;GO:0042742//defense response to bacterium;GO:0006952//defense response;GO:0006950//response to stress;GO:0051704//multi-organism process;GO:0051707//response to other organism;GO:0009607//response to biotic stimulus;GO:0098542//defense response to other organism;GO:0043207//response to ext…
32926895	Pp3c15_6210V3.1	6.28	24.933	1.98744	0	K22390//acid phosphatase type 7	GO:0043169//cation binding;GO:0043167//ion binding;GO:0003824//catalytic activity;GO:0042578//phosphoric ester hydrolase activity;GO:0016787//hydrolase activity;GO:0046872//metal ion binding;GO:0016788//hydrolase activity, acting on ester bonds;GO:0005488//binding;GO:0003993//acid phosphatase activity;GO:0016791//phosphatase activity;
32926938	Pp3c15_9990V3.3	11.446	4.53	-1.29662	1.78017e-69	K03116//sec-independent protein translocase protein TatA+ko03060//Protein export	GO:0071702//organic substance transport;GO:0045184//establishment of protein localization;GO:0042886//amide transport;GO:0015031//protein transport;GO:0033036//macromolecule localization;GO:0009306//protein secretion;GO:0006810//transport;GO:0015833//peptide transport;GO:0008104//protein localization;GO:0009987//cellular process;GO:0046903//secretion;GO:0002790//peptide secretion;GO:0071705//nitr…
32927041	Pp3c15_22280V3.2	1.6	5.353	1.75924	3.09785e-108	K02433//aspartyl-tRNA(Asn)/glutamyl-tRNA(Gln) amidotransferase subunit A [EC:6.3.5.6 6.3.5.7]+ko00970//Aminoacyl-tRNA biosynthesis+ko01100//Metabolic pathways;K19996//phosphatidylinositol transfer protein SFH5
32927115	Pp3c15_16340V3.2	3.01	6.033	1.00139	1.77391e-51	K04427//mitogen-activated protein kinase kinase kinase 7 [EC:2.7.11.25];K17535//serine/threonine-protein kinase TNNI3K [EC:2.7.11.1]	GO:0009987//cellular process;GO:0043412//macromolecule modification;GO:0007154//cell communication;GO:0050794//regulation of cellular process;GO:0051716//cellular response to stimulus;GO:0044267//cellular protein metabolic process;GO:0006793//phosphorus metabolic process;GO:0036211//protein modification process;GO:0050789//regulation of biological process;GO:0016310//phosphorylation;GO:0006468//p…
32927183	Pp3c15_16980V3.2	3.276	6.983	1.11558	2.19185e-67	K08956//AFG3 family protein [EC:3.4.24.-];K22857//EEF1A lysine methyltransferase 4 [EC:2.1.1.-];K00567//methylated-DNA-[protein]-cysteine S-methyltransferase [EC:2.1.1.63];K01256//aminopeptidase N [EC:3.4.11.2]+ko01100//Metabolic pathways+ko00480//Glutathione metabolism	GO:0006952//defense response;GO:0050896//response to stimulus;GO:0043207//response to external biotic stimulus;GO:0051707//response to other organism;GO:0009607//response to biotic stimulus;GO:0009605//response to external stimulus;GO:0042742//defense response to bacterium;GO:0098542//defense response to other organism;GO:0006950//response to stress;GO:0009617//response to bacterium;GO:0051704//m…
32927211	Pp3c15_16100V3.3	1.853	5.266	1.50746	5.69913e-84
32927248	Pp3c15_8640V3.5	1.473	4.516	1.62103	1.20978e-65		GO:0044425//membrane part;GO:0016020//membrane;GO:0016021//integral component of membrane;GO:0031224//intrinsic component of membrane;
32927276	Pp3c15_10050V3.3	13.6	4.183	-1.69735	1.65566e-285	K18577//mannosylglycoprotein endo-beta-mannosidase [EC:3.2.1.152]	GO:0008152//metabolic process;GO:0044238//primary metabolic process;GO:0071704//organic substance metabolic process;GO:0005975//carbohydrate metabolic process;GO:0016787//hydrolase activity;GO:0004553//hydrolase activity, hydrolyzing O-glycosyl compounds;GO:0016798//hydrolase activity, acting on glycosyl bonds;GO:0003824//catalytic activity;GO:0015923//mannosidase activity;GO:0033947//mannosylgly…
32927332	Pp3c15_23225V3.1	4.596	2.163	-1.08702	1.0513e-37
32927357	Pp3c15_6240V3.2	6.83	2.54	-1.43043	2.90871e-85	K15377//solute carrier family 44 (choline transporter-like protein), member 2/4/5	GO:0044425//membrane part;GO:0016020//membrane;GO:0031224//intrinsic component of membrane;GO:0016021//integral component of membrane;
32927488	Pp3c15_4650V3.1	1.826	4.403	1.24973	2.92222e-53	K09651//rhomboid domain-containing protein 1 [EC:3.4.21.-]	GO:0031224//intrinsic component of membrane;GO:0016020//membrane;GO:0016021//integral component of membrane;GO:0044425//membrane part;GO:0003824//catalytic activity;GO:0004175//endopeptidase activity;GO:0046872//metal ion binding;GO:0017171//serine hydrolase activity;GO:0004252//serine-type endopeptidase activity;GO:0016787//hydrolase activity;GO:0070011//peptidase activity, acting on L-amino aci…
32927506	Pp3c15_12130V3.1	4.51	11.066	1.29435	9.5206e-102
32927534	Pp3c15_12800V3.2	1.726	6.296	1.85541	1.4694e-82	K11426//SET and MYND domain-containing protein	GO:0016740//transferase activity;GO:0003824//catalytic activity;GO:0008168//methyltransferase activity;GO:0016741//transferase activity, transferring one-carbon groups;
32927562	Pp3c15_16700V3.2	96.536	45.98	-1.09195	0	K14332//photosystem I subunit PsaO+ko00195//Photosynthesis	GO:0031224//intrinsic component of membrane;GO:0044425//membrane part;GO:0016021//integral component of membrane;GO:0016020//membrane;
32927624	Pp3c15_21000V3.1	44.596	12.87	-1.79352	0	K02184//formin 2	GO:0004842//ubiquitin-protein transferase activity;GO:0019787//ubiquitin-like protein transferase activity;GO:0140096//catalytic activity, acting on a protein;GO:0016740//transferase activity;GO:0003824//catalytic activity;
32927685	Pp3c15_720V3.4	9.573	4.76	-1.00134	5.28064e-99	K16189//phytochrome-interacting factor 4+ko04075//Plant hormone signal transduction;K12126//phytochrome-interacting factor 3+ko04712//Circadian rhythm - plant+ko04075//Plant hormone signal transduction	GO:0005515//protein binding;GO:0005488//binding;GO:0046983//protein dimerization activity;
32927700	Pp3c15_1200V3.4	2.153	4.583	1.07541	1.26199e-58	K13463//coronatine-insensitive protein 1+ko04075//Plant hormone signal transduction
32927725	Pp3c15_25660V3.3	4.323	24.47	2.51039	0	K00705//4-alpha-glucanotransferase [EC:2.4.1.25]+ko01100//Metabolic pathways+ko00500//Starch and sucrose metabolism+ko01110//Biosynthesis of secondary metabolites	GO:0005975//carbohydrate metabolic process;GO:0000023//maltose metabolic process;GO:0046352//disaccharide catabolic process;GO:0009987//cellular process;GO:0009311//oligosaccharide metabolic process;GO:0044262//cellular carbohydrate metabolic process;GO:1901575//organic substance catabolic process;GO:0044248//cellular catabolic process;GO:0009313//oligosaccharide catabolic process;GO:0044238//pri…
32927726	Pp3c15_25660V3.2	2.593	13.146	2.32681	0	K00705//4-alpha-glucanotransferase [EC:2.4.1.25]+ko01100//Metabolic pathways+ko00500//Starch and sucrose metabolism+ko01110//Biosynthesis of secondary metabolites	GO:0009311//oligosaccharide metabolic process;GO:1901575//organic substance catabolic process;GO:0016052//carbohydrate catabolic process;GO:0009056//catabolic process;GO:0005984//disaccharide metabolic process;GO:0008152//metabolic process;GO:0044262//cellular carbohydrate metabolic process;GO:0044248//cellular catabolic process;GO:0009313//oligosaccharide catabolic process;GO:0005975//carbohydra…
32927761	Pp3c15_14540V3.2	4.583	2.16	-1.07276	1.23186e-41
32927777	Pp3c15_6350V3.3	101.246	17.903	-2.49819	0	K00616//transaldolase [EC:2.2.1.2]+ko00030//Pentose phosphate pathway+ko01230//Biosynthesis of amino acids+ko01100//Metabolic pathways+ko01110//Biosynthesis of secondary metabolites+ko01200//Carbon metabolism	GO:0006139//nucleobase-containing compound metabolic process;GO:0044281//small molecule metabolic process;GO:0072524//pyridine-containing compound metabolic process;GO:0006725//cellular aromatic compound metabolic process;GO:0006098//pentose-phosphate shunt;GO:0009117//nucleotide metabolic process;GO:0006807//nitrogen compound metabolic process;GO:0006739//NADP metabolic process;GO:0008152//metab…
32927790	Pp3c15_4820V3.2	15.116	43.006	1.50481	0	K00924//kinase [EC:2.7.1.-]	GO:1901575//organic substance catabolic process;GO:0006508//proteolysis;GO:0044238//primary metabolic process;GO:1901564//organonitrogen compound metabolic process;GO:1901565//organonitrogen compound catabolic process;GO:0043170//macromolecule metabolic process;GO:0008152//metabolic process;GO:0071704//organic substance metabolic process;GO:0009057//macromolecule catabolic process;GO:0019538//pro…
32927827	Pp3c15_16690V3.2	333.56	138.57	-1.278	0	K14332//photosystem I subunit PsaO+ko00195//Photosynthesis	GO:0031224//intrinsic component of membrane;GO:0016021//integral component of membrane;GO:0016020//membrane;GO:0044425//membrane part;
32927828	Pp3c15_16690V3.3	668.13	161.673	-2.04145	0	K14332//photosystem I subunit PsaO+ko00195//Photosynthesis	GO:0016021//integral component of membrane;GO:0044425//membrane part;GO:0016020//membrane;GO:0031224//intrinsic component of membrane;
32927829	Pp3c15_16690V3.4	15.27	5.59	-1.44221	7.57191e-108	K14332//photosystem I subunit PsaO+ko00195//Photosynthesis	GO:0044425//membrane part;GO:0031224//intrinsic component of membrane;GO:0016020//membrane;GO:0016021//integral component of membrane;
32927855	Pp3c15_20330V3.2	1.406	2.83	1.01741	1.41021e-18	K08851//TP53 regulating kinase and related kinases [EC:2.7.11.1]	GO:0006725//cellular aromatic compound metabolic process;GO:0006807//nitrogen compound metabolic process;GO:0044260//cellular macromolecule metabolic process;GO:1901360//organic cyclic compound metabolic process;GO:0090304//nucleic acid metabolic process;GO:0016070//RNA metabolic process;GO:0043170//macromolecule metabolic process;GO:0044238//primary metabolic process;GO:0070525//tRNA threonylcar…
32927877	Pp3c15_5030V3.2	9.823	21.98	1.16712	1.84737e-141	K15523//protein-ribulosamine 3-kinase [EC:2.7.1.172]	GO:0016740//transferase activity;GO:0003824//catalytic activity;GO:0016772//transferase activity, transferring phosphorus-containing groups;GO:0016301//kinase activity;
32927882	Pp3c15_3930V3.1	5.946	19.653	1.72989	0	K08869//aarF domain-containing kinase;K13457//disease resistance protein RPM1+ko04626//Plant-pathogen interaction	GO:0031667//response to nutrient levels;GO:0007568//aging;GO:1901031//regulation of response to reactive oxygen species;GO:0009644//response to high light intensity;GO:0009416//response to light stimulus;GO:0008152//metabolic process;GO:1901576//organic substance biosynthetic process;GO:0032501//multicellular organismal process;GO:0032502//developmental process;GO:0050789//regulation of biologica…
32927936	Pp3c15_11580V3.4	3.62	12.216	1.75082	0		GO:0031224//intrinsic component of membrane;GO:0016021//integral component of membrane;GO:0044425//membrane part;GO:0016020//membrane;
32928059	Pp3c15_18560V3.2	3.383	8.706	1.36744	2.08497e-55		GO:0016747//transferase activity, transferring acyl groups other than amino-acyl groups;GO:0016740//transferase activity;GO:0016410//N-acyltransferase activity;GO:0016407//acetyltransferase activity;GO:0008080//N-acetyltransferase activity;GO:0003824//catalytic activity;GO:0016746//transferase activity, transferring acyl groups;
32928075	Pp3c15_20000V3.6	1.156	4.646	1.97834	8.34361e-89	K18490//homeobox protein OTX2;K14292//trimethylguanosine synthase [EC:2.1.1.-]+ko03013//RNA transport;K09326//homeobox protein OTX1	GO:0043231//intracellular membrane-bounded organelle;GO:0005634//nucleus;GO:0043226//organelle;GO:0044464//cell part;GO:0043227//membrane-bounded organelle;GO:0005623//cell;GO:0005622//intracellular;GO:0043229//intracellular organelle;GO:0044424//intracellular part;GO:0003677//DNA binding;GO:1901363//heterocyclic compound binding;GO:0097159//organic cyclic compound binding;GO:0003676//nucleic aci…
32928103	Pp3c15_23190V3.1	7.653	21.42	1.48114	8.63489e-300	K04733//interleukin-1 receptor-associated kinase 4 [EC:2.7.11.1]
32928107	Pp3c15_18410V3.1	5.85	2.8	-1.07127	4.96176e-11
32928133	Pp3c15_22340V3.1	1.55	4.253	1.45493	6.1549e-60	K03438//16S rRNA (cytosine1402-N4)-methyltransferase [EC:2.1.1.199]	GO:0042254//ribosome biogenesis;GO:0010467//gene expression;GO:0009451//RNA modification;GO:0006139//nucleobase-containing compound metabolic process;GO:0034641//cellular nitrogen compound metabolic process;GO:0006396//RNA processing;GO:0046483//heterocycle metabolic process;GO:0001510//RNA methylation;GO:0043414//macromolecule methylation;GO:0071840//cellular component organization or biogenesis…
32928140	Pp3c15_5850V3.1	1146.79	401.13	-1.50948	0	K08905//photosystem I subunit V+ko01100//Metabolic pathways+ko00195//Photosynthesis	GO:0015979//photosynthesis;GO:0044237//cellular metabolic process;GO:0009987//cellular process;GO:0008152//metabolic process;GO:0098796//membrane protein complex;GO:0044464//cell part;GO:0005623//cell;GO:0005622//intracellular;GO:0032991//macromolecular complex;GO:0016020//membrane;GO:0009521//photosystem;GO:0043234//protein complex;GO:0034357//photosynthetic membrane;GO:0009522//photosystem I;GO…
32928222	Pp3c15_2390V3.1	3.64	8.66	1.24692	2.48212e-91	K14794//ribosomal RNA-processing protein 12	GO:0016021//integral component of membrane;GO:0031224//intrinsic component of membrane;GO:0016020//membrane;GO:0044425//membrane part;
32928307	Pp3c15_5040V3.1	8.67	24.856	1.51735	4.58841e-287	K17609//nucleoredoxin [EC:1.8.1.8]
32928312	Pp3c15_12440V3.2	10.036	20.646	1.03121	6.6929e-143	K08856//serine/threonine kinase 16 [EC:2.7.11.1]	GO:0044237//cellular metabolic process;GO:0044260//cellular macromolecule metabolic process;GO:1901564//organonitrogen compound metabolic process;GO:0043170//macromolecule metabolic process;GO:0071704//organic substance metabolic process;GO:0009987//cellular process;GO:0006468//protein phosphorylation;GO:0044267//cellular protein metabolic process;GO:0006464//cellular protein modification process…
32928401	Pp3c15_18640V3.2	49.98	19.223	-1.37873	0	K03522//electron transfer flavoprotein alpha subunit	GO:0006082//organic acid metabolic process;GO:0044248//cellular catabolic process;GO:0072329//monocarboxylic acid catabolic process;GO:0019752//carboxylic acid metabolic process;GO:0046395//carboxylic acid catabolic process;GO:0071704//organic substance metabolic process;GO:0044282//small molecule catabolic process;GO:0030258//lipid modification;GO:0033539//fatty acid beta-oxidation using acyl-Co…
32928410	Pp3c15_6310V3.2	3.376	8.813	1.37362	8.17616e-59	K07517//Delta3-Delta2-enoyl-CoA isomerase [EC:5.3.3.8]+ko00071//Fatty acid degradation	GO:0008152//metabolic process;GO:0043229//intracellular organelle;GO:0016020//membrane;GO:0044464//cell part;GO:0043227//membrane-bounded organelle;GO:0044444//cytoplasmic part;GO:0043231//intracellular membrane-bounded organelle;GO:0005623//cell;GO:0005622//intracellular;GO:0005737//cytoplasm;GO:0044424//intracellular part;GO:0005777//peroxisome;GO:0042579//microbody;GO:0043226//organelle;GO:003…
32928414	Pp3c15_18140V3.3	2.933	18.676	2.66931	0		GO:0016020//membrane;GO:0044425//membrane part;GO:0016021//integral component of membrane;GO:0031224//intrinsic component of membrane;GO:0008289//lipid binding;GO:0005488//binding;
32928418	Pp3c15_12410V3.2	311.52	765.396	1.29724	0	K02960//small subunit ribosomal protein S16e+ko03010//Ribosome;K03064//26S proteasome regulatory subunit T4+ko03050//Proteasome	GO:0005737//cytoplasm;GO:0005623//cell;GO:0009579//thylakoid;GO:0044422//organelle part;GO:0043231//intracellular membrane-bounded organelle;GO:0043229//intracellular organelle;GO:0043227//membrane-bounded organelle;GO:0005622//intracellular;GO:0044464//cell part;GO:0043226//organelle;GO:0009507//chloroplast;GO:0009536//plastid;GO:0044434//chloroplast part;GO:0044444//cytoplasmic part;GO:0044446/…
32928419	Pp3c15_12410V3.3	33.06	133.813	2.01069	0	K02960//small subunit ribosomal protein S16e+ko03010//Ribosome;K03064//26S proteasome regulatory subunit T4+ko03050//Proteasome	GO:0044464//cell part;GO:0043231//intracellular membrane-bounded organelle;GO:0043226//organelle;GO:0044422//organelle part;GO:0009507//chloroplast;GO:0043227//membrane-bounded organelle;GO:0005623//cell;GO:0005622//intracellular;GO:0044446//intracellular organelle part;GO:0009579//thylakoid;GO:0044434//chloroplast part;GO:0009532//plastid stroma;GO:0005737//cytoplasm;GO:0044444//cytoplasmic part…
32928450	Pp3c15_22920V3.1	29.066	65.24	1.16798	0		GO:0003824//catalytic activity;GO:0016740//transferase activity;GO:0016757//transferase activity, transferring glycosyl groups;
32928456	Pp3c15_15020V3.2	28.843	7.403	-1.95695	0	K01653//acetolactate synthase I/III small subunit [EC:2.2.1.6]+ko00290//Valine, leucine and isoleucine biosynthesis+ko00770//Pantothenate and CoA biosynthesis+ko01230//Biosynthesis of amino acids+ko01100//Metabolic pathways+ko00650//Butanoate metabolism+ko01110//Biosynthesis of secondary metabolites+ko01210//2-Oxocarboxylic acid metabolism+ko00660//C5-Branched dibasic acid metabolism;K00654//seri…	GO:0006725//cellular aromatic compound metabolic process;GO:0009889//regulation of biosynthetic process;GO:2000112//regulation of cellular macromolecule biosynthetic process;GO:0006807//nitrogen compound metabolic process;GO:0043170//macromolecule metabolic process;GO:0008152//metabolic process;GO:0034654//nucleobase-containing compound biosynthetic process;GO:0044260//cellular macromolecule meta…
32928457	Pp3c15_15020V3.3	42.976	16.096	-1.41227	0	K01653//acetolactate synthase I/III small subunit [EC:2.2.1.6]+ko00290//Valine, leucine and isoleucine biosynthesis+ko00770//Pantothenate and CoA biosynthesis+ko01230//Biosynthesis of amino acids+ko01100//Metabolic pathways+ko00650//Butanoate metabolism+ko01110//Biosynthesis of secondary metabolites+ko01210//2-Oxocarboxylic acid metabolism+ko00660//C5-Branched dibasic acid metabolism;K00654//seri…	GO:0031323//regulation of cellular metabolic process;GO:0046483//heterocycle metabolic process;GO:0018130//heterocycle biosynthetic process;GO:0019438//aromatic compound biosynthetic process;GO:0008152//metabolic process;GO:0051171//regulation of nitrogen compound metabolic process;GO:0044237//cellular metabolic process;GO:0044260//cellular macromolecule metabolic process;GO:0044249//cellular bio…
32928458	Pp3c15_15020V3.4	69.196	29.9	-1.22016	0	K01653//acetolactate synthase I/III small subunit [EC:2.2.1.6]+ko00290//Valine, leucine and isoleucine biosynthesis+ko00770//Pantothenate and CoA biosynthesis+ko01230//Biosynthesis of amino acids+ko01100//Metabolic pathways+ko00650//Butanoate metabolism+ko01110//Biosynthesis of secondary metabolites+ko01210//2-Oxocarboxylic acid metabolism+ko00660//C5-Branched dibasic acid metabolism;K00654//seri…	GO:0006139//nucleobase-containing compound metabolic process;GO:0019219//regulation of nucleobase-containing compound metabolic process;GO:0034654//nucleobase-containing compound biosynthetic process;GO:2001141//regulation of RNA biosynthetic process;GO:0010467//gene expression;GO:0016070//RNA metabolic process;GO:1903506//regulation of nucleic acid-templated transcription;GO:0044271//cellular ni…
32928485	Pp3c15_2490V3.1	5.213	23.296	2.16206	0	K00873//pyruvate kinase [EC:2.7.1.40]+ko00010//Glycolysis / Gluconeogenesis+ko00230//Purine metabolism+ko01230//Biosynthesis of amino acids+ko01100//Metabolic pathways+ko01110//Biosynthesis of secondary metabolites+ko00620//Pyruvate metabolism+ko01200//Carbon metabolism	GO:0006139//nucleobase-containing compound metabolic process;GO:0006753//nucleoside phosphate metabolic process;GO:0016052//carbohydrate catabolic process;GO:0017144//drug metabolic process;GO:0009987//cellular process;GO:0071704//organic substance metabolic process;GO:0006163//purine nucleotide metabolic process;GO:1901135//carbohydrate derivative metabolic process;GO:0019752//carboxylic acid me…
32928516	Pp3c15_15760V3.3	15.766	7.176	-1.14406	1.42584e-237	K20254//perilipin-4
32928576	Pp3c15_5140V3.1	9.15	49.346	2.42153	0	K02885//large subunit ribosomal protein L19e+ko03010//Ribosome	GO:0008152//metabolic process;GO:1901566//organonitrogen compound biosynthetic process;GO:0044237//cellular metabolic process;GO:0006518//peptide metabolic process;GO:0019538//protein metabolic process;GO:0044238//primary metabolic process;GO:0071704//organic substance metabolic process;GO:0044271//cellular nitrogen compound biosynthetic process;GO:1901564//organonitrogen compound metabolic proce…
32928577	Pp3c15_5140V3.2	43.25	253.1	2.54929	0	K02885//large subunit ribosomal protein L19e+ko03010//Ribosome	GO:0009058//biosynthetic process;GO:0044237//cellular metabolic process;GO:0043604//amide biosynthetic process;GO:0044267//cellular protein metabolic process;GO:1901564//organonitrogen compound metabolic process;GO:0006518//peptide metabolic process;GO:0009987//cellular process;GO:0043043//peptide biosynthetic process;GO:1901566//organonitrogen compound biosynthetic process;GO:0071704//organic su…
32928634	Pp3c15_1630V3.2	1.553	3.273	1.0782	8.83644e-53
32928636	Pp3c15_710V3.2	4.803	18.856	1.967	0	K08232//monodehydroascorbate reductase (NADH) [EC:1.6.5.4]+ko01100//Metabolic pathways+ko00053//Ascorbate and aldarate metabolism	GO:0000166//nucleotide binding;GO:1901363//heterocyclic compound binding;GO:0036094//small molecule binding;GO:0050662//coenzyme binding;GO:0050660//flavin adenine dinucleotide binding;GO:0043168//anion binding;GO:0048037//cofactor binding;GO:0003824//catalytic activity;GO:0005488//binding;GO:0016491//oxidoreductase activity;GO:0097159//organic cyclic compound binding;GO:0043167//ion binding;GO:1…
32928643	Pp3c15_3110V3.3	1.843	6.75	1.88451	8.12653e-86	K07059//uncharacterized protein	GO:0019217//regulation of fatty acid metabolic process;GO:0010817//regulation of hormone levels;GO:0050794//regulation of cellular process;GO:0065008//regulation of biological quality;GO:0080090//regulation of primary metabolic process;GO:0032350//regulation of hormone metabolic process;GO:0019216//regulation of lipid metabolic process;GO:0019222//regulation of metabolic process;GO:0031323//regul…
32928660	Pp3c15_7750V3.4	2.066	4.48	1.12382	5.67971e-56	K01256//aminopeptidase N [EC:3.4.11.2]+ko01100//Metabolic pathways+ko00480//Glutathione metabolism;K22857//EEF1A lysine methyltransferase 4 [EC:2.1.1.-];K14306//nuclear pore complex protein Nup62+ko03013//RNA transport	GO:0044464//cell part;GO:0005623//cell;GO:0005622//intracellular;
32928661	Pp3c15_7750V3.5	10.45	4.603	-1.2007	7.53883e-146	K01256//aminopeptidase N [EC:3.4.11.2]+ko01100//Metabolic pathways+ko00480//Glutathione metabolism;K22857//EEF1A lysine methyltransferase 4 [EC:2.1.1.-];K14306//nuclear pore complex protein Nup62+ko03013//RNA transport	GO:0044464//cell part;GO:0005622//intracellular;GO:0005623//cell;
[truncated: 2,039 more rows]
