# Supplementary material for: Comprehensive analysis of the Ppatg3 mutant reveals that autophagy plays important roles in gametophore senescence in Physcomitrella patens
Source: BMC Plant Biol. 2020 Sep 23;20:440. doi: 10.1186/s12870-020-02651-6 (PMC7513309; doi:10.1186/s12870-020-02651-6)
Supplement: Supplementary file 6 — Additional file 6. [file 12870_2020_2651_MOESM6_ESM.xlsx]

## Sheet: Sheet1
Data for the top 20 pathway of KEGG enriched by upregulated DETs/DEGs
Carbon metabolism
Gene ID	Transcripts	Description	log2(Ppatg3#22/WT)	P-value (WT-vs-Ppatg3#22)	Kegg Orthology
32900929	Pp3c10_3450V3.3	GLUCOSE-6-PHOSPHATE 1-DEHYDROGENASE 2, CHLOROPLASTIC-RELATED	1.42879	7.29065e-51	K00036//glucose-6-phosphate 1-dehydrogenase [EC:1.1.1.49 1.1.1.363]+ko00030//Pentose phosphate pathway+ko01100//Metabolic pathways+ko01110//Biosynthesis of secondary metabolites+ko01200//Carbon metabolism+ko00480//Glutathione metabolism
32901123	Pp3c10_10680V3.1	transketolase (E2.2.1.1, tktA, tktB)	1.67061	0	K00615//transketolase [EC:2.2.1.1]+ko00030//Pentose phosphate pathway+ko01230//Biosynthesis of amino acids+ko01100//Metabolic pathways+ko01110//Biosynthesis of secondary metabolites+ko00710//Carbon fixation in photosynthetic organisms+ko01200//Carbon metabolism
32901805	Pp3c10_10220V3.2	transketolase (E2.2.1.1, tktA, tktB)	1.1225	0	K00615//transketolase [EC:2.2.1.1]+ko00030//Pentose phosphate pathway+ko01230//Biosynthesis of amino acids+ko01100//Metabolic pathways+ko01110//Biosynthesis of secondary metabolites+ko00710//Carbon fixation in photosynthetic organisms+ko01200//Carbon metabolism
32901935	Pp3c10_6330V3.1	Phosphoglycerate kinase	1.76029	0	K00927//phosphoglycerate kinase [EC:2.7.2.3]+ko00010//Glycolysis / Gluconeogenesis+ko01230//Biosynthesis of amino acids+ko01100//Metabolic pathways+ko01110//Biosynthesis of secondary metabolites+ko00710//Carbon fixation in photosynthetic organisms+ko01200//Carbon metabolism
32902921	Pp3c22_11690V3.1	CATALASE // SUBFAMILY NOT NAMED	2.07961	0	K03781//catalase [EC:1.11.1.6]+ko04016//MAPK signaling pathway - plant+ko04146//Peroxisome+ko00380//Tryptophan metabolism+ko01110//Biosynthesis of secondary metabolites+ko01200//Carbon metabolism+ko00630//Glyoxylate and dicarboxylate metabolism
32902922	Pp3c22_11690V3.2	CATALASE // SUBFAMILY NOT NAMED	2.38507	0	K03781//catalase [EC:1.11.1.6]+ko04016//MAPK signaling pathway - plant+ko04146//Peroxisome+ko00380//Tryptophan metabolism+ko01110//Biosynthesis of secondary metabolites+ko01200//Carbon metabolism+ko00630//Glyoxylate and dicarboxylate metabolism
32902923	Pp3c22_11690V3.3	CATALASE // SUBFAMILY NOT NAMED	1.86592	0	K03781//catalase [EC:1.11.1.6]+ko04016//MAPK signaling pathway - plant+ko04146//Peroxisome+ko00380//Tryptophan metabolism+ko01110//Biosynthesis of secondary metabolites+ko01200//Carbon metabolism+ko00630//Glyoxylate and dicarboxylate metabolism
32903071	Pp3c22_14530V3.2	UDP-glucose 4-epimerase/UDP-sulfoquinovose synthase // Flavonol reductase/cinnamoyl-CoA reductase	1.98726	0	K05605//3-hydroxyisobutyryl-CoA hydrolase [EC:3.1.2.4]+ko00410//beta-Alanine metabolism+ko00280//Valine, leucine and isoleucine degradation+ko00640//Propanoate metabolism+ko01100//Metabolic pathways+ko01200//Carbon metabolism
32903421	Pp3c22_7400V3.2	ribulose-bisphosphate carboxylase small chain (rbcS)	1.24081	2.65393e-209	K01602//ribulose-bisphosphate carboxylase small chain [EC:4.1.1.39]+ko01100//Metabolic pathways+ko00710//Carbon fixation in photosynthetic organisms+ko01200//Carbon metabolism+ko00630//Glyoxylate and dicarboxylate metabolism
32904025	Pp3c22_10130V3.3	3-hydroxyisobutyryl-CoA hydrolase (HIBCH)	1.44401	9.91475e-64	K05605//3-hydroxyisobutyryl-CoA hydrolase [EC:3.1.2.4]+ko00410//beta-Alanine metabolism+ko00280//Valine, leucine and isoleucine degradation+ko00640//Propanoate metabolism+ko01100//Metabolic pathways+ko01200//Carbon metabolism
32904144	Pp3c22_2860V3.1	VESICLE-ASSOCIATED PROTEIN 4-2-RELATED	2.25376	1.35043e-183	K01681//aconitate hydratase [EC:4.2.1.3]+ko00020//Citrate cycle (TCA cycle)+ko01230//Biosynthesis of amino acids+ko01100//Metabolic pathways+ko01110//Biosynthesis of secondary metabolites+ko01210//2-Oxocarboxylic acid metabolism+ko01200//Carbon metabolism+ko00630//Glyoxylate and dicarboxylate metabolism;K04733//interleukin-1 receptor-associated kinase 4 [EC:2.7.11.1];K20547//basic endochitinase B…
32907080	Pp3c17_19890V3.5	ALCOHOL DEHYDROGENASE CLASS-3	1.11433	1.22495e-31	K00121//S-(hydroxymethyl)glutathione dehydrogenase / alcohol dehydrogenase [EC:1.1.1.284 1.1.1.1]+ko00010//Glycolysis / Gluconeogenesis+ko00350//Tyrosine metabolism+ko01100//Metabolic pathways+ko01110//Biosynthesis of secondary metabolites+ko00071//Fatty acid degradation+ko01200//Carbon metabolism
32909853	Pp3c24_16410V3.5	glyceraldehyde 3-phosphate dehydrogenase (GAPDH, gapA)	1.59064	3.10205e-91	K00134//glyceraldehyde 3-phosphate dehydrogenase [EC:1.2.1.12]+ko00010//Glycolysis / Gluconeogenesis+ko01230//Biosynthesis of amino acids+ko01100//Metabolic pathways+ko01110//Biosynthesis of secondary metabolites+ko00710//Carbon fixation in photosynthetic organisms+ko01200//Carbon metabolism
32912882	Pp3c9_15390V3.2	Phosphoserine transaminase / PSAT	1.32249	6.67554e-250	K00831//phosphoserine aminotransferase [EC:2.6.1.52]+ko00750//Vitamin B6 metabolism+ko01230//Biosynthesis of amino acids+ko01100//Metabolic pathways+ko00260//Glycine, serine and threonine metabolism+ko01200//Carbon metabolism
32912999	Pp3c9_11080V3.2	phosphoenolpyruvate carboxylase (ppc)	1.20004	0	K01595//phosphoenolpyruvate carboxylase [EC:4.1.1.31]+ko01100//Metabolic pathways+ko00710//Carbon fixation in photosynthetic organisms+ko00620//Pyruvate metabolism+ko01200//Carbon metabolism
32913169	Pp3c9_17180V3.2	DIHYDROLIPOYLLYSINE-RESIDUE ACETYLTRANSFERASE COMPONENT OF PYRUVATE DEHYDROGENASE COMPLEX, MITOCHONDRIAL	2.19272	3.84202e-212	K00627//pyruvate dehydrogenase E2 component (dihydrolipoamide acetyltransferase) [EC:2.3.1.12]+ko00010//Glycolysis / Gluconeogenesis+ko00020//Citrate cycle (TCA cycle)+ko01100//Metabolic pathways+ko01110//Biosynthesis of secondary metabolites+ko00620//Pyruvate metabolism+ko01200//Carbon metabolism
32914151	Pp3c9_24570V3.4	6-phosphofructokinase 1 (pfkA, PFK)	1.67318	2.13015e-234	K00850//6-phosphofructokinase 1 [EC:2.7.1.11]+ko00010//Glycolysis / Gluconeogenesis+ko00030//Pentose phosphate pathway+ko01230//Biosynthesis of amino acids+ko03018//RNA degradation+ko01100//Metabolic pathways+ko00052//Galactose metabolism+ko00051//Fructose and mannose metabolism+ko01110//Biosynthesis of secondary metabolites+ko01200//Carbon metabolism
32914509	Pp3c21_16180V3.4	VESICLE-ASSOCIATED PROTEIN 4-2-RELATED	1.16242	3.85075e-43	K01681//aconitate hydratase [EC:4.2.1.3]+ko00020//Citrate cycle (TCA cycle)+ko01230//Biosynthesis of amino acids+ko01100//Metabolic pathways+ko01110//Biosynthesis of secondary metabolites+ko01210//2-Oxocarboxylic acid metabolism+ko01200//Carbon metabolism+ko00630//Glyoxylate and dicarboxylate metabolism;K04733//interleukin-1 receptor-associated kinase 4 [EC:2.7.11.1];K20547//basic endochitinase B…
32914584	Pp3c21_12100V3.2	alanine-glyoxylate transaminase / serine-glyoxylate transaminase / serine-pyruvate transaminase (AGXT)	1.39558	0	K00830//alanine-glyoxylate transaminase / serine-glyoxylate transaminase / serine-pyruvate transaminase [EC:2.6.1.44 2.6.1.45 2.6.1.51]+ko00250//Alanine, aspartate and glutamate metabolism+ko04146//Peroxisome+ko01100//Metabolic pathways+ko01110//Biosynthesis of secondary metabolites+ko00260//Glycine, serine and threonine metabolism+ko01200//Carbon metabolism+ko00630//Glyoxylate and dicarboxylate …
32914863	Pp3c21_9980V3.2	FRUCTOSE-BISPHOSPHATE ALDOLASE 3, CHLOROPLASTIC-RELATED	2.61689	0	K01623//fructose-bisphosphate aldolase, class I [EC:4.1.2.13]+ko00010//Glycolysis / Gluconeogenesis+ko00030//Pentose phosphate pathway+ko01230//Biosynthesis of amino acids+ko01100//Metabolic pathways+ko00051//Fructose and mannose metabolism+ko01110//Biosynthesis of secondary metabolites+ko00710//Carbon fixation in photosynthetic organisms+ko01200//Carbon metabolism
32914864	Pp3c21_9980V3.3	FRUCTOSE-BISPHOSPHATE ALDOLASE 3, CHLOROPLASTIC-RELATED	2.82211	0	K01623//fructose-bisphosphate aldolase, class I [EC:4.1.2.13]+ko00010//Glycolysis / Gluconeogenesis+ko00030//Pentose phosphate pathway+ko01230//Biosynthesis of amino acids+ko01100//Metabolic pathways+ko00051//Fructose and mannose metabolism+ko01110//Biosynthesis of secondary metabolites+ko00710//Carbon fixation in photosynthetic organisms+ko01200//Carbon metabolism
32918927	Pp3c4_20230V3.2	Phosphoglycerate kinase	1.92918	0	K00927//phosphoglycerate kinase [EC:2.7.2.3]+ko00010//Glycolysis / Gluconeogenesis+ko01230//Biosynthesis of amino acids+ko01100//Metabolic pathways+ko01110//Biosynthesis of secondary metabolites+ko00710//Carbon fixation in photosynthetic organisms+ko01200//Carbon metabolism
32918931	Pp3c4_20230V3.6	Phosphoglycerate kinase	1.75309	0	K00927//phosphoglycerate kinase [EC:2.7.2.3]+ko00010//Glycolysis / Gluconeogenesis+ko01230//Biosynthesis of amino acids+ko01100//Metabolic pathways+ko01110//Biosynthesis of secondary metabolites+ko00710//Carbon fixation in photosynthetic organisms+ko01200//Carbon metabolism
32920939	Pp3c4_11810V3.1	SERINE HYDROXYMETHYLTRANSFERASE 6-RELATED	2.32731	0	K00600//glycine hydroxymethyltransferase [EC:2.1.2.1]+ko00670//One carbon pool by folate+ko01230//Biosynthesis of amino acids+ko01100//Metabolic pathways+ko01110//Biosynthesis of secondary metabolites+ko00460//Cyanoamino acid metabolism+ko00260//Glycine, serine and threonine metabolism+ko01200//Carbon metabolism+ko00630//Glyoxylate and dicarboxylate metabolism
32923862	Pp3c7_17220V3.1	Malate dehydrogenase (oxaloacetate-decarboxylating) (NADP(+)) / Pyruvic-malic carboxylase	1.31195	1.33444e-154	K00029//malate dehydrogenase (oxaloacetate-decarboxylating)(NADP+) [EC:1.1.1.40]+ko01100//Metabolic pathways+ko00710//Carbon fixation in photosynthetic organisms+ko00620//Pyruvate metabolism+ko01200//Carbon metabolism
32928485	Pp3c15_2490V3.1	PYRUVATE KINASE-RELATED	2.16206	0	K00873//pyruvate kinase [EC:2.7.1.40]+ko00010//Glycolysis / Gluconeogenesis+ko00230//Purine metabolism+ko01230//Biosynthesis of amino acids+ko01100//Metabolic pathways+ko01110//Biosynthesis of secondary metabolites+ko00620//Pyruvate metabolism+ko01200//Carbon metabolism
32930068	Pp3c13_16000V3.3	ribulose-bisphosphate carboxylase small chain (rbcS)	1.53251	0	K01602//ribulose-bisphosphate carboxylase small chain [EC:4.1.1.39]+ko01100//Metabolic pathways+ko00710//Carbon fixation in photosynthetic organisms+ko01200//Carbon metabolism+ko00630//Glyoxylate and dicarboxylate metabolism
32930219	Pp3c13_4850V3.1	Hydroxyphenylpyruvate reductase	1.84453	0	K18606//hydroxyphenylpyruvate reductase [EC:1.1.1.237]+ko00130//Ubiquinone and other terpenoid-quinone biosynthesis+ko00960//Tropane, piperidine and pyridine alkaloid biosynthesis+ko00350//Tyrosine metabolism+ko01110//Biosynthesis of secondary metabolites+ko00360//Phenylalanine metabolism;K15919//glyoxylate/hydroxypyruvate reductase [EC:1.1.1.79 1.1.1.81]+ko01100//Metabolic pathways+ko01110//Bios…
32930408	Pp3c13_15980V3.1	ribulose-bisphosphate carboxylase small chain (rbcS)	1.19106	0	K01602//ribulose-bisphosphate carboxylase small chain [EC:4.1.1.39]+ko01100//Metabolic pathways+ko00710//Carbon fixation in photosynthetic organisms+ko01200//Carbon metabolism+ko00630//Glyoxylate and dicarboxylate metabolism
32930409	Pp3c13_15980V3.2	ribulose-bisphosphate carboxylase small chain (rbcS)	1.02264	0	K01602//ribulose-bisphosphate carboxylase small chain [EC:4.1.1.39]+ko01100//Metabolic pathways+ko00710//Carbon fixation in photosynthetic organisms+ko01200//Carbon metabolism+ko00630//Glyoxylate and dicarboxylate metabolism
32931975	Pp3c13_15800V3.1	ribulose-bisphosphate carboxylase small chain (rbcS)	2.18078	0	K01602//ribulose-bisphosphate carboxylase small chain [EC:4.1.1.39]+ko01100//Metabolic pathways+ko00710//Carbon fixation in photosynthetic organisms+ko01200//Carbon metabolism+ko00630//Glyoxylate and dicarboxylate metabolism
32931976	Pp3c13_15800V3.2	ribulose-bisphosphate carboxylase small chain (rbcS)	1.17228	0	K01602//ribulose-bisphosphate carboxylase small chain [EC:4.1.1.39]+ko01100//Metabolic pathways+ko00710//Carbon fixation in photosynthetic organisms+ko01200//Carbon metabolism+ko00630//Glyoxylate and dicarboxylate metabolism
32932263	Pp3c13_1100V3.1	glycine hydroxymethyltransferase (glyA, SHMT)	1.12875	0	K00600//glycine hydroxymethyltransferase [EC:2.1.2.1]+ko00670//One carbon pool by folate+ko01230//Biosynthesis of amino acids+ko01100//Metabolic pathways+ko01110//Biosynthesis of secondary metabolites+ko00460//Cyanoamino acid metabolism+ko00260//Glycine, serine and threonine metabolism+ko01200//Carbon metabolism+ko00630//Glyoxylate and dicarboxylate metabolism
32932298	Pp3c13_20480V3.3	Phosphoglycerate kinase	1.00213	2.57998e-83	K00927//phosphoglycerate kinase [EC:2.7.2.3]+ko00010//Glycolysis / Gluconeogenesis+ko01230//Biosynthesis of amino acids+ko01100//Metabolic pathways+ko01110//Biosynthesis of secondary metabolites+ko00710//Carbon fixation in photosynthetic organisms+ko01200//Carbon metabolism
32932415	Pp3c13_16130V3.2	ribulose-bisphosphate carboxylase small chain (rbcS)	1.55943	0	K01602//ribulose-bisphosphate carboxylase small chain [EC:4.1.1.39]+ko01100//Metabolic pathways+ko00710//Carbon fixation in photosynthetic organisms+ko01200//Carbon metabolism+ko00630//Glyoxylate and dicarboxylate metabolism
32932592	Pp3c13_15786V3.1	Ribulose-bisphosphate carboxylase / RuBP carboxylase	1.6758	0	K01602//ribulose-bisphosphate carboxylase small chain [EC:4.1.1.39]+ko01100//Metabolic pathways+ko00710//Carbon fixation in photosynthetic organisms+ko01200//Carbon metabolism+ko00630//Glyoxylate and dicarboxylate metabolism
32936347	Pp3c2_14440V3.1	EXOSTOSIN FAMILY PROTEIN	1.44392	2.4832e-73	K22846//S-sulfo-L-cysteine synthase (O-acetyl-L-serine-dependent) [EC:2.5.1.144]+ko01100//Metabolic pathways+ko00270//Cysteine and methionine metabolism;K01738//cysteine synthase [EC:2.5.1.47]+ko00920//Sulfur metabolism+ko01230//Biosynthesis of amino acids+ko01100//Metabolic pathways+ko01110//Biosynthesis of secondary metabolites+ko00270//Cysteine and methionine metabolism+ko01200//Carbon metabol…
32938237	Pp3c19_7350V3.3	RIBOSE-5-PHOSPHATE ISOMERASE // SUBFAMILY NOT NAMED	1.52094	1.94192e-73	K01807//ribose 5-phosphate isomerase A [EC:5.3.1.6]+ko00030//Pentose phosphate pathway+ko01230//Biosynthesis of amino acids+ko01100//Metabolic pathways+ko01110//Biosynthesis of secondary metabolites+ko00710//Carbon fixation in photosynthetic organisms+ko01200//Carbon metabolism
32939834	Pp3c19_20080V3.2	Glycerate dehydrogenase / Hydroxypyruvate reductase	3.15541	0	K15893//glycerate dehydrogenase [EC:1.1.1.29]+ko01100//Metabolic pathways+ko01110//Biosynthesis of secondary metabolites+ko00260//Glycine, serine and threonine metabolism+ko01200//Carbon metabolism+ko00630//Glyoxylate and dicarboxylate metabolism
32939835	Pp3c19_20080V3.3	Glycerate dehydrogenase / Hydroxypyruvate reductase	2.97493	0	K15893//glycerate dehydrogenase [EC:1.1.1.29]+ko01100//Metabolic pathways+ko01110//Biosynthesis of secondary metabolites+ko00260//Glycine, serine and threonine metabolism+ko01200//Carbon metabolism+ko00630//Glyoxylate and dicarboxylate metabolism
32939960	Pp3c19_3840V3.3	S -2-HYDROXY-ACID OXIDASE-RELATED // SUBFAMILY NOT NAMED	1.71742	0	K11517//(S)-2-hydroxy-acid oxidase [EC:1.1.3.15]+ko04146//Peroxisome+ko01100//Metabolic pathways+ko01110//Biosynthesis of secondary metabolites+ko01200//Carbon metabolism+ko00630//Glyoxylate and dicarboxylate metabolism
32939961	Pp3c19_3840V3.4	S -2-HYDROXY-ACID OXIDASE-RELATED // SUBFAMILY NOT NAMED	1.31208	2.37585e-140	K11517//(S)-2-hydroxy-acid oxidase [EC:1.1.3.15]+ko04146//Peroxisome+ko01100//Metabolic pathways+ko01110//Biosynthesis of secondary metabolites+ko01200//Carbon metabolism+ko00630//Glyoxylate and dicarboxylate metabolism
32939967	Pp3c19_3840V3.10	S -2-HYDROXY-ACID OXIDASE-RELATED // SUBFAMILY NOT NAMED	1.29244	9.35649e-100	K11517//(S)-2-hydroxy-acid oxidase [EC:1.1.3.15]+ko04146//Peroxisome+ko01100//Metabolic pathways+ko01110//Biosynthesis of secondary metabolites+ko01200//Carbon metabolism+ko00630//Glyoxylate and dicarboxylate metabolism
32939968	Pp3c19_3840V3.13	S -2-HYDROXY-ACID OXIDASE-RELATED // SUBFAMILY NOT NAMED	1.33224	0	K11517//(S)-2-hydroxy-acid oxidase [EC:1.1.3.15]+ko04146//Peroxisome+ko01100//Metabolic pathways+ko01110//Biosynthesis of secondary metabolites+ko01200//Carbon metabolism+ko00630//Glyoxylate and dicarboxylate metabolism
32939971	Pp3c19_3840V3.12	S -2-HYDROXY-ACID OXIDASE-RELATED // SUBFAMILY NOT NAMED	1.35762	2.112e-92	K11517//(S)-2-hydroxy-acid oxidase [EC:1.1.3.15]+ko04146//Peroxisome+ko01100//Metabolic pathways+ko01110//Biosynthesis of secondary metabolites+ko01200//Carbon metabolism+ko00630//Glyoxylate and dicarboxylate metabolism
32940089	Pp3c19_1840V3.1	ribulose-bisphosphate carboxylase small chain (rbcS)	2.0617	7.86229e-177	K01602//ribulose-bisphosphate carboxylase small chain [EC:4.1.1.39]+ko01100//Metabolic pathways+ko00710//Carbon fixation in photosynthetic organisms+ko01200//Carbon metabolism+ko00630//Glyoxylate and dicarboxylate metabolism
32940321	Pp3c3_2990V3.2	Hydroxyphenylpyruvate reductase	1.13018	0	K15919//glyoxylate/hydroxypyruvate reductase [EC:1.1.1.79 1.1.1.81]+ko01100//Metabolic pathways+ko01110//Biosynthesis of secondary metabolites+ko00260//Glycine, serine and threonine metabolism+ko01200//Carbon metabolism+ko00630//Glyoxylate and dicarboxylate metabolism;K18606//hydroxyphenylpyruvate reductase [EC:1.1.1.237]+ko00130//Ubiquinone and other terpenoid-quinone biosynthesis+ko00960//Tropa…
32940527	Pp3c3_1090V3.3	FRUCTOSE-1,6-BISPHOSPHATASE-RELATED // SUBFAMILY NOT NAMED	1.0213	2.57363e-32	K03841//fructose-1,6-bisphosphatase I [EC:3.1.3.11]+ko00010//Glycolysis / Gluconeogenesis+ko00030//Pentose phosphate pathway+ko01100//Metabolic pathways+ko00051//Fructose and mannose metabolism+ko01110//Biosynthesis of secondary metabolites+ko00710//Carbon fixation in photosynthetic organisms+ko01200//Carbon metabolism
32941332	Pp3c3_20110V3.1	ribulose-bisphosphate carboxylase small chain (rbcS)	1.64544	0	K01602//ribulose-bisphosphate carboxylase small chain [EC:4.1.1.39]+ko01100//Metabolic pathways+ko00710//Carbon fixation in photosynthetic organisms+ko01200//Carbon metabolism+ko00630//Glyoxylate and dicarboxylate metabolism
32941718	Pp3c3_32950V3.1	Formamidase / Formamide amidohydrolase	1.38124	4.41745e-157	K01455//formamidase [EC:3.5.1.49]+ko00910//Nitrogen metabolism+ko00460//Cyanoamino acid metabolism+ko01200//Carbon metabolism+ko00630//Glyoxylate and dicarboxylate metabolism
32941835	Pp3c3_20260V3.1	Glutamate dehydrogenase (NAD(P)(+)) / Glutamic dehydrogenase	1.08281	9.71314e-28	K00261//glutamate dehydrogenase (NAD(P)+) [EC:1.4.1.3]+ko00250//Alanine, aspartate and glutamate metabolism+ko00910//Nitrogen metabolism+ko00220//Arginine biosynthesis+ko01100//Metabolic pathways+ko01200//Carbon metabolism
32942327	Pp3c3_12530V3.1	ribulose-bisphosphate carboxylase small chain (rbcS)	5.68655	0	K01602//ribulose-bisphosphate carboxylase small chain [EC:4.1.1.39]+ko01100//Metabolic pathways+ko00710//Carbon fixation in photosynthetic organisms+ko01200//Carbon metabolism+ko00630//Glyoxylate and dicarboxylate metabolism
32942362	Pp3c3_32190V3.1	PYRUVATE KINASE-RELATED	2.00067	4.45452e-102	K00873//pyruvate kinase [EC:2.7.1.40]+ko00010//Glycolysis / Gluconeogenesis+ko00230//Purine metabolism+ko01230//Biosynthesis of amino acids+ko01100//Metabolic pathways+ko01110//Biosynthesis of secondary metabolites+ko00620//Pyruvate metabolism+ko01200//Carbon metabolism
32942998	Pp3c3_20140V3.1	ribulose-bisphosphate carboxylase small chain (rbcS)	1.64188	0	K01602//ribulose-bisphosphate carboxylase small chain [EC:4.1.1.39]+ko01100//Metabolic pathways+ko00710//Carbon fixation in photosynthetic organisms+ko01200//Carbon metabolism+ko00630//Glyoxylate and dicarboxylate metabolism
32942999	Pp3c3_20140V3.2	ribulose-bisphosphate carboxylase small chain (rbcS)	1.52941	0	K01602//ribulose-bisphosphate carboxylase small chain [EC:4.1.1.39]+ko01100//Metabolic pathways+ko00710//Carbon fixation in photosynthetic organisms+ko01200//Carbon metabolism+ko00630//Glyoxylate and dicarboxylate metabolism
32944816	Pp3c3_14480V3.2	Ribulose-bisphosphate carboxylase / RuBP carboxylase	2.13395	0	K01602//ribulose-bisphosphate carboxylase small chain [EC:4.1.1.39]+ko01100//Metabolic pathways+ko00710//Carbon fixation in photosynthetic organisms+ko01200//Carbon metabolism+ko00630//Glyoxylate and dicarboxylate metabolism
32947155	Pp3c20_22210V3.1	acetyl-CoA synthetase (ACSS, acs)	1.12716	0	K01895//acetyl-CoA synthetase [EC:6.2.1.1]+ko00010//Glycolysis / Gluconeogenesis+ko00640//Propanoate metabolism+ko01100//Metabolic pathways+ko01110//Biosynthesis of secondary metabolites+ko00620//Pyruvate metabolism+ko01200//Carbon metabolism+ko00630//Glyoxylate and dicarboxylate metabolism
32947974	Pp3c20_15680V3.1	glyceraldehyde-3-phosphate dehydrogenase (NADP+) (gapN)	1.5971	7.2376e-82	K00131//glyceraldehyde-3-phosphate dehydrogenase (NADP+) [EC:1.2.1.9]+ko00010//Glycolysis / Gluconeogenesis+ko00030//Pentose phosphate pathway+ko01100//Metabolic pathways+ko01200//Carbon metabolism
32948693	Pp3c23_12960V3.2	Glyoxylate reductase / NADH-dependent glyoxylate reductase	2.34773	0	K18121//glyoxylate/succinic semialdehyde reductase [EC:1.1.1.79 1.1.1.-]+ko01100//Metabolic pathways+ko00650//Butanoate metabolism+ko01200//Carbon metabolism+ko00630//Glyoxylate and dicarboxylate metabolism
32950212	Pp3c23_17150V3.1	Serine O-acetyltransferase	1.43465	0	K00640//serine O-acetyltransferase [EC:2.3.1.30]+ko00920//Sulfur metabolism+ko01230//Biosynthesis of amino acids+ko01100//Metabolic pathways+ko01110//Biosynthesis of secondary metabolites+ko00270//Cysteine and methionine metabolism+ko01200//Carbon metabolism
32950526	Pp3c23_10670V3.1	Methylmalonyl-CoA epimerase / Methylmalonyl-CoA racemase	1.05059	5.07199e-39	K05606//methylmalonyl-CoA/ethylmalonyl-CoA epimerase [EC:5.1.99.1]+ko00280//Valine, leucine and isoleucine degradation+ko00640//Propanoate metabolism+ko01100//Metabolic pathways+ko01200//Carbon metabolism+ko00630//Glyoxylate and dicarboxylate metabolism
32950781	Pp3c23_8061V3.1	glyceraldehyde-3-phosphate dehydrogenase (NADP+) (gapN)	2.56579	0	K00131//glyceraldehyde-3-phosphate dehydrogenase (NADP+) [EC:1.2.1.9]+ko00010//Glycolysis / Gluconeogenesis+ko00030//Pentose phosphate pathway+ko01100//Metabolic pathways+ko01200//Carbon metabolism
32951967	Pp3c27_5030V3.2	Glycine dehydrogenase (aminomethyl-transferring) / Glycine-cleavage complex P-protein	1.33898	0	K00281//glycine dehydrogenase [EC:1.4.4.2]+ko01100//Metabolic pathways+ko01110//Biosynthesis of secondary metabolites+ko00260//Glycine, serine and threonine metabolism+ko01200//Carbon metabolism+ko00630//Glyoxylate and dicarboxylate metabolism
32952216	Pp3c27_3970V3.2	GLUCOSE-6-PHOSPHATE ISOMERASE 1, CHLOROPLASTIC	1.10425	6.57086e-125	K01810//glucose-6-phosphate isomerase [EC:5.3.1.9]+ko00010//Glycolysis / Gluconeogenesis+ko00030//Pentose phosphate pathway+ko00520//Amino sugar and nucleotide sugar metabolism+ko01100//Metabolic pathways+ko00500//Starch and sucrose metabolism+ko01110//Biosynthesis of secondary metabolites+ko01200//Carbon metabolism
32954100	Pp3c5_14630V3.2	phosphoenolpyruvate carboxylase (ppc)	1.69797	9.17028e-111	K01595//phosphoenolpyruvate carboxylase [EC:4.1.1.31]+ko01100//Metabolic pathways+ko00710//Carbon fixation in photosynthetic organisms+ko00620//Pyruvate metabolism+ko01200//Carbon metabolism
32954800	Pp3c5_7330V3.1	Cystathionine beta-synthase / Serine sulfhydrase	1.40584	5.49756e-60	K01738//cysteine synthase [EC:2.5.1.47]+ko00920//Sulfur metabolism+ko01230//Biosynthesis of amino acids+ko01100//Metabolic pathways+ko01110//Biosynthesis of secondary metabolites+ko00270//Cysteine and methionine metabolism+ko01200//Carbon metabolism
32955448	Pp3c5_10250V3.2	Gamma-glutamyltransferase / Glutamyl transpeptidase // Alanine transaminase / Glutamic--pyruvic transaminase // Glycine transaminase / Glycine aminotransferase // Alanine--glyoxylate transaminase / Alanine--glyoxylate aminotransferase	1.7305	0	K14272//glutamate--glyoxylate aminotransferase [EC:2.6.1.4 2.6.1.2 2.6.1.44]+ko00250//Alanine, aspartate and glutamate metabolism+ko00220//Arginine biosynthesis+ko01230//Biosynthesis of amino acids+ko01100//Metabolic pathways+ko01110//Biosynthesis of secondary metabolites+ko00710//Carbon fixation in photosynthetic organisms+ko01210//2-Oxocarboxylic acid metabolism+ko00260//Glycine, serine and thr…
32955543	Pp3c5_22540V3.1	pyruvate, orthophosphate dikinase (ppdK)	1.57047	0	K01006//pyruvate, orthophosphate dikinase [EC:2.7.9.1]+ko01100//Metabolic pathways+ko00710//Carbon fixation in photosynthetic organisms+ko00620//Pyruvate metabolism+ko01200//Carbon metabolism
32955557	Pp3c5_22980V3.1	Pyruvate, phosphate dikinase / Pyruvate,phosphate dikinase	1.28671	3.28756e-110	K01006//pyruvate, orthophosphate dikinase [EC:2.7.9.1]+ko01100//Metabolic pathways+ko00710//Carbon fixation in photosynthetic organisms+ko00620//Pyruvate metabolism+ko01200//Carbon metabolism
32959193	Pp3c11_15420V3.2	D-3-phosphoglycerate dehydrogenase (serA, PHGDH)	1.58107	0	K00058//D-3-phosphoglycerate dehydrogenase / 2-oxoglutarate reductase [EC:1.1.1.95 1.1.1.399]+ko01230//Biosynthesis of amino acids+ko01100//Metabolic pathways+ko00260//Glycine, serine and threonine metabolism+ko01200//Carbon metabolism
32959962	Pp3c14_20830V3.1	phosphoglycolate phosphatase (PGP, PGLP)	2.22176	0	K19269//phosphoglycolate phosphatase [EC:3.1.3.18 3.1.3.48]+ko01100//Metabolic pathways+ko01110//Biosynthesis of secondary metabolites+ko01200//Carbon metabolism+ko00630//Glyoxylate and dicarboxylate metabolism
32962587	Pp3c14_16940V3.2	malate dehydrogenase (NADP+) (E1.1.1.82)	1.41045	0	K00051//malate dehydrogenase (NADP+) [EC:1.1.1.82]+ko01100//Metabolic pathways+ko00710//Carbon fixation in photosynthetic organisms+ko00620//Pyruvate metabolism+ko01200//Carbon metabolism
32964627	Pp3c8_13280V3.5	GLUTAMATE DEHYDROGENASE // SUBFAMILY NOT NAMED	1.08781	1.73976e-101	K00261//glutamate dehydrogenase (NAD(P)+) [EC:1.4.1.3]+ko00250//Alanine, aspartate and glutamate metabolism+ko00910//Nitrogen metabolism+ko00220//Arginine biosynthesis+ko01100//Metabolic pathways+ko01200//Carbon metabolism
32964628	Pp3c8_13280V3.6	GLUTAMATE DEHYDROGENASE // SUBFAMILY NOT NAMED	1.75521	7.40011e-77	K00261//glutamate dehydrogenase (NAD(P)+) [EC:1.4.1.3]+ko00250//Alanine, aspartate and glutamate metabolism+ko00910//Nitrogen metabolism+ko00220//Arginine biosynthesis+ko01100//Metabolic pathways+ko01200//Carbon metabolism
32968622	Pp3c1_27990V3.1	SERINE HYDROXYMETHYLTRANSFERASE 1, MITOCHONDRIAL	1.51894	0	K00600//glycine hydroxymethyltransferase [EC:2.1.2.1]+ko00670//One carbon pool by folate+ko01230//Biosynthesis of amino acids+ko01100//Metabolic pathways+ko01110//Biosynthesis of secondary metabolites+ko00460//Cyanoamino acid metabolism+ko00260//Glycine, serine and threonine metabolism+ko01200//Carbon metabolism+ko00630//Glyoxylate and dicarboxylate metabolism
32968623	Pp3c1_27990V3.2	SERINE HYDROXYMETHYLTRANSFERASE 1, MITOCHONDRIAL	1.61327	0	K00600//glycine hydroxymethyltransferase [EC:2.1.2.1]+ko00670//One carbon pool by folate+ko01230//Biosynthesis of amino acids+ko01100//Metabolic pathways+ko01110//Biosynthesis of secondary metabolites+ko00460//Cyanoamino acid metabolism+ko00260//Glycine, serine and threonine metabolism+ko01200//Carbon metabolism+ko00630//Glyoxylate and dicarboxylate metabolism
32970378	Pp3c1_9600V3.4	Malate dehydrogenase (oxaloacetate-decarboxylating) (NADP(+)) / Pyruvic-malic carboxylase	1.01669	1.15544e-60	K00029//malate dehydrogenase (oxaloacetate-decarboxylating)(NADP+) [EC:1.1.1.40]+ko01100//Metabolic pathways+ko00710//Carbon fixation in photosynthetic organisms+ko00620//Pyruvate metabolism+ko01200//Carbon metabolism
32971151	Pp3c1_5000V3.1	hexokinase (HK)	1.6485	1.9532e-132	K00844//hexokinase [EC:2.7.1.1]+ko00010//Glycolysis / Gluconeogenesis+ko00520//Amino sugar and nucleotide sugar metabolism+ko01100//Metabolic pathways+ko00052//Galactose metabolism+ko00051//Fructose and mannose metabolism+ko00500//Starch and sucrose metabolism+ko01110//Biosynthesis of secondary metabolites+ko01200//Carbon metabolism
32971354	Pp3c1_13170V3.1	Glyceraldehyde-3-phosphate dehydrogenase (phosphorylating) / Triosephosphate dehydrogenase // Glyceraldehyde-3-phosphate dehydrogenase (NADP(+)) (phosphorylating) / Triosephosphate dehydrogenase (NADP+)	1.24037	0	K05298//glyceraldehyde-3-phosphate dehydrogenase (NADP+) (phosphorylating) [EC:1.2.1.13]+ko01100//Metabolic pathways+ko00710//Carbon fixation in photosynthetic organisms+ko01200//Carbon metabolism
32971355	Pp3c1_13170V3.3	Glyceraldehyde-3-phosphate dehydrogenase (phosphorylating) / Triosephosphate dehydrogenase // Glyceraldehyde-3-phosphate dehydrogenase (NADP(+)) (phosphorylating) / Triosephosphate dehydrogenase (NADP+)	1.7308	0	K05298//glyceraldehyde-3-phosphate dehydrogenase (NADP+) (phosphorylating) [EC:1.2.1.13]+ko01100//Metabolic pathways+ko00710//Carbon fixation in photosynthetic organisms+ko01200//Carbon metabolism
32971929	Pp3c1_7380V3.2	MALATE DEHYDROGENASE, GLYOXYSOMAL-RELATED	1.77078	0	K00026//malate dehydrogenase [EC:1.1.1.37]+ko00020//Citrate cycle (TCA cycle)+ko01100//Metabolic pathways+ko01110//Biosynthesis of secondary metabolites+ko00710//Carbon fixation in photosynthetic organisms+ko00620//Pyruvate metabolism+ko00270//Cysteine and methionine metabolism+ko01200//Carbon metabolism+ko00630//Glyoxylate and dicarboxylate metabolism
32973829	Pp3c12_7590V3.1	Phosphoglycerate kinase	1.05544	5.86162e-45	K00927//phosphoglycerate kinase [EC:2.7.2.3]+ko00010//Glycolysis / Gluconeogenesis+ko01230//Biosynthesis of amino acids+ko01100//Metabolic pathways+ko01110//Biosynthesis of secondary metabolites+ko00710//Carbon fixation in photosynthetic organisms+ko01200//Carbon metabolism
32973852	Pp3c12_9500V3.2	aminomethyltransferase (gcvT, AMT)	1.26067	0	K00605//aminomethyltransferase [EC:2.1.2.10]+ko00670//One carbon pool by folate+ko01100//Metabolic pathways+ko01110//Biosynthesis of secondary metabolites+ko00260//Glycine, serine and threonine metabolism+ko01200//Carbon metabolism+ko00630//Glyoxylate and dicarboxylate metabolism
32979327	Pp3c25_700V3.1	Gamma-glutamyltransferase / Glutamyl transpeptidase // Alanine transaminase / Glutamic--pyruvic transaminase // Glycine transaminase / Glycine aminotransferase // Alanine--glyoxylate transaminase / Alanine--glyoxylate aminotransferase	2.45983	0	K14272//glutamate--glyoxylate aminotransferase [EC:2.6.1.4 2.6.1.2 2.6.1.44]+ko00250//Alanine, aspartate and glutamate metabolism+ko00220//Arginine biosynthesis+ko01230//Biosynthesis of amino acids+ko01100//Metabolic pathways+ko01110//Biosynthesis of secondary metabolites+ko00710//Carbon fixation in photosynthetic organisms+ko01210//2-Oxocarboxylic acid metabolism+ko00260//Glycine, serine and thr…
32979617	Pp3c25_9350V3.2	FRUCTOSE-BISPHOSPHATE ALDOLASE // SUBFAMILY NOT NAMED	1.09658	0	K01623//fructose-bisphosphate aldolase, class I [EC:4.1.2.13]+ko00010//Glycolysis / Gluconeogenesis+ko00030//Pentose phosphate pathway+ko01230//Biosynthesis of amino acids+ko01100//Metabolic pathways+ko00051//Fructose and mannose metabolism+ko01110//Biosynthesis of secondary metabolites+ko00710//Carbon fixation in photosynthetic organisms+ko01200//Carbon metabolism
32980393	Pp3c25_1860V3.1	glucose-6-phosphate isomerase (GPI, pgi)	1.43669	8.84245e-93	K01810//glucose-6-phosphate isomerase [EC:5.3.1.9]+ko00010//Glycolysis / Gluconeogenesis+ko00030//Pentose phosphate pathway+ko00520//Amino sugar and nucleotide sugar metabolism+ko01100//Metabolic pathways+ko00500//Starch and sucrose metabolism+ko01110//Biosynthesis of secondary metabolites+ko01200//Carbon metabolism
32981964	Pp3c18_7120V3.1	phosphoribulokinase (PRK, prkB)	1.0677	0	K00855//phosphoribulokinase [EC:2.7.1.19]+ko01100//Metabolic pathways+ko00710//Carbon fixation in photosynthetic organisms+ko01200//Carbon metabolism
32982471	Pp3c18_8240V3.2	alanine-glyoxylate transaminase / serine-glyoxylate transaminase / serine-pyruvate transaminase (AGXT)	1.84649	0	K00830//alanine-glyoxylate transaminase / serine-glyoxylate transaminase / serine-pyruvate transaminase [EC:2.6.1.44 2.6.1.45 2.6.1.51]+ko00250//Alanine, aspartate and glutamate metabolism+ko04146//Peroxisome+ko01100//Metabolic pathways+ko01110//Biosynthesis of secondary metabolites+ko00260//Glycine, serine and threonine metabolism+ko01200//Carbon metabolism+ko00630//Glyoxylate and dicarboxylate …
32983141	Pp3c18_12510V3.3	hexokinase (HK)	1.10735	8.30121e-27	K00844//hexokinase [EC:2.7.1.1]+ko00010//Glycolysis / Gluconeogenesis+ko00520//Amino sugar and nucleotide sugar metabolism+ko01100//Metabolic pathways+ko00052//Galactose metabolism+ko00051//Fructose and mannose metabolism+ko00500//Starch and sucrose metabolism+ko01110//Biosynthesis of secondary metabolites+ko01200//Carbon metabolism
32983597	Pp3c16_6730V3.1	Gamma-glutamyltransferase / Glutamyl transpeptidase // Alanine transaminase / Glutamic--pyruvic transaminase // Glycine transaminase / Glycine aminotransferase // Alanine--glyoxylate transaminase / Alanine--glyoxylate aminotransferase	1.15334	8.35638e-204	K14272//glutamate--glyoxylate aminotransferase [EC:2.6.1.4 2.6.1.2 2.6.1.44]+ko00250//Alanine, aspartate and glutamate metabolism+ko00220//Arginine biosynthesis+ko01230//Biosynthesis of amino acids+ko01100//Metabolic pathways+ko01110//Biosynthesis of secondary metabolites+ko00710//Carbon fixation in photosynthetic organisms+ko01210//2-Oxocarboxylic acid metabolism+ko00260//Glycine, serine and thr…
32984491	Pp3c16_18830V3.2	GLUCAN ENDO-1,3-BETA-GLUCOSIDASE 5	2.18034	6.33662e-210	K00850//6-phosphofructokinase 1 [EC:2.7.1.11]+ko00010//Glycolysis / Gluconeogenesis+ko00030//Pentose phosphate pathway+ko01230//Biosynthesis of amino acids+ko03018//RNA degradation+ko01100//Metabolic pathways+ko00052//Galactose metabolism+ko00051//Fructose and mannose metabolism+ko01110//Biosynthesis of secondary metabolites+ko01200//Carbon metabolism
32984492	Pp3c16_18830V3.3	6-phosphofructokinase 1 (pfkA, PFK)	2.4479	0	K00850//6-phosphofructokinase 1 [EC:2.7.1.11]+ko00010//Glycolysis / Gluconeogenesis+ko00030//Pentose phosphate pathway+ko01230//Biosynthesis of amino acids+ko03018//RNA degradation+ko01100//Metabolic pathways+ko00052//Galactose metabolism+ko00051//Fructose and mannose metabolism+ko01110//Biosynthesis of secondary metabolites+ko01200//Carbon metabolism
32984493	Pp3c16_18830V3.4	6-phosphofructokinase 1 (pfkA, PFK)	1.12441	5.71024e-75	K00850//6-phosphofructokinase 1 [EC:2.7.1.11]+ko00010//Glycolysis / Gluconeogenesis+ko00030//Pentose phosphate pathway+ko01230//Biosynthesis of amino acids+ko03018//RNA degradation+ko01100//Metabolic pathways+ko00052//Galactose metabolism+ko00051//Fructose and mannose metabolism+ko01110//Biosynthesis of secondary metabolites+ko01200//Carbon metabolism
32985259	Pp3c16_6580V3.4	PHOSPHOENOLPYRUVATE CARBOXYLASE // SUBFAMILY NOT NAMED	1.18817	5.98752e-272	K01595//phosphoenolpyruvate carboxylase [EC:4.1.1.31]+ko01100//Metabolic pathways+ko00710//Carbon fixation in photosynthetic organisms+ko00620//Pyruvate metabolism+ko01200//Carbon metabolism
32985589	Pp3c16_4550V3.2	Glycine dehydrogenase (aminomethyl-transferring) / Glycine-cleavage complex P-protein	1.92336	0	K00281//glycine dehydrogenase [EC:1.4.4.2]+ko01100//Metabolic pathways+ko01110//Biosynthesis of secondary metabolites+ko00260//Glycine, serine and threonine metabolism+ko01200//Carbon metabolism+ko00630//Glyoxylate and dicarboxylate metabolism
32985840	Pp3c16_4520V3.2	Glycine dehydrogenase (aminomethyl-transferring) / Glycine-cleavage complex P-protein	1.77877	0	K00281//glycine dehydrogenase [EC:1.4.4.2]+ko01100//Metabolic pathways+ko01110//Biosynthesis of secondary metabolites+ko00260//Glycine, serine and threonine metabolism+ko01200//Carbon metabolism+ko00630//Glyoxylate and dicarboxylate metabolism
Glyoxylate and dicarboxylate metabolism
Gene ID	Transcripts	Description	log2(A/W)	Pvalue(W-vs-A)	Kegg Orthology
32902921	Pp3c22_11690V3.1	CATALASE // SUBFAMILY NOT NAMED	2.07961	0	K03781//catalase [EC:1.11.1.6]+ko04016//MAPK signaling pathway - plant+ko04146//Peroxisome+ko00380//Tryptophan metabolism+ko01110//Biosynthesis of secondary metabolites+ko01200//Carbon metabolism+ko00630//Glyoxylate and dicarboxylate metabolism
32902922	Pp3c22_11690V3.2	CATALASE // SUBFAMILY NOT NAMED	2.38507	0	K03781//catalase [EC:1.11.1.6]+ko04016//MAPK signaling pathway - plant+ko04146//Peroxisome+ko00380//Tryptophan metabolism+ko01110//Biosynthesis of secondary metabolites+ko01200//Carbon metabolism+ko00630//Glyoxylate and dicarboxylate metabolism
32902923	Pp3c22_11690V3.3	CATALASE // SUBFAMILY NOT NAMED	1.86592	0	K03781//catalase [EC:1.11.1.6]+ko04016//MAPK signaling pathway - plant+ko04146//Peroxisome+ko00380//Tryptophan metabolism+ko01110//Biosynthesis of secondary metabolites+ko01200//Carbon metabolism+ko00630//Glyoxylate and dicarboxylate metabolism
32903421	Pp3c22_7400V3.2	ribulose-bisphosphate carboxylase small chain (rbcS)	1.24081	2.65393e-209	K01602//ribulose-bisphosphate carboxylase small chain [EC:4.1.1.39]+ko01100//Metabolic pathways+ko00710//Carbon fixation in photosynthetic organisms+ko01200//Carbon metabolism+ko00630//Glyoxylate and dicarboxylate metabolism
32904144	Pp3c22_2860V3.1	VESICLE-ASSOCIATED PROTEIN 4-2-RELATED	2.25376	1.35043e-183	K01681//aconitate hydratase [EC:4.2.1.3]+ko00020//Citrate cycle (TCA cycle)+ko01230//Biosynthesis of amino acids+ko01100//Metabolic pathways+ko01110//Biosynthesis of secondary metabolites+ko01210//2-Oxocarboxylic acid metabolism+ko01200//Carbon metabolism+ko00630//Glyoxylate and dicarboxylate metabolism;K04733//interleukin-1 receptor-associated kinase 4 [EC:2.7.11.1];K20547//basic endochitinase B…
32914509	Pp3c21_16180V3.4	VESICLE-ASSOCIATED PROTEIN 4-2-RELATED	1.16242	3.85075e-43	K01681//aconitate hydratase [EC:4.2.1.3]+ko00020//Citrate cycle (TCA cycle)+ko01230//Biosynthesis of amino acids+ko01100//Metabolic pathways+ko01110//Biosynthesis of secondary metabolites+ko01210//2-Oxocarboxylic acid metabolism+ko01200//Carbon metabolism+ko00630//Glyoxylate and dicarboxylate metabolism;K04733//interleukin-1 receptor-associated kinase 4 [EC:2.7.11.1];K20547//basic endochitinase B…
32914584	Pp3c21_12100V3.2	alanine-glyoxylate transaminase / serine-glyoxylate transaminase / serine-pyruvate transaminase (AGXT)	1.39558	0	K00830//alanine-glyoxylate transaminase / serine-glyoxylate transaminase / serine-pyruvate transaminase [EC:2.6.1.44 2.6.1.45 2.6.1.51]+ko00250//Alanine, aspartate and glutamate metabolism+ko04146//Peroxisome+ko01100//Metabolic pathways+ko01110//Biosynthesis of secondary metabolites+ko00260//Glycine, serine and threonine metabolism+ko01200//Carbon metabolism+ko00630//Glyoxylate and dicarboxylate …
32915516	Pp3c21_9940V3.5	TYPE-1 GLUTAMINE SYNTHETASE 1	1.09603	2.8277e-73	K01915//glutamine synthetase [EC:6.3.1.2]+ko00250//Alanine, aspartate and glutamate metabolism+ko00910//Nitrogen metabolism+ko00220//Arginine biosynthesis+ko01230//Biosynthesis of amino acids+ko01100//Metabolic pathways+ko00630//Glyoxylate and dicarboxylate metabolism
32916346	Pp3c21_8940V3.1	GLUTAMINE SYNTHETASE // SUBFAMILY NOT NAMED	1.41555	4.13298e-199	K01915//glutamine synthetase [EC:6.3.1.2]+ko00250//Alanine, aspartate and glutamate metabolism+ko00910//Nitrogen metabolism+ko00220//Arginine biosynthesis+ko01230//Biosynthesis of amino acids+ko01100//Metabolic pathways+ko00630//Glyoxylate and dicarboxylate metabolism
32916347	Pp3c21_8940V3.2	GLUTAMINE SYNTHETASE // SUBFAMILY NOT NAMED	1.82933	0	K01915//glutamine synthetase [EC:6.3.1.2]+ko00250//Alanine, aspartate and glutamate metabolism+ko00910//Nitrogen metabolism+ko00220//Arginine biosynthesis+ko01230//Biosynthesis of amino acids+ko01100//Metabolic pathways+ko00630//Glyoxylate and dicarboxylate metabolism
32916348	Pp3c21_8940V3.3	GLUTAMINE SYNTHETASE // SUBFAMILY NOT NAMED	1.45205	1.53528e-53	K01915//glutamine synthetase [EC:6.3.1.2]+ko00250//Alanine, aspartate and glutamate metabolism+ko00910//Nitrogen metabolism+ko00220//Arginine biosynthesis+ko01230//Biosynthesis of amino acids+ko01100//Metabolic pathways+ko00630//Glyoxylate and dicarboxylate metabolism
32916758	Pp3c21_8810V3.2	GLUTAMINE SYNTHETASE // SUBFAMILY NOT NAMED	2.0848	0	K01915//glutamine synthetase [EC:6.3.1.2]+ko00250//Alanine, aspartate and glutamate metabolism+ko00910//Nitrogen metabolism+ko00220//Arginine biosynthesis+ko01230//Biosynthesis of amino acids+ko01100//Metabolic pathways+ko00630//Glyoxylate and dicarboxylate metabolism
32920939	Pp3c4_11810V3.1	SERINE HYDROXYMETHYLTRANSFERASE 6-RELATED	2.32731	0	K00600//glycine hydroxymethyltransferase [EC:2.1.2.1]+ko00670//One carbon pool by folate+ko01230//Biosynthesis of amino acids+ko01100//Metabolic pathways+ko01110//Biosynthesis of secondary metabolites+ko00460//Cyanoamino acid metabolism+ko00260//Glycine, serine and threonine metabolism+ko01200//Carbon metabolism+ko00630//Glyoxylate and dicarboxylate metabolism
32930068	Pp3c13_16000V3.3	ribulose-bisphosphate carboxylase small chain (rbcS)	1.53251	0	K01602//ribulose-bisphosphate carboxylase small chain [EC:4.1.1.39]+ko01100//Metabolic pathways+ko00710//Carbon fixation in photosynthetic organisms+ko01200//Carbon metabolism+ko00630//Glyoxylate and dicarboxylate metabolism
32930219	Pp3c13_4850V3.1	Hydroxyphenylpyruvate reductase	1.84453	0	K18606//hydroxyphenylpyruvate reductase [EC:1.1.1.237]+ko00130//Ubiquinone and other terpenoid-quinone biosynthesis+ko00960//Tropane, piperidine and pyridine alkaloid biosynthesis+ko00350//Tyrosine metabolism+ko01110//Biosynthesis of secondary metabolites+ko00360//Phenylalanine metabolism;K15919//glyoxylate/hydroxypyruvate reductase [EC:1.1.1.79 1.1.1.81]+ko01100//Metabolic pathways+ko01110//Bios…
32930408	Pp3c13_15980V3.1	ribulose-bisphosphate carboxylase small chain (rbcS)	1.19106	0	K01602//ribulose-bisphosphate carboxylase small chain [EC:4.1.1.39]+ko01100//Metabolic pathways+ko00710//Carbon fixation in photosynthetic organisms+ko01200//Carbon metabolism+ko00630//Glyoxylate and dicarboxylate metabolism
32930409	Pp3c13_15980V3.2	ribulose-bisphosphate carboxylase small chain (rbcS)	1.02264	0	K01602//ribulose-bisphosphate carboxylase small chain [EC:4.1.1.39]+ko01100//Metabolic pathways+ko00710//Carbon fixation in photosynthetic organisms+ko01200//Carbon metabolism+ko00630//Glyoxylate and dicarboxylate metabolism
32931975	Pp3c13_15800V3.1	ribulose-bisphosphate carboxylase small chain (rbcS)	2.18078	0	K01602//ribulose-bisphosphate carboxylase small chain [EC:4.1.1.39]+ko01100//Metabolic pathways+ko00710//Carbon fixation in photosynthetic organisms+ko01200//Carbon metabolism+ko00630//Glyoxylate and dicarboxylate metabolism
32931976	Pp3c13_15800V3.2	ribulose-bisphosphate carboxylase small chain (rbcS)	1.17228	0	K01602//ribulose-bisphosphate carboxylase small chain [EC:4.1.1.39]+ko01100//Metabolic pathways+ko00710//Carbon fixation in photosynthetic organisms+ko01200//Carbon metabolism+ko00630//Glyoxylate and dicarboxylate metabolism
32932263	Pp3c13_1100V3.1	glycine hydroxymethyltransferase (glyA, SHMT)	1.12875	0	K00600//glycine hydroxymethyltransferase [EC:2.1.2.1]+ko00670//One carbon pool by folate+ko01230//Biosynthesis of amino acids+ko01100//Metabolic pathways+ko01110//Biosynthesis of secondary metabolites+ko00460//Cyanoamino acid metabolism+ko00260//Glycine, serine and threonine metabolism+ko01200//Carbon metabolism+ko00630//Glyoxylate and dicarboxylate metabolism
32932415	Pp3c13_16130V3.2	ribulose-bisphosphate carboxylase small chain (rbcS)	1.55943	0	K01602//ribulose-bisphosphate carboxylase small chain [EC:4.1.1.39]+ko01100//Metabolic pathways+ko00710//Carbon fixation in photosynthetic organisms+ko01200//Carbon metabolism+ko00630//Glyoxylate and dicarboxylate metabolism
32932592	Pp3c13_15786V3.1	Ribulose-bisphosphate carboxylase / RuBP carboxylase	1.6758	0	K01602//ribulose-bisphosphate carboxylase small chain [EC:4.1.1.39]+ko01100//Metabolic pathways+ko00710//Carbon fixation in photosynthetic organisms+ko01200//Carbon metabolism+ko00630//Glyoxylate and dicarboxylate metabolism
32939834	Pp3c19_20080V3.2	Glycerate dehydrogenase / Hydroxypyruvate reductase	3.15541	0	K15893//glycerate dehydrogenase [EC:1.1.1.29]+ko01100//Metabolic pathways+ko01110//Biosynthesis of secondary metabolites+ko00260//Glycine, serine and threonine metabolism+ko01200//Carbon metabolism+ko00630//Glyoxylate and dicarboxylate metabolism
32939835	Pp3c19_20080V3.3	Glycerate dehydrogenase / Hydroxypyruvate reductase	2.97493	0	K15893//glycerate dehydrogenase [EC:1.1.1.29]+ko01100//Metabolic pathways+ko01110//Biosynthesis of secondary metabolites+ko00260//Glycine, serine and threonine metabolism+ko01200//Carbon metabolism+ko00630//Glyoxylate and dicarboxylate metabolism
32939960	Pp3c19_3840V3.3	S -2-HYDROXY-ACID OXIDASE-RELATED // SUBFAMILY NOT NAMED	1.71742	0	K11517//(S)-2-hydroxy-acid oxidase [EC:1.1.3.15]+ko04146//Peroxisome+ko01100//Metabolic pathways+ko01110//Biosynthesis of secondary metabolites+ko01200//Carbon metabolism+ko00630//Glyoxylate and dicarboxylate metabolism
32939961	Pp3c19_3840V3.4	S -2-HYDROXY-ACID OXIDASE-RELATED // SUBFAMILY NOT NAMED	1.31208	2.37585e-140	K11517//(S)-2-hydroxy-acid oxidase [EC:1.1.3.15]+ko04146//Peroxisome+ko01100//Metabolic pathways+ko01110//Biosynthesis of secondary metabolites+ko01200//Carbon metabolism+ko00630//Glyoxylate and dicarboxylate metabolism
32939967	Pp3c19_3840V3.10	S -2-HYDROXY-ACID OXIDASE-RELATED // SUBFAMILY NOT NAMED	1.29244	9.35649e-100	K11517//(S)-2-hydroxy-acid oxidase [EC:1.1.3.15]+ko04146//Peroxisome+ko01100//Metabolic pathways+ko01110//Biosynthesis of secondary metabolites+ko01200//Carbon metabolism+ko00630//Glyoxylate and dicarboxylate metabolism
32939968	Pp3c19_3840V3.13	S -2-HYDROXY-ACID OXIDASE-RELATED // SUBFAMILY NOT NAMED	1.33224	0	K11517//(S)-2-hydroxy-acid oxidase [EC:1.1.3.15]+ko04146//Peroxisome+ko01100//Metabolic pathways+ko01110//Biosynthesis of secondary metabolites+ko01200//Carbon metabolism+ko00630//Glyoxylate and dicarboxylate metabolism
32939971	Pp3c19_3840V3.12	S -2-HYDROXY-ACID OXIDASE-RELATED // SUBFAMILY NOT NAMED	1.35762	2.112e-92	K11517//(S)-2-hydroxy-acid oxidase [EC:1.1.3.15]+ko04146//Peroxisome+ko01100//Metabolic pathways+ko01110//Biosynthesis of secondary metabolites+ko01200//Carbon metabolism+ko00630//Glyoxylate and dicarboxylate metabolism
32940089	Pp3c19_1840V3.1	ribulose-bisphosphate carboxylase small chain (rbcS)	2.0617	7.86229e-177	K01602//ribulose-bisphosphate carboxylase small chain [EC:4.1.1.39]+ko01100//Metabolic pathways+ko00710//Carbon fixation in photosynthetic organisms+ko01200//Carbon metabolism+ko00630//Glyoxylate and dicarboxylate metabolism
32940321	Pp3c3_2990V3.2	Hydroxyphenylpyruvate reductase	1.13018	0	K15919//glyoxylate/hydroxypyruvate reductase [EC:1.1.1.79 1.1.1.81]+ko01100//Metabolic pathways+ko01110//Biosynthesis of secondary metabolites+ko00260//Glycine, serine and threonine metabolism+ko01200//Carbon metabolism+ko00630//Glyoxylate and dicarboxylate metabolism;K18606//hydroxyphenylpyruvate reductase [EC:1.1.1.237]+ko00130//Ubiquinone and other terpenoid-quinone biosynthesis+ko00960//Tropa…
32941332	Pp3c3_20110V3.1	ribulose-bisphosphate carboxylase small chain (rbcS)	1.64544	0	K01602//ribulose-bisphosphate carboxylase small chain [EC:4.1.1.39]+ko01100//Metabolic pathways+ko00710//Carbon fixation in photosynthetic organisms+ko01200//Carbon metabolism+ko00630//Glyoxylate and dicarboxylate metabolism
32941718	Pp3c3_32950V3.1	Formamidase / Formamide amidohydrolase	1.38124	4.41745e-157	K01455//formamidase [EC:3.5.1.49]+ko00910//Nitrogen metabolism+ko00460//Cyanoamino acid metabolism+ko01200//Carbon metabolism+ko00630//Glyoxylate and dicarboxylate metabolism
32942327	Pp3c3_12530V3.1	ribulose-bisphosphate carboxylase small chain (rbcS)	5.68655	0	K01602//ribulose-bisphosphate carboxylase small chain [EC:4.1.1.39]+ko01100//Metabolic pathways+ko00710//Carbon fixation in photosynthetic organisms+ko01200//Carbon metabolism+ko00630//Glyoxylate and dicarboxylate metabolism
32942998	Pp3c3_20140V3.1	ribulose-bisphosphate carboxylase small chain (rbcS)	1.64188	0	K01602//ribulose-bisphosphate carboxylase small chain [EC:4.1.1.39]+ko01100//Metabolic pathways+ko00710//Carbon fixation in photosynthetic organisms+ko01200//Carbon metabolism+ko00630//Glyoxylate and dicarboxylate metabolism
32942999	Pp3c3_20140V3.2	ribulose-bisphosphate carboxylase small chain (rbcS)	1.52941	0	K01602//ribulose-bisphosphate carboxylase small chain [EC:4.1.1.39]+ko01100//Metabolic pathways+ko00710//Carbon fixation in photosynthetic organisms+ko01200//Carbon metabolism+ko00630//Glyoxylate and dicarboxylate metabolism
32944816	Pp3c3_14480V3.2	Ribulose-bisphosphate carboxylase / RuBP carboxylase	2.13395	0	K01602//ribulose-bisphosphate carboxylase small chain [EC:4.1.1.39]+ko01100//Metabolic pathways+ko00710//Carbon fixation in photosynthetic organisms+ko01200//Carbon metabolism+ko00630//Glyoxylate and dicarboxylate metabolism
32947155	Pp3c20_22210V3.1	acetyl-CoA synthetase (ACSS, acs)	1.12716	0	K01895//acetyl-CoA synthetase [EC:6.2.1.1]+ko00010//Glycolysis / Gluconeogenesis+ko00640//Propanoate metabolism+ko01100//Metabolic pathways+ko01110//Biosynthesis of secondary metabolites+ko00620//Pyruvate metabolism+ko01200//Carbon metabolism+ko00630//Glyoxylate and dicarboxylate metabolism
32948693	Pp3c23_12960V3.2	Glyoxylate reductase / NADH-dependent glyoxylate reductase	2.34773	0	K18121//glyoxylate/succinic semialdehyde reductase [EC:1.1.1.79 1.1.1.-]+ko01100//Metabolic pathways+ko00650//Butanoate metabolism+ko01200//Carbon metabolism+ko00630//Glyoxylate and dicarboxylate metabolism
32950526	Pp3c23_10670V3.1	Methylmalonyl-CoA epimerase / Methylmalonyl-CoA racemase	1.05059	5.07199e-39	K05606//methylmalonyl-CoA/ethylmalonyl-CoA epimerase [EC:5.1.99.1]+ko00280//Valine, leucine and isoleucine degradation+ko00640//Propanoate metabolism+ko01100//Metabolic pathways+ko01200//Carbon metabolism+ko00630//Glyoxylate and dicarboxylate metabolism
32951967	Pp3c27_5030V3.2	Glycine dehydrogenase (aminomethyl-transferring) / Glycine-cleavage complex P-protein	1.33898	0	K00281//glycine dehydrogenase [EC:1.4.4.2]+ko01100//Metabolic pathways+ko01110//Biosynthesis of secondary metabolites+ko00260//Glycine, serine and threonine metabolism+ko01200//Carbon metabolism+ko00630//Glyoxylate and dicarboxylate metabolism
32955448	Pp3c5_10250V3.2	Gamma-glutamyltransferase / Glutamyl transpeptidase // Alanine transaminase / Glutamic--pyruvic transaminase // Glycine transaminase / Glycine aminotransferase // Alanine--glyoxylate transaminase / Alanine--glyoxylate aminotransferase	1.7305	0	K14272//glutamate--glyoxylate aminotransferase [EC:2.6.1.4 2.6.1.2 2.6.1.44]+ko00250//Alanine, aspartate and glutamate metabolism+ko00220//Arginine biosynthesis+ko01230//Biosynthesis of amino acids+ko01100//Metabolic pathways+ko01110//Biosynthesis of secondary metabolites+ko00710//Carbon fixation in photosynthetic organisms+ko01210//2-Oxocarboxylic acid metabolism+ko00260//Glycine, serine and thr…
32959962	Pp3c14_20830V3.1	phosphoglycolate phosphatase (PGP, PGLP)	2.22176	0	K19269//phosphoglycolate phosphatase [EC:3.1.3.18 3.1.3.48]+ko01100//Metabolic pathways+ko01110//Biosynthesis of secondary metabolites+ko01200//Carbon metabolism+ko00630//Glyoxylate and dicarboxylate metabolism
32965150	Pp3c8_17940V3.2	Glutamate synthase (ferredoxin) / Ferredoxin-dependent glutamate synthase	2.32599	0	K00284//glutamate synthase (ferredoxin) [EC:1.4.7.1]+ko00910//Nitrogen metabolism+ko00630//Glyoxylate and dicarboxylate metabolism
32968622	Pp3c1_27990V3.1	SERINE HYDROXYMETHYLTRANSFERASE 1, MITOCHONDRIAL	1.51894	0	K00600//glycine hydroxymethyltransferase [EC:2.1.2.1]+ko00670//One carbon pool by folate+ko01230//Biosynthesis of amino acids+ko01100//Metabolic pathways+ko01110//Biosynthesis of secondary metabolites+ko00460//Cyanoamino acid metabolism+ko00260//Glycine, serine and threonine metabolism+ko01200//Carbon metabolism+ko00630//Glyoxylate and dicarboxylate metabolism
32968623	Pp3c1_27990V3.2	SERINE HYDROXYMETHYLTRANSFERASE 1, MITOCHONDRIAL	1.61327	0	K00600//glycine hydroxymethyltransferase [EC:2.1.2.1]+ko00670//One carbon pool by folate+ko01230//Biosynthesis of amino acids+ko01100//Metabolic pathways+ko01110//Biosynthesis of secondary metabolites+ko00460//Cyanoamino acid metabolism+ko00260//Glycine, serine and threonine metabolism+ko01200//Carbon metabolism+ko00630//Glyoxylate and dicarboxylate metabolism
32971929	Pp3c1_7380V3.2	MALATE DEHYDROGENASE, GLYOXYSOMAL-RELATED	1.77078	0	K00026//malate dehydrogenase [EC:1.1.1.37]+ko00020//Citrate cycle (TCA cycle)+ko01100//Metabolic pathways+ko01110//Biosynthesis of secondary metabolites+ko00710//Carbon fixation in photosynthetic organisms+ko00620//Pyruvate metabolism+ko00270//Cysteine and methionine metabolism+ko01200//Carbon metabolism+ko00630//Glyoxylate and dicarboxylate metabolism
32973852	Pp3c12_9500V3.2	aminomethyltransferase (gcvT, AMT)	1.26067	0	K00605//aminomethyltransferase [EC:2.1.2.10]+ko00670//One carbon pool by folate+ko01100//Metabolic pathways+ko01110//Biosynthesis of secondary metabolites+ko00260//Glycine, serine and threonine metabolism+ko01200//Carbon metabolism+ko00630//Glyoxylate and dicarboxylate metabolism
32979327	Pp3c25_700V3.1	Gamma-glutamyltransferase / Glutamyl transpeptidase // Alanine transaminase / Glutamic--pyruvic transaminase // Glycine transaminase / Glycine aminotransferase // Alanine--glyoxylate transaminase / Alanine--glyoxylate aminotransferase	2.45983	0	K14272//glutamate--glyoxylate aminotransferase [EC:2.6.1.4 2.6.1.2 2.6.1.44]+ko00250//Alanine, aspartate and glutamate metabolism+ko00220//Arginine biosynthesis+ko01230//Biosynthesis of amino acids+ko01100//Metabolic pathways+ko01110//Biosynthesis of secondary metabolites+ko00710//Carbon fixation in photosynthetic organisms+ko01210//2-Oxocarboxylic acid metabolism+ko00260//Glycine, serine and thr…
32982471	Pp3c18_8240V3.2	alanine-glyoxylate transaminase / serine-glyoxylate transaminase / serine-pyruvate transaminase (AGXT)	1.84649	0	K00830//alanine-glyoxylate transaminase / serine-glyoxylate transaminase / serine-pyruvate transaminase [EC:2.6.1.44 2.6.1.45 2.6.1.51]+ko00250//Alanine, aspartate and glutamate metabolism+ko04146//Peroxisome+ko01100//Metabolic pathways+ko01110//Biosynthesis of secondary metabolites+ko00260//Glycine, serine and threonine metabolism+ko01200//Carbon metabolism+ko00630//Glyoxylate and dicarboxylate …
32983393	Pp3c18_10760V3.1	GLUTAMINE SYNTHETASE // SUBFAMILY NOT NAMED	1.05305	0	K01915//glutamine synthetase [EC:6.3.1.2]+ko00250//Alanine, aspartate and glutamate metabolism+ko00910//Nitrogen metabolism+ko00220//Arginine biosynthesis+ko01230//Biosynthesis of amino acids+ko01100//Metabolic pathways+ko00630//Glyoxylate and dicarboxylate metabolism
32983472	Pp3c18_10780V3.1	GLUTAMINE SYNTHETASE // SUBFAMILY NOT NAMED	2.77463	0	K01915//glutamine synthetase [EC:6.3.1.2]+ko00250//Alanine, aspartate and glutamate metabolism+ko00910//Nitrogen metabolism+ko00220//Arginine biosynthesis+ko01230//Biosynthesis of amino acids+ko01100//Metabolic pathways+ko00630//Glyoxylate and dicarboxylate metabolism
32983597	Pp3c16_6730V3.1	Gamma-glutamyltransferase / Glutamyl transpeptidase // Alanine transaminase / Glutamic--pyruvic transaminase // Glycine transaminase / Glycine aminotransferase // Alanine--glyoxylate transaminase / Alanine--glyoxylate aminotransferase	1.15334	8.35638e-204	K14272//glutamate--glyoxylate aminotransferase [EC:2.6.1.4 2.6.1.2 2.6.1.44]+ko00250//Alanine, aspartate and glutamate metabolism+ko00220//Arginine biosynthesis+ko01230//Biosynthesis of amino acids+ko01100//Metabolic pathways+ko01110//Biosynthesis of secondary metabolites+ko00710//Carbon fixation in photosynthetic organisms+ko01210//2-Oxocarboxylic acid metabolism+ko00260//Glycine, serine and thr…
32985589	Pp3c16_4550V3.2	Glycine dehydrogenase (aminomethyl-transferring) / Glycine-cleavage complex P-protein	1.92336	0	K00281//glycine dehydrogenase [EC:1.4.4.2]+ko01100//Metabolic pathways+ko01110//Biosynthesis of secondary metabolites+ko00260//Glycine, serine and threonine metabolism+ko01200//Carbon metabolism+ko00630//Glyoxylate and dicarboxylate metabolism
32985840	Pp3c16_4520V3.2	Glycine dehydrogenase (aminomethyl-transferring) / Glycine-cleavage complex P-protein	1.77877	0	K00281//glycine dehydrogenase [EC:1.4.4.2]+ko01100//Metabolic pathways+ko01110//Biosynthesis of secondary metabolites+ko00260//Glycine, serine and threonine metabolism+ko01200//Carbon metabolism+ko00630//Glyoxylate and dicarboxylate metabolism
Carbon fixation in photosynthetic organisms
Gene ID	Transcripts	Description	log2(A/W)	Pvalue(W-vs-A)	Kegg Orthology
32901123	Pp3c10_10680V3.1	transketolase (E2.2.1.1, tktA, tktB)	1.67061	0	K00615//transketolase [EC:2.2.1.1]+ko00030//Pentose phosphate pathway+ko01230//Biosynthesis of amino acids+ko01100//Metabolic pathways+ko01110//Biosynthesis of secondary metabolites+ko00710//Carbon fixation in photosynthetic organisms+ko01200//Carbon metabolism
32901805	Pp3c10_10220V3.2	transketolase (E2.2.1.1, tktA, tktB)	1.1225	0	K00615//transketolase [EC:2.2.1.1]+ko00030//Pentose phosphate pathway+ko01230//Biosynthesis of amino acids+ko01100//Metabolic pathways+ko01110//Biosynthesis of secondary metabolites+ko00710//Carbon fixation in photosynthetic organisms+ko01200//Carbon metabolism
32901935	Pp3c10_6330V3.1	Phosphoglycerate kinase	1.76029	0	K00927//phosphoglycerate kinase [EC:2.7.2.3]+ko00010//Glycolysis / Gluconeogenesis+ko01230//Biosynthesis of amino acids+ko01100//Metabolic pathways+ko01110//Biosynthesis of secondary metabolites+ko00710//Carbon fixation in photosynthetic organisms+ko01200//Carbon metabolism
32903421	Pp3c22_7400V3.2	ribulose-bisphosphate carboxylase small chain (rbcS)	1.24081	2.65393e-209	K01602//ribulose-bisphosphate carboxylase small chain [EC:4.1.1.39]+ko01100//Metabolic pathways+ko00710//Carbon fixation in photosynthetic organisms+ko01200//Carbon metabolism+ko00630//Glyoxylate and dicarboxylate metabolism
32909853	Pp3c24_16410V3.5	glyceraldehyde 3-phosphate dehydrogenase (GAPDH, gapA)	1.59064	3.10205e-91	K00134//glyceraldehyde 3-phosphate dehydrogenase [EC:1.2.1.12]+ko00010//Glycolysis / Gluconeogenesis+ko01230//Biosynthesis of amino acids+ko01100//Metabolic pathways+ko01110//Biosynthesis of secondary metabolites+ko00710//Carbon fixation in photosynthetic organisms+ko01200//Carbon metabolism
32912999	Pp3c9_11080V3.2	phosphoenolpyruvate carboxylase (ppc)	1.20004	0	K01595//phosphoenolpyruvate carboxylase [EC:4.1.1.31]+ko01100//Metabolic pathways+ko00710//Carbon fixation in photosynthetic organisms+ko00620//Pyruvate metabolism+ko01200//Carbon metabolism
32914863	Pp3c21_9980V3.2	FRUCTOSE-BISPHOSPHATE ALDOLASE 3, CHLOROPLASTIC-RELATED	2.61689	0	K01623//fructose-bisphosphate aldolase, class I [EC:4.1.2.13]+ko00010//Glycolysis / Gluconeogenesis+ko00030//Pentose phosphate pathway+ko01230//Biosynthesis of amino acids+ko01100//Metabolic pathways+ko00051//Fructose and mannose metabolism+ko01110//Biosynthesis of secondary metabolites+ko00710//Carbon fixation in photosynthetic organisms+ko01200//Carbon metabolism
32914864	Pp3c21_9980V3.3	FRUCTOSE-BISPHOSPHATE ALDOLASE 3, CHLOROPLASTIC-RELATED	2.82211	0	K01623//fructose-bisphosphate aldolase, class I [EC:4.1.2.13]+ko00010//Glycolysis / Gluconeogenesis+ko00030//Pentose phosphate pathway+ko01230//Biosynthesis of amino acids+ko01100//Metabolic pathways+ko00051//Fructose and mannose metabolism+ko01110//Biosynthesis of secondary metabolites+ko00710//Carbon fixation in photosynthetic organisms+ko01200//Carbon metabolism
32918927	Pp3c4_20230V3.2	Phosphoglycerate kinase	1.92918	0	K00927//phosphoglycerate kinase [EC:2.7.2.3]+ko00010//Glycolysis / Gluconeogenesis+ko01230//Biosynthesis of amino acids+ko01100//Metabolic pathways+ko01110//Biosynthesis of secondary metabolites+ko00710//Carbon fixation in photosynthetic organisms+ko01200//Carbon metabolism
32918931	Pp3c4_20230V3.6	Phosphoglycerate kinase	1.75309	0	K00927//phosphoglycerate kinase [EC:2.7.2.3]+ko00010//Glycolysis / Gluconeogenesis+ko01230//Biosynthesis of amino acids+ko01100//Metabolic pathways+ko01110//Biosynthesis of secondary metabolites+ko00710//Carbon fixation in photosynthetic organisms+ko01200//Carbon metabolism
32923862	Pp3c7_17220V3.1	Malate dehydrogenase (oxaloacetate-decarboxylating) (NADP(+)) / Pyruvic-malic carboxylase	1.31195	1.33444e-154	K00029//malate dehydrogenase (oxaloacetate-decarboxylating)(NADP+) [EC:1.1.1.40]+ko01100//Metabolic pathways+ko00710//Carbon fixation in photosynthetic organisms+ko00620//Pyruvate metabolism+ko01200//Carbon metabolism
32930068	Pp3c13_16000V3.3	ribulose-bisphosphate carboxylase small chain (rbcS)	1.53251	0	K01602//ribulose-bisphosphate carboxylase small chain [EC:4.1.1.39]+ko01100//Metabolic pathways+ko00710//Carbon fixation in photosynthetic organisms+ko01200//Carbon metabolism+ko00630//Glyoxylate and dicarboxylate metabolism
32930408	Pp3c13_15980V3.1	ribulose-bisphosphate carboxylase small chain (rbcS)	1.19106	0	K01602//ribulose-bisphosphate carboxylase small chain [EC:4.1.1.39]+ko01100//Metabolic pathways+ko00710//Carbon fixation in photosynthetic organisms+ko01200//Carbon metabolism+ko00630//Glyoxylate and dicarboxylate metabolism
32930409	Pp3c13_15980V3.2	ribulose-bisphosphate carboxylase small chain (rbcS)	1.02264	0	K01602//ribulose-bisphosphate carboxylase small chain [EC:4.1.1.39]+ko01100//Metabolic pathways+ko00710//Carbon fixation in photosynthetic organisms+ko01200//Carbon metabolism+ko00630//Glyoxylate and dicarboxylate metabolism
32931975	Pp3c13_15800V3.1	ribulose-bisphosphate carboxylase small chain (rbcS)	2.18078	0	K01602//ribulose-bisphosphate carboxylase small chain [EC:4.1.1.39]+ko01100//Metabolic pathways+ko00710//Carbon fixation in photosynthetic organisms+ko01200//Carbon metabolism+ko00630//Glyoxylate and dicarboxylate metabolism
32931976	Pp3c13_15800V3.2	ribulose-bisphosphate carboxylase small chain (rbcS)	1.17228	0	K01602//ribulose-bisphosphate carboxylase small chain [EC:4.1.1.39]+ko01100//Metabolic pathways+ko00710//Carbon fixation in photosynthetic organisms+ko01200//Carbon metabolism+ko00630//Glyoxylate and dicarboxylate metabolism
32932298	Pp3c13_20480V3.3	Phosphoglycerate kinase	1.00213	2.57998e-83	K00927//phosphoglycerate kinase [EC:2.7.2.3]+ko00010//Glycolysis / Gluconeogenesis+ko01230//Biosynthesis of amino acids+ko01100//Metabolic pathways+ko01110//Biosynthesis of secondary metabolites+ko00710//Carbon fixation in photosynthetic organisms+ko01200//Carbon metabolism
32932415	Pp3c13_16130V3.2	ribulose-bisphosphate carboxylase small chain (rbcS)	1.55943	0	K01602//ribulose-bisphosphate carboxylase small chain [EC:4.1.1.39]+ko01100//Metabolic pathways+ko00710//Carbon fixation in photosynthetic organisms+ko01200//Carbon metabolism+ko00630//Glyoxylate and dicarboxylate metabolism
32932592	Pp3c13_15786V3.1	Ribulose-bisphosphate carboxylase / RuBP carboxylase	1.6758	0	K01602//ribulose-bisphosphate carboxylase small chain [EC:4.1.1.39]+ko01100//Metabolic pathways+ko00710//Carbon fixation in photosynthetic organisms+ko01200//Carbon metabolism+ko00630//Glyoxylate and dicarboxylate metabolism
32938237	Pp3c19_7350V3.3	RIBOSE-5-PHOSPHATE ISOMERASE // SUBFAMILY NOT NAMED	1.52094	1.94192e-73	K01807//ribose 5-phosphate isomerase A [EC:5.3.1.6]+ko00030//Pentose phosphate pathway+ko01230//Biosynthesis of amino acids+ko01100//Metabolic pathways+ko01110//Biosynthesis of secondary metabolites+ko00710//Carbon fixation in photosynthetic organisms+ko01200//Carbon metabolism
32940089	Pp3c19_1840V3.1	ribulose-bisphosphate carboxylase small chain (rbcS)	2.0617	7.86229e-177	K01602//ribulose-bisphosphate carboxylase small chain [EC:4.1.1.39]+ko01100//Metabolic pathways+ko00710//Carbon fixation in photosynthetic organisms+ko01200//Carbon metabolism+ko00630//Glyoxylate and dicarboxylate metabolism
32940527	Pp3c3_1090V3.3	FRUCTOSE-1,6-BISPHOSPHATASE-RELATED // SUBFAMILY NOT NAMED	1.0213	2.57363e-32	K03841//fructose-1,6-bisphosphatase I [EC:3.1.3.11]+ko00010//Glycolysis / Gluconeogenesis+ko00030//Pentose phosphate pathway+ko01100//Metabolic pathways+ko00051//Fructose and mannose metabolism+ko01110//Biosynthesis of secondary metabolites+ko00710//Carbon fixation in photosynthetic organisms+ko01200//Carbon metabolism
32941332	Pp3c3_20110V3.1	ribulose-bisphosphate carboxylase small chain (rbcS)	1.64544	0	K01602//ribulose-bisphosphate carboxylase small chain [EC:4.1.1.39]+ko01100//Metabolic pathways+ko00710//Carbon fixation in photosynthetic organisms+ko01200//Carbon metabolism+ko00630//Glyoxylate and dicarboxylate metabolism
32942327	Pp3c3_12530V3.1	ribulose-bisphosphate carboxylase small chain (rbcS)	5.68655	0	K01602//ribulose-bisphosphate carboxylase small chain [EC:4.1.1.39]+ko01100//Metabolic pathways+ko00710//Carbon fixation in photosynthetic organisms+ko01200//Carbon metabolism+ko00630//Glyoxylate and dicarboxylate metabolism
32942998	Pp3c3_20140V3.1	ribulose-bisphosphate carboxylase small chain (rbcS)	1.64188	0	K01602//ribulose-bisphosphate carboxylase small chain [EC:4.1.1.39]+ko01100//Metabolic pathways+ko00710//Carbon fixation in photosynthetic organisms+ko01200//Carbon metabolism+ko00630//Glyoxylate and dicarboxylate metabolism
32942999	Pp3c3_20140V3.2	ribulose-bisphosphate carboxylase small chain (rbcS)	1.52941	0	K01602//ribulose-bisphosphate carboxylase small chain [EC:4.1.1.39]+ko01100//Metabolic pathways+ko00710//Carbon fixation in photosynthetic organisms+ko01200//Carbon metabolism+ko00630//Glyoxylate and dicarboxylate metabolism
32944816	Pp3c3_14480V3.2	Ribulose-bisphosphate carboxylase / RuBP carboxylase	2.13395	0	K01602//ribulose-bisphosphate carboxylase small chain [EC:4.1.1.39]+ko01100//Metabolic pathways+ko00710//Carbon fixation in photosynthetic organisms+ko01200//Carbon metabolism+ko00630//Glyoxylate and dicarboxylate metabolism
32954100	Pp3c5_14630V3.2	phosphoenolpyruvate carboxylase (ppc)	1.69797	9.17028e-111	K01595//phosphoenolpyruvate carboxylase [EC:4.1.1.31]+ko01100//Metabolic pathways+ko00710//Carbon fixation in photosynthetic organisms+ko00620//Pyruvate metabolism+ko01200//Carbon metabolism
32955448	Pp3c5_10250V3.2	Gamma-glutamyltransferase / Glutamyl transpeptidase // Alanine transaminase / Glutamic--pyruvic transaminase // Glycine transaminase / Glycine aminotransferase // Alanine--glyoxylate transaminase / Alanine--glyoxylate aminotransferase	1.7305	0	K14272//glutamate--glyoxylate aminotransferase [EC:2.6.1.4 2.6.1.2 2.6.1.44]+ko00250//Alanine, aspartate and glutamate metabolism+ko00220//Arginine biosynthesis+ko01230//Biosynthesis of amino acids+ko01100//Metabolic pathways+ko01110//Biosynthesis of secondary metabolites+ko00710//Carbon fixation in photosynthetic organisms+ko01210//2-Oxocarboxylic acid metabolism+ko00260//Glycine, serine and thr…
32955543	Pp3c5_22540V3.1	pyruvate, orthophosphate dikinase (ppdK)	1.57047	0	K01006//pyruvate, orthophosphate dikinase [EC:2.7.9.1]+ko01100//Metabolic pathways+ko00710//Carbon fixation in photosynthetic organisms+ko00620//Pyruvate metabolism+ko01200//Carbon metabolism
32955557	Pp3c5_22980V3.1	Pyruvate, phosphate dikinase / Pyruvate,phosphate dikinase	1.28671	3.28756e-110	K01006//pyruvate, orthophosphate dikinase [EC:2.7.9.1]+ko01100//Metabolic pathways+ko00710//Carbon fixation in photosynthetic organisms+ko00620//Pyruvate metabolism+ko01200//Carbon metabolism
32962587	Pp3c14_16940V3.2	malate dehydrogenase (NADP+) (E1.1.1.82)	1.41045	0	K00051//malate dehydrogenase (NADP+) [EC:1.1.1.82]+ko01100//Metabolic pathways+ko00710//Carbon fixation in photosynthetic organisms+ko00620//Pyruvate metabolism+ko01200//Carbon metabolism
32970378	Pp3c1_9600V3.4	Malate dehydrogenase (oxaloacetate-decarboxylating) (NADP(+)) / Pyruvic-malic carboxylase	1.01669	1.15544e-60	K00029//malate dehydrogenase (oxaloacetate-decarboxylating)(NADP+) [EC:1.1.1.40]+ko01100//Metabolic pathways+ko00710//Carbon fixation in photosynthetic organisms+ko00620//Pyruvate metabolism+ko01200//Carbon metabolism
32971354	Pp3c1_13170V3.1	Glyceraldehyde-3-phosphate dehydrogenase (phosphorylating) / Triosephosphate dehydrogenase // Glyceraldehyde-3-phosphate dehydrogenase (NADP(+)) (phosphorylating) / Triosephosphate dehydrogenase (NADP+)	1.24037	0	K05298//glyceraldehyde-3-phosphate dehydrogenase (NADP+) (phosphorylating) [EC:1.2.1.13]+ko01100//Metabolic pathways+ko00710//Carbon fixation in photosynthetic organisms+ko01200//Carbon metabolism
32971355	Pp3c1_13170V3.3	Glyceraldehyde-3-phosphate dehydrogenase (phosphorylating) / Triosephosphate dehydrogenase // Glyceraldehyde-3-phosphate dehydrogenase (NADP(+)) (phosphorylating) / Triosephosphate dehydrogenase (NADP+)	1.7308	0	K05298//glyceraldehyde-3-phosphate dehydrogenase (NADP+) (phosphorylating) [EC:1.2.1.13]+ko01100//Metabolic pathways+ko00710//Carbon fixation in photosynthetic organisms+ko01200//Carbon metabolism
32971929	Pp3c1_7380V3.2	MALATE DEHYDROGENASE, GLYOXYSOMAL-RELATED	1.77078	0	K00026//malate dehydrogenase [EC:1.1.1.37]+ko00020//Citrate cycle (TCA cycle)+ko01100//Metabolic pathways+ko01110//Biosynthesis of secondary metabolites+ko00710//Carbon fixation in photosynthetic organisms+ko00620//Pyruvate metabolism+ko00270//Cysteine and methionine metabolism+ko01200//Carbon metabolism+ko00630//Glyoxylate and dicarboxylate metabolism
32973829	Pp3c12_7590V3.1	Phosphoglycerate kinase	1.05544	5.86162e-45	K00927//phosphoglycerate kinase [EC:2.7.2.3]+ko00010//Glycolysis / Gluconeogenesis+ko01230//Biosynthesis of amino acids+ko01100//Metabolic pathways+ko01110//Biosynthesis of secondary metabolites+ko00710//Carbon fixation in photosynthetic organisms+ko01200//Carbon metabolism
32979327	Pp3c25_700V3.1	Gamma-glutamyltransferase / Glutamyl transpeptidase // Alanine transaminase / Glutamic--pyruvic transaminase // Glycine transaminase / Glycine aminotransferase // Alanine--glyoxylate transaminase / Alanine--glyoxylate aminotransferase	2.45983	0	K14272//glutamate--glyoxylate aminotransferase [EC:2.6.1.4 2.6.1.2 2.6.1.44]+ko00250//Alanine, aspartate and glutamate metabolism+ko00220//Arginine biosynthesis+ko01230//Biosynthesis of amino acids+ko01100//Metabolic pathways+ko01110//Biosynthesis of secondary metabolites+ko00710//Carbon fixation in photosynthetic organisms+ko01210//2-Oxocarboxylic acid metabolism+ko00260//Glycine, serine and thr…
32979617	Pp3c25_9350V3.2	FRUCTOSE-BISPHOSPHATE ALDOLASE // SUBFAMILY NOT NAMED	1.09658	0	K01623//fructose-bisphosphate aldolase, class I [EC:4.1.2.13]+ko00010//Glycolysis / Gluconeogenesis+ko00030//Pentose phosphate pathway+ko01230//Biosynthesis of amino acids+ko01100//Metabolic pathways+ko00051//Fructose and mannose metabolism+ko01110//Biosynthesis of secondary metabolites+ko00710//Carbon fixation in photosynthetic organisms+ko01200//Carbon metabolism
32981964	Pp3c18_7120V3.1	phosphoribulokinase (PRK, prkB)	1.0677	0	K00855//phosphoribulokinase [EC:2.7.1.19]+ko01100//Metabolic pathways+ko00710//Carbon fixation in photosynthetic organisms+ko01200//Carbon metabolism
32983597	Pp3c16_6730V3.1	Gamma-glutamyltransferase / Glutamyl transpeptidase // Alanine transaminase / Glutamic--pyruvic transaminase // Glycine transaminase / Glycine aminotransferase // Alanine--glyoxylate transaminase / Alanine--glyoxylate aminotransferase	1.15334	8.35638e-204	K14272//glutamate--glyoxylate aminotransferase [EC:2.6.1.4 2.6.1.2 2.6.1.44]+ko00250//Alanine, aspartate and glutamate metabolism+ko00220//Arginine biosynthesis+ko01230//Biosynthesis of amino acids+ko01100//Metabolic pathways+ko01110//Biosynthesis of secondary metabolites+ko00710//Carbon fixation in photosynthetic organisms+ko01210//2-Oxocarboxylic acid metabolism+ko00260//Glycine, serine and thr…
32985259	Pp3c16_6580V3.4	PHOSPHOENOLPYRUVATE CARBOXYLASE // SUBFAMILY NOT NAMED	1.18817	5.98752e-272	K01595//phosphoenolpyruvate carboxylase [EC:4.1.1.31]+ko01100//Metabolic pathways+ko00710//Carbon fixation in photosynthetic organisms+ko00620//Pyruvate metabolism+ko01200//Carbon metabolism
Biosynthesis of amino acids
Gene ID	Transcripts	Description	log2(A/W)	Pvalue(W-vs-A)	Kegg Orthology
32899507	Pp3c10_21800V3.2	acetolactate synthase I/II/III large subunit (E2.2.1.6L, ilvB, ilvG, ilvI)	1.36639	0	K01652//acetolactate synthase I/II/III large subunit [EC:2.2.1.6]+ko00290//Valine, leucine and isoleucine biosynthesis+ko00770//Pantothenate and CoA biosynthesis+ko01230//Biosynthesis of amino acids+ko01100//Metabolic pathways+ko00650//Butanoate metabolism+ko01110//Biosynthesis of secondary metabolites+ko01210//2-Oxocarboxylic acid metabolism+ko00660//C5-Branched dibasic acid metabolism
32901102	Pp3c10_1870V3.5	Aspartate aminotransferase/Glutamic oxaloacetic transaminase AAT1/GOT2	1.21968	6.84263e-67	K00811//aspartate aminotransferase, chloroplastic [EC:2.6.1.1]+ko00250//Alanine, aspartate and glutamate metabolism+ko00220//Arginine biosynthesis+ko00330//Arginine and proline metabolism+ko01230//Biosynthesis of amino acids+ko00960//Tropane, piperidine and pyridine alkaloid biosynthesis+ko00350//Tyrosine metabolism+ko01100//Metabolic pathways+ko00950//Isoquinoline alkaloid biosynthesis+ko01110//…
32901106	Pp3c10_1870V3.4	Aspartate aminotransferase/Glutamic oxaloacetic transaminase AAT1/GOT2	1.07193	2.90011e-39	K00811//aspartate aminotransferase, chloroplastic [EC:2.6.1.1]+ko00250//Alanine, aspartate and glutamate metabolism+ko00220//Arginine biosynthesis+ko00330//Arginine and proline metabolism+ko01230//Biosynthesis of amino acids+ko00960//Tropane, piperidine and pyridine alkaloid biosynthesis+ko00350//Tyrosine metabolism+ko01100//Metabolic pathways+ko00950//Isoquinoline alkaloid biosynthesis+ko01110//…
32901123	Pp3c10_10680V3.1	transketolase (E2.2.1.1, tktA, tktB)	1.67061	0	K00615//transketolase [EC:2.2.1.1]+ko00030//Pentose phosphate pathway+ko01230//Biosynthesis of amino acids+ko01100//Metabolic pathways+ko01110//Biosynthesis of secondary metabolites+ko00710//Carbon fixation in photosynthetic organisms+ko01200//Carbon metabolism
32901805	Pp3c10_10220V3.2	transketolase (E2.2.1.1, tktA, tktB)	1.1225	0	K00615//transketolase [EC:2.2.1.1]+ko00030//Pentose phosphate pathway+ko01230//Biosynthesis of amino acids+ko01100//Metabolic pathways+ko01110//Biosynthesis of secondary metabolites+ko00710//Carbon fixation in photosynthetic organisms+ko01200//Carbon metabolism
32901935	Pp3c10_6330V3.1	Phosphoglycerate kinase	1.76029	0	K00927//phosphoglycerate kinase [EC:2.7.2.3]+ko00010//Glycolysis / Gluconeogenesis+ko01230//Biosynthesis of amino acids+ko01100//Metabolic pathways+ko01110//Biosynthesis of secondary metabolites+ko00710//Carbon fixation in photosynthetic organisms+ko01200//Carbon metabolism
32904144	Pp3c22_2860V3.1	VESICLE-ASSOCIATED PROTEIN 4-2-RELATED	2.25376	1.35043e-183	K01681//aconitate hydratase [EC:4.2.1.3]+ko00020//Citrate cycle (TCA cycle)+ko01230//Biosynthesis of amino acids+ko01100//Metabolic pathways+ko01110//Biosynthesis of secondary metabolites+ko01210//2-Oxocarboxylic acid metabolism+ko01200//Carbon metabolism+ko00630//Glyoxylate and dicarboxylate metabolism;K04733//interleukin-1 receptor-associated kinase 4 [EC:2.7.11.1];K20547//basic endochitinase B…
32904604	Pp3c22_12780V3.1	S-adenosylmethionine synthetase (metK)	1.2468	0	K00789//S-adenosylmethionine synthetase [EC:2.5.1.6]+ko01230//Biosynthesis of amino acids+ko01100//Metabolic pathways+ko01110//Biosynthesis of secondary metabolites+ko00270//Cysteine and methionine metabolism
32909853	Pp3c24_16410V3.5	glyceraldehyde 3-phosphate dehydrogenase (GAPDH, gapA)	1.59064	3.10205e-91	K00134//glyceraldehyde 3-phosphate dehydrogenase [EC:1.2.1.12]+ko00010//Glycolysis / Gluconeogenesis+ko01230//Biosynthesis of amino acids+ko01100//Metabolic pathways+ko01110//Biosynthesis of secondary metabolites+ko00710//Carbon fixation in photosynthetic organisms+ko01200//Carbon metabolism
32912882	Pp3c9_15390V3.2	Phosphoserine transaminase / PSAT	1.32249	6.67554e-250	K00831//phosphoserine aminotransferase [EC:2.6.1.52]+ko00750//Vitamin B6 metabolism+ko01230//Biosynthesis of amino acids+ko01100//Metabolic pathways+ko00260//Glycine, serine and threonine metabolism+ko01200//Carbon metabolism
32914151	Pp3c9_24570V3.4	6-phosphofructokinase 1 (pfkA, PFK)	1.67318	2.13015e-234	K00850//6-phosphofructokinase 1 [EC:2.7.1.11]+ko00010//Glycolysis / Gluconeogenesis+ko00030//Pentose phosphate pathway+ko01230//Biosynthesis of amino acids+ko03018//RNA degradation+ko01100//Metabolic pathways+ko00052//Galactose metabolism+ko00051//Fructose and mannose metabolism+ko01110//Biosynthesis of secondary metabolites+ko01200//Carbon metabolism
32914359	Pp3c21_2850V3.4	MYB FAMILY TRANSCRIPTION FACTOR APL	1.89633	4.52949e-222	K06236//collagen, type I, alpha+ko04933//AGE-RAGE signaling pathway in diabetic complications;K01940//argininosuccinate synthase [EC:6.3.4.5]+ko00250//Alanine, aspartate and glutamate metabolism+ko00220//Arginine biosynthesis+ko01230//Biosynthesis of amino acids+ko01100//Metabolic pathways+ko01110//Biosynthesis of secondary metabolites;K22218//protein-tyrosine sulfotransferase [EC:2.8.2.20];K1449…
32914360	Pp3c21_2850V3.5	MYB FAMILY TRANSCRIPTION FACTOR APL	1.03225	1.07672e-119	K06236//collagen, type I, alpha+ko04933//AGE-RAGE signaling pathway in diabetic complications;K01940//argininosuccinate synthase [EC:6.3.4.5]+ko00250//Alanine, aspartate and glutamate metabolism+ko00220//Arginine biosynthesis+ko01230//Biosynthesis of amino acids+ko01100//Metabolic pathways+ko01110//Biosynthesis of secondary metabolites;K22218//protein-tyrosine sulfotransferase [EC:2.8.2.20];K1449…
32914509	Pp3c21_16180V3.4	VESICLE-ASSOCIATED PROTEIN 4-2-RELATED	1.16242	3.85075e-43	K01681//aconitate hydratase [EC:4.2.1.3]+ko00020//Citrate cycle (TCA cycle)+ko01230//Biosynthesis of amino acids+ko01100//Metabolic pathways+ko01110//Biosynthesis of secondary metabolites+ko01210//2-Oxocarboxylic acid metabolism+ko01200//Carbon metabolism+ko00630//Glyoxylate and dicarboxylate metabolism;K04733//interleukin-1 receptor-associated kinase 4 [EC:2.7.11.1];K20547//basic endochitinase B…
32914863	Pp3c21_9980V3.2	FRUCTOSE-BISPHOSPHATE ALDOLASE 3, CHLOROPLASTIC-RELATED	2.61689	0	K01623//fructose-bisphosphate aldolase, class I [EC:4.1.2.13]+ko00010//Glycolysis / Gluconeogenesis+ko00030//Pentose phosphate pathway+ko01230//Biosynthesis of amino acids+ko01100//Metabolic pathways+ko00051//Fructose and mannose metabolism+ko01110//Biosynthesis of secondary metabolites+ko00710//Carbon fixation in photosynthetic organisms+ko01200//Carbon metabolism
32914864	Pp3c21_9980V3.3	FRUCTOSE-BISPHOSPHATE ALDOLASE 3, CHLOROPLASTIC-RELATED	2.82211	0	K01623//fructose-bisphosphate aldolase, class I [EC:4.1.2.13]+ko00010//Glycolysis / Gluconeogenesis+ko00030//Pentose phosphate pathway+ko01230//Biosynthesis of amino acids+ko01100//Metabolic pathways+ko00051//Fructose and mannose metabolism+ko01110//Biosynthesis of secondary metabolites+ko00710//Carbon fixation in photosynthetic organisms+ko01200//Carbon metabolism
32915516	Pp3c21_9940V3.5	TYPE-1 GLUTAMINE SYNTHETASE 1	1.09603	2.8277e-73	K01915//glutamine synthetase [EC:6.3.1.2]+ko00250//Alanine, aspartate and glutamate metabolism+ko00910//Nitrogen metabolism+ko00220//Arginine biosynthesis+ko01230//Biosynthesis of amino acids+ko01100//Metabolic pathways+ko00630//Glyoxylate and dicarboxylate metabolism
32916346	Pp3c21_8940V3.1	GLUTAMINE SYNTHETASE // SUBFAMILY NOT NAMED	1.41555	4.13298e-199	K01915//glutamine synthetase [EC:6.3.1.2]+ko00250//Alanine, aspartate and glutamate metabolism+ko00910//Nitrogen metabolism+ko00220//Arginine biosynthesis+ko01230//Biosynthesis of amino acids+ko01100//Metabolic pathways+ko00630//Glyoxylate and dicarboxylate metabolism
32916347	Pp3c21_8940V3.2	GLUTAMINE SYNTHETASE // SUBFAMILY NOT NAMED	1.82933	0	K01915//glutamine synthetase [EC:6.3.1.2]+ko00250//Alanine, aspartate and glutamate metabolism+ko00910//Nitrogen metabolism+ko00220//Arginine biosynthesis+ko01230//Biosynthesis of amino acids+ko01100//Metabolic pathways+ko00630//Glyoxylate and dicarboxylate metabolism
32916348	Pp3c21_8940V3.3	GLUTAMINE SYNTHETASE // SUBFAMILY NOT NAMED	1.45205	1.53528e-53	K01915//glutamine synthetase [EC:6.3.1.2]+ko00250//Alanine, aspartate and glutamate metabolism+ko00910//Nitrogen metabolism+ko00220//Arginine biosynthesis+ko01230//Biosynthesis of amino acids+ko01100//Metabolic pathways+ko00630//Glyoxylate and dicarboxylate metabolism
32916758	Pp3c21_8810V3.2	GLUTAMINE SYNTHETASE // SUBFAMILY NOT NAMED	2.0848	0	K01915//glutamine synthetase [EC:6.3.1.2]+ko00250//Alanine, aspartate and glutamate metabolism+ko00910//Nitrogen metabolism+ko00220//Arginine biosynthesis+ko01230//Biosynthesis of amino acids+ko01100//Metabolic pathways+ko00630//Glyoxylate and dicarboxylate metabolism
32918927	Pp3c4_20230V3.2	Phosphoglycerate kinase	1.92918	0	K00927//phosphoglycerate kinase [EC:2.7.2.3]+ko00010//Glycolysis / Gluconeogenesis+ko01230//Biosynthesis of amino acids+ko01100//Metabolic pathways+ko01110//Biosynthesis of secondary metabolites+ko00710//Carbon fixation in photosynthetic organisms+ko01200//Carbon metabolism
32918931	Pp3c4_20230V3.6	Phosphoglycerate kinase	1.75309	0	K00927//phosphoglycerate kinase [EC:2.7.2.3]+ko00010//Glycolysis / Gluconeogenesis+ko01230//Biosynthesis of amino acids+ko01100//Metabolic pathways+ko01110//Biosynthesis of secondary metabolites+ko00710//Carbon fixation in photosynthetic organisms+ko01200//Carbon metabolism
32920741	Pp3c4_4420V3.2	2-isopropylmalate synthase (leuA)	1.02631	0	K01649//2-isopropylmalate synthase [EC:2.3.3.13]+ko00290//Valine, leucine and isoleucine biosynthesis+ko01230//Biosynthesis of amino acids+ko01100//Metabolic pathways+ko01110//Biosynthesis of secondary metabolites+ko01210//2-Oxocarboxylic acid metabolism+ko00620//Pyruvate metabolism
32920939	Pp3c4_11810V3.1	SERINE HYDROXYMETHYLTRANSFERASE 6-RELATED	2.32731	0	K00600//glycine hydroxymethyltransferase [EC:2.1.2.1]+ko00670//One carbon pool by folate+ko01230//Biosynthesis of amino acids+ko01100//Metabolic pathways+ko01110//Biosynthesis of secondary metabolites+ko00460//Cyanoamino acid metabolism+ko00260//Glycine, serine and threonine metabolism+ko01200//Carbon metabolism+ko00630//Glyoxylate and dicarboxylate metabolism
32928485	Pp3c15_2490V3.1	PYRUVATE KINASE-RELATED	2.16206	0	K00873//pyruvate kinase [EC:2.7.1.40]+ko00010//Glycolysis / Gluconeogenesis+ko00230//Purine metabolism+ko01230//Biosynthesis of amino acids+ko01100//Metabolic pathways+ko01110//Biosynthesis of secondary metabolites+ko00620//Pyruvate metabolism+ko01200//Carbon metabolism
32931740	Pp3c13_16180V3.4	shikimate kinase (E2.7.1.71, aroK, aroL)	1.10412	7.64602e-73	K00891//shikimate kinase [EC:2.7.1.71]+ko01230//Biosynthesis of amino acids+ko01100//Metabolic pathways+ko01110//Biosynthesis of secondary metabolites+ko00400//Phenylalanine, tyrosine and tryptophan biosynthesis
32931744	Pp3c13_13320V3.2	B3 DOMAIN-CONTAINING TRANSCRIPTION FACTOR ABI3	1.00859	7.98555e-45	K01653//acetolactate synthase I/III small subunit [EC:2.2.1.6]+ko00290//Valine, leucine and isoleucine biosynthesis+ko00770//Pantothenate and CoA biosynthesis+ko01230//Biosynthesis of amino acids+ko01100//Metabolic pathways+ko00650//Butanoate metabolism+ko01110//Biosynthesis of secondary metabolites+ko01210//2-Oxocarboxylic acid metabolism+ko00660//C5-Branched dibasic acid metabolism;K00654//seri…
32932263	Pp3c13_1100V3.1	glycine hydroxymethyltransferase (glyA, SHMT)	1.12875	0	K00600//glycine hydroxymethyltransferase [EC:2.1.2.1]+ko00670//One carbon pool by folate+ko01230//Biosynthesis of amino acids+ko01100//Metabolic pathways+ko01110//Biosynthesis of secondary metabolites+ko00460//Cyanoamino acid metabolism+ko00260//Glycine, serine and threonine metabolism+ko01200//Carbon metabolism+ko00630//Glyoxylate and dicarboxylate metabolism
32932298	Pp3c13_20480V3.3	Phosphoglycerate kinase	1.00213	2.57998e-83	K00927//phosphoglycerate kinase [EC:2.7.2.3]+ko00010//Glycolysis / Gluconeogenesis+ko01230//Biosynthesis of amino acids+ko01100//Metabolic pathways+ko01110//Biosynthesis of secondary metabolites+ko00710//Carbon fixation in photosynthetic organisms+ko01200//Carbon metabolism
32932330	Pp3c13_170V3.1	NA	1.06205	4.64883e-32	K07739//elongator complex protein 3 [EC:2.3.1.48];K04733//interleukin-1 receptor-associated kinase 4 [EC:2.7.11.1];K00430//peroxidase [EC:1.11.1.7]+ko01100//Metabolic pathways+ko01110//Biosynthesis of secondary metabolites+ko00940//Phenylpropanoid biosynthesis;K00145//N-acetyl-gamma-glutamyl-phosphate reductase [EC:1.2.1.38]+ko00220//Arginine biosynthesis+ko01230//Biosynthesis of amino acids+ko01…
32936347	Pp3c2_14440V3.1	EXOSTOSIN FAMILY PROTEIN	1.44392	2.4832e-73	K22846//S-sulfo-L-cysteine synthase (O-acetyl-L-serine-dependent) [EC:2.5.1.144]+ko01100//Metabolic pathways+ko00270//Cysteine and methionine metabolism;K01738//cysteine synthase [EC:2.5.1.47]+ko00920//Sulfur metabolism+ko01230//Biosynthesis of amino acids+ko01100//Metabolic pathways+ko01110//Biosynthesis of secondary metabolites+ko00270//Cysteine and methionine metabolism+ko01200//Carbon metabol…
32938237	Pp3c19_7350V3.3	RIBOSE-5-PHOSPHATE ISOMERASE // SUBFAMILY NOT NAMED	1.52094	1.94192e-73	K01807//ribose 5-phosphate isomerase A [EC:5.3.1.6]+ko00030//Pentose phosphate pathway+ko01230//Biosynthesis of amino acids+ko01100//Metabolic pathways+ko01110//Biosynthesis of secondary metabolites+ko00710//Carbon fixation in photosynthetic organisms+ko01200//Carbon metabolism
32939489	Pp3c19_3030V3.1	GLUCOSE-1-PHOSPHATE ADENYLYLTRANSFERASE LARGE SUBUNIT 2, CHLOROPLASTIC	1.35349	9.29314e-134	K00789//S-adenosylmethionine synthetase [EC:2.5.1.6]+ko01230//Biosynthesis of amino acids+ko01100//Metabolic pathways+ko01110//Biosynthesis of secondary metabolites+ko00270//Cysteine and methionine metabolism
32939490	Pp3c19_3030V3.2	GLUCOSE-1-PHOSPHATE ADENYLYLTRANSFERASE LARGE SUBUNIT 2, CHLOROPLASTIC	1.17302	5.04244e-26	K00789//S-adenosylmethionine synthetase [EC:2.5.1.6]+ko01230//Biosynthesis of amino acids+ko01100//Metabolic pathways+ko01110//Biosynthesis of secondary metabolites+ko00270//Cysteine and methionine metabolism
32940088	Pp3c19_3060V3.2	S-adenosylmethionine synthetase (metK)	1.40845	0	K00789//S-adenosylmethionine synthetase [EC:2.5.1.6]+ko01230//Biosynthesis of amino acids+ko01100//Metabolic pathways+ko01110//Biosynthesis of secondary metabolites+ko00270//Cysteine and methionine metabolism
32942362	Pp3c3_32190V3.1	PYRUVATE KINASE-RELATED	2.00067	4.45452e-102	K00873//pyruvate kinase [EC:2.7.1.40]+ko00010//Glycolysis / Gluconeogenesis+ko00230//Purine metabolism+ko01230//Biosynthesis of amino acids+ko01100//Metabolic pathways+ko01110//Biosynthesis of secondary metabolites+ko00620//Pyruvate metabolism+ko01200//Carbon metabolism
32946630	Pp3c20_7040V3.3	Threonine synthase	1.01222	9.87652e-28	K01733//threonine synthase [EC:4.2.3.1]+ko00750//Vitamin B6 metabolism+ko01230//Biosynthesis of amino acids+ko01100//Metabolic pathways+ko01110//Biosynthesis of secondary metabolites+ko00260//Glycine, serine and threonine metabolism
32949826	Pp3c23_18410V3.2	Cystathionine gamma-synthase / O-succinylhomoserine synthetase	1.02077	3.50646e-108	K01739//cystathionine gamma-synthase [EC:2.5.1.48]+ko00920//Sulfur metabolism+ko01230//Biosynthesis of amino acids+ko00450//Selenocompound metabolism+ko01100//Metabolic pathways+ko01110//Biosynthesis of secondary metabolites+ko00270//Cysteine and methionine metabolism
32950212	Pp3c23_17150V3.1	Serine O-acetyltransferase	1.43465	0	K00640//serine O-acetyltransferase [EC:2.3.1.30]+ko00920//Sulfur metabolism+ko01230//Biosynthesis of amino acids+ko01100//Metabolic pathways+ko01110//Biosynthesis of secondary metabolites+ko00270//Cysteine and methionine metabolism+ko01200//Carbon metabolism
32954209	Pp3c5_26980V3.1	Thymidylate synthase (FAD) / Flavin dependent thymidylate synthase // Anthranilate synthase	1.5283	6.29841e-103	K01657//anthranilate synthase component I [EC:4.1.3.27]+ko01230//Biosynthesis of amino acids+ko01100//Metabolic pathways+ko01110//Biosynthesis of secondary metabolites+ko00400//Phenylalanine, tyrosine and tryptophan biosynthesis
32954800	Pp3c5_7330V3.1	Cystathionine beta-synthase / Serine sulfhydrase	1.40584	5.49756e-60	K01738//cysteine synthase [EC:2.5.1.47]+ko00920//Sulfur metabolism+ko01230//Biosynthesis of amino acids+ko01100//Metabolic pathways+ko01110//Biosynthesis of secondary metabolites+ko00270//Cysteine and methionine metabolism+ko01200//Carbon metabolism
32955448	Pp3c5_10250V3.2	Gamma-glutamyltransferase / Glutamyl transpeptidase // Alanine transaminase / Glutamic--pyruvic transaminase // Glycine transaminase / Glycine aminotransferase // Alanine--glyoxylate transaminase / Alanine--glyoxylate aminotransferase	1.7305	0	K14272//glutamate--glyoxylate aminotransferase [EC:2.6.1.4 2.6.1.2 2.6.1.44]+ko00250//Alanine, aspartate and glutamate metabolism+ko00220//Arginine biosynthesis+ko01230//Biosynthesis of amino acids+ko01100//Metabolic pathways+ko01110//Biosynthesis of secondary metabolites+ko00710//Carbon fixation in photosynthetic organisms+ko01210//2-Oxocarboxylic acid metabolism+ko00260//Glycine, serine and thr…
32959193	Pp3c11_15420V3.2	D-3-phosphoglycerate dehydrogenase (serA, PHGDH)	1.58107	0	K00058//D-3-phosphoglycerate dehydrogenase / 2-oxoglutarate reductase [EC:1.1.1.95 1.1.1.399]+ko01230//Biosynthesis of amino acids+ko01100//Metabolic pathways+ko00260//Glycine, serine and threonine metabolism+ko01200//Carbon metabolism
32960107	Pp3c14_21300V3.7	SUBGROUP IIII AMINOTRANSFERASE // SUBFAMILY NOT NAMED	1.93851	1.3156e-304	K00826//branched-chain amino acid aminotransferase [EC:2.6.1.42]+ko00290//Valine, leucine and isoleucine biosynthesis+ko00280//Valine, leucine and isoleucine degradation+ko00770//Pantothenate and CoA biosynthesis+ko01230//Biosynthesis of amino acids+ko01100//Metabolic pathways+ko01110//Biosynthesis of secondary metabolites+ko01210//2-Oxocarboxylic acid metabolism+ko00270//Cysteine and methionine …
32963306	Pp3c14_8740V3.2	glutamate synthase (NADPH/NADH) (GLT1)	1.46995	0	K00264//glutamate synthase (NADH) [EC:1.4.1.14]+ko00250//Alanine, aspartate and glutamate metabolism+ko00910//Nitrogen metabolism+ko01230//Biosynthesis of amino acids+ko01100//Metabolic pathways+ko01110//Biosynthesis of secondary metabolites
32967163	Pp3c1_26600V3.6	B3 DOMAIN-CONTAINING TRANSCRIPTION FACTOR ABI3	1.02781	2.41505e-37	K01653//acetolactate synthase I/III small subunit [EC:2.2.1.6]+ko00290//Valine, leucine and isoleucine biosynthesis+ko00770//Pantothenate and CoA biosynthesis+ko01230//Biosynthesis of amino acids+ko01100//Metabolic pathways+ko00650//Butanoate metabolism+ko01110//Biosynthesis of secondary metabolites+ko01210//2-Oxocarboxylic acid metabolism+ko00660//C5-Branched dibasic acid metabolism;K09287//RAV-…
32968622	Pp3c1_27990V3.1	SERINE HYDROXYMETHYLTRANSFERASE 1, MITOCHONDRIAL	1.51894	0	K00600//glycine hydroxymethyltransferase [EC:2.1.2.1]+ko00670//One carbon pool by folate+ko01230//Biosynthesis of amino acids+ko01100//Metabolic pathways+ko01110//Biosynthesis of secondary metabolites+ko00460//Cyanoamino acid metabolism+ko00260//Glycine, serine and threonine metabolism+ko01200//Carbon metabolism+ko00630//Glyoxylate and dicarboxylate metabolism
32968623	Pp3c1_27990V3.2	SERINE HYDROXYMETHYLTRANSFERASE 1, MITOCHONDRIAL	1.61327	0	K00600//glycine hydroxymethyltransferase [EC:2.1.2.1]+ko00670//One carbon pool by folate+ko01230//Biosynthesis of amino acids+ko01100//Metabolic pathways+ko01110//Biosynthesis of secondary metabolites+ko00460//Cyanoamino acid metabolism+ko00260//Glycine, serine and threonine metabolism+ko01200//Carbon metabolism+ko00630//Glyoxylate and dicarboxylate metabolism
32969758	Pp3c1_29090V3.1	3-isopropylmalate/(R)-2-methylmalate dehydratase small subunit (leuD)	1.19775	6.29242e-99	K01704//3-isopropylmalate/(R)-2-methylmalate dehydratase small subunit [EC:4.2.1.33 4.2.1.35]+ko00290//Valine, leucine and isoleucine biosynthesis+ko01230//Biosynthesis of amino acids+ko01100//Metabolic pathways+ko01110//Biosynthesis of secondary metabolites+ko01210//2-Oxocarboxylic acid metabolism+ko00660//C5-Branched dibasic acid metabolism
32973829	Pp3c12_7590V3.1	Phosphoglycerate kinase	1.05544	5.86162e-45	K00927//phosphoglycerate kinase [EC:2.7.2.3]+ko00010//Glycolysis / Gluconeogenesis+ko01230//Biosynthesis of amino acids+ko01100//Metabolic pathways+ko01110//Biosynthesis of secondary metabolites+ko00710//Carbon fixation in photosynthetic organisms+ko01200//Carbon metabolism
32979327	Pp3c25_700V3.1	Gamma-glutamyltransferase / Glutamyl transpeptidase // Alanine transaminase / Glutamic--pyruvic transaminase // Glycine transaminase / Glycine aminotransferase // Alanine--glyoxylate transaminase / Alanine--glyoxylate aminotransferase	2.45983	0	K14272//glutamate--glyoxylate aminotransferase [EC:2.6.1.4 2.6.1.2 2.6.1.44]+ko00250//Alanine, aspartate and glutamate metabolism+ko00220//Arginine biosynthesis+ko01230//Biosynthesis of amino acids+ko01100//Metabolic pathways+ko01110//Biosynthesis of secondary metabolites+ko00710//Carbon fixation in photosynthetic organisms+ko01210//2-Oxocarboxylic acid metabolism+ko00260//Glycine, serine and thr…
32979617	Pp3c25_9350V3.2	FRUCTOSE-BISPHOSPHATE ALDOLASE // SUBFAMILY NOT NAMED	1.09658	0	K01623//fructose-bisphosphate aldolase, class I [EC:4.1.2.13]+ko00010//Glycolysis / Gluconeogenesis+ko00030//Pentose phosphate pathway+ko01230//Biosynthesis of amino acids+ko01100//Metabolic pathways+ko00051//Fructose and mannose metabolism+ko01110//Biosynthesis of secondary metabolites+ko00710//Carbon fixation in photosynthetic organisms+ko01200//Carbon metabolism
32980040	Pp3c25_2460V3.1	Histidinol dehydrogenase	1.05251	1.0129e-166	K00013//histidinol dehydrogenase [EC:1.1.1.23]+ko01230//Biosynthesis of amino acids+ko01100//Metabolic pathways+ko00340//Histidine metabolism+ko01110//Biosynthesis of secondary metabolites
32982949	Pp3c18_20920V3.6	MYB FAMILY TRANSCRIPTION FACTOR APL	1.35242	6.80291e-110	K06236//collagen, type I, alpha+ko04933//AGE-RAGE signaling pathway in diabetic complications;K14491//two-component response regulator ARR-B family+ko04075//Plant hormone signal transduction;K01940//argininosuccinate synthase [EC:6.3.4.5]+ko00250//Alanine, aspartate and glutamate metabolism+ko00220//Arginine biosynthesis+ko01230//Biosynthesis of amino acids+ko01100//Metabolic pathways+ko01110//Bi…
32983393	Pp3c18_10760V3.1	GLUTAMINE SYNTHETASE // SUBFAMILY NOT NAMED	1.05305	0	K01915//glutamine synthetase [EC:6.3.1.2]+ko00250//Alanine, aspartate and glutamate metabolism+ko00910//Nitrogen metabolism+ko00220//Arginine biosynthesis+ko01230//Biosynthesis of amino acids+ko01100//Metabolic pathways+ko00630//Glyoxylate and dicarboxylate metabolism
32983472	Pp3c18_10780V3.1	GLUTAMINE SYNTHETASE // SUBFAMILY NOT NAMED	2.77463	0	K01915//glutamine synthetase [EC:6.3.1.2]+ko00250//Alanine, aspartate and glutamate metabolism+ko00910//Nitrogen metabolism+ko00220//Arginine biosynthesis+ko01230//Biosynthesis of amino acids+ko01100//Metabolic pathways+ko00630//Glyoxylate and dicarboxylate metabolism
32983597	Pp3c16_6730V3.1	Gamma-glutamyltransferase / Glutamyl transpeptidase // Alanine transaminase / Glutamic--pyruvic transaminase // Glycine transaminase / Glycine aminotransferase // Alanine--glyoxylate transaminase / Alanine--glyoxylate aminotransferase	1.15334	8.35638e-204	K14272//glutamate--glyoxylate aminotransferase [EC:2.6.1.4 2.6.1.2 2.6.1.44]+ko00250//Alanine, aspartate and glutamate metabolism+ko00220//Arginine biosynthesis+ko01230//Biosynthesis of amino acids+ko01100//Metabolic pathways+ko01110//Biosynthesis of secondary metabolites+ko00710//Carbon fixation in photosynthetic organisms+ko01210//2-Oxocarboxylic acid metabolism+ko00260//Glycine, serine and thr…
32984491	Pp3c16_18830V3.2	GLUCAN ENDO-1,3-BETA-GLUCOSIDASE 5	2.18034	6.33662e-210	K00850//6-phosphofructokinase 1 [EC:2.7.1.11]+ko00010//Glycolysis / Gluconeogenesis+ko00030//Pentose phosphate pathway+ko01230//Biosynthesis of amino acids+ko03018//RNA degradation+ko01100//Metabolic pathways+ko00052//Galactose metabolism+ko00051//Fructose and mannose metabolism+ko01110//Biosynthesis of secondary metabolites+ko01200//Carbon metabolism
32984492	Pp3c16_18830V3.3	6-phosphofructokinase 1 (pfkA, PFK)	2.4479	0	K00850//6-phosphofructokinase 1 [EC:2.7.1.11]+ko00010//Glycolysis / Gluconeogenesis+ko00030//Pentose phosphate pathway+ko01230//Biosynthesis of amino acids+ko03018//RNA degradation+ko01100//Metabolic pathways+ko00052//Galactose metabolism+ko00051//Fructose and mannose metabolism+ko01110//Biosynthesis of secondary metabolites+ko01200//Carbon metabolism
32984493	Pp3c16_18830V3.4	6-phosphofructokinase 1 (pfkA, PFK)	1.12441	5.71024e-75	K00850//6-phosphofructokinase 1 [EC:2.7.1.11]+ko00010//Glycolysis / Gluconeogenesis+ko00030//Pentose phosphate pathway+ko01230//Biosynthesis of amino acids+ko03018//RNA degradation+ko01100//Metabolic pathways+ko00052//Galactose metabolism+ko00051//Fructose and mannose metabolism+ko01110//Biosynthesis of secondary metabolites+ko01200//Carbon metabolism
32986552	Pp3c16_9250V3.1	Synaptic vesicle protein BAIAP3, involved in vesicle priming/regulation	1.66126	0	K00549//5-methyltetrahydropteroyltriglutamate--homocysteine methyltransferase [EC:2.1.1.14]+ko01230//Biosynthesis of amino acids+ko00450//Selenocompound metabolism+ko01100//Metabolic pathways+ko01110//Biosynthesis of secondary metabolites+ko00270//Cysteine and methionine metabolism;K04733//interleukin-1 receptor-associated kinase 4 [EC:2.7.11.1];K12486//stromal membrane-associated protein+ko04144…
Starch and sucrose metabolism
Gene ID	Transcripts	Description	log2(A/W)	Pvalue(W-vs-A)	Kegg Orthology
32902801	Pp3c22_9700V3.1	BETA-AMYLASE 7	2.30515	0	K01177//beta-amylase [EC:3.2.1.2]+ko00500//Starch and sucrose metabolism
32905282	Pp3c22_1840V3.9	Sucrose-phosphate phosphatase / Sucrose-6-phosphate phosphatase	2.05448	0	K07024//sucrose-6-phosphatase [EC:3.1.3.24]+ko00500//Starch and sucrose metabolism
32905292	Pp3c22_12260V3.1	Leucine-rich repeat (LRR) family protein	1.11937	3.38683e-131	K01179//endoglucanase [EC:3.2.1.4]+ko01100//Metabolic pathways+ko00500//Starch and sucrose metabolism;K10280//F-box and leucine-rich repeat protein 14
32906845	Pp3c17_5130V3.1	BETA-1,3-GLUCANASE 1-RELATED	2.34655	3.25114e-156	K19892//glucan endo-1,3-beta-glucosidase 4 [EC:3.2.1.39]+ko00500//Starch and sucrose metabolism;K19891//glucan endo-1,3-beta-glucosidase 1/2/3 [EC:3.2.1.39]+ko00500//Starch and sucrose metabolism
32906846	Pp3c17_5130V3.2	BETA-1,3-GLUCANASE 1-RELATED	2.03824	2.20065e-117	K19892//glucan endo-1,3-beta-glucosidase 4 [EC:3.2.1.39]+ko00500//Starch and sucrose metabolism;K19891//glucan endo-1,3-beta-glucosidase 1/2/3 [EC:3.2.1.39]+ko00500//Starch and sucrose metabolism
32909403	Pp3c24_12160V3.4	glutathione S-transferase (GST, gst)	1.17538	1.11934e-54	K01177//beta-amylase [EC:3.2.1.2]+ko00500//Starch and sucrose metabolism
32909404	Pp3c24_12160V3.5	BETA-AMYLASE 7	1.39572	9.43434e-80	K01177//beta-amylase [EC:3.2.1.2]+ko00500//Starch and sucrose metabolism
32910803	Pp3c24_590V3.1	CARBOHYDRATE-BINDING X8 DOMAIN-CONTAINING PROTEIN	1.15742	8.50983e-29	K19891//glucan endo-1,3-beta-glucosidase 1/2/3 [EC:3.2.1.39]+ko00500//Starch and sucrose metabolism
32914662	Pp3c21_5300V3.2	fructokinase (E2.7.1.4, scrK)	1.06333	5.71806e-87	K00847//fructokinase [EC:2.7.1.4]+ko00520//Amino sugar and nucleotide sugar metabolism+ko01100//Metabolic pathways+ko00051//Fructose and mannose metabolism+ko00500//Starch and sucrose metabolism
32922567	Pp3c4_15970V3.1	ALPHA-AMYLASE // SUBFAMILY NOT NAMED	1.22566	3.56426e-42	K01176//alpha-amylase [EC:3.2.1.1]+ko01100//Metabolic pathways+ko00500//Starch and sucrose metabolism
32925223	Pp3c7_20320V3.2	SUGAR-1-PHOSPHATE GUANYL TRANSFERASE // SUBFAMILY NOT NAMED	1.01729	1.26814e-183	K00975//glucose-1-phosphate adenylyltransferase [EC:2.7.7.27]+ko00520//Amino sugar and nucleotide sugar metabolism+ko01100//Metabolic pathways+ko00500//Starch and sucrose metabolism+ko01110//Biosynthesis of secondary metabolites
32927725	Pp3c15_25660V3.3	4-ALPHA-GLUCANOTRANSFERASE DPE2	2.51039	0	K00705//4-alpha-glucanotransferase [EC:2.4.1.25]+ko01100//Metabolic pathways+ko00500//Starch and sucrose metabolism+ko01110//Biosynthesis of secondary metabolites
32927726	Pp3c15_25660V3.2	4-ALPHA-GLUCANOTRANSFERASE DPE2	2.32681	0	K00705//4-alpha-glucanotransferase [EC:2.4.1.25]+ko01100//Metabolic pathways+ko00500//Starch and sucrose metabolism+ko01110//Biosynthesis of secondary metabolites
32929495	Pp3c15_3340V3.3	Phosphoglucomutase (glucose-cofactor) / Glucose-1-phosphate phosphotransferase	1.59745	1.37069e-149	K01835//phosphoglucomutase [EC:5.4.2.2]+ko00010//Glycolysis / Gluconeogenesis+ko00230//Purine metabolism+ko00030//Pentose phosphate pathway+ko00520//Amino sugar and nucleotide sugar metabolism+ko01100//Metabolic pathways+ko00052//Galactose metabolism+ko00500//Starch and sucrose metabolism+ko01110//Biosynthesis of secondary metabolites
32930241	Pp3c13_17460V3.2	Limit dextrinase / R-enzyme	1.89033	0	K01214//isoamylase [EC:3.2.1.68]+ko01100//Metabolic pathways+ko00500//Starch and sucrose metabolism+ko01110//Biosynthesis of secondary metabolites
32931463	Pp3c13_12560V3.4	Glycogenin glucosyltransferase / Priming glucosyltransferase	1.11571	2.39805e-260	K00750//glycogenin [EC:2.4.1.186]+ko01100//Metabolic pathways+ko00500//Starch and sucrose metabolism;K22809//inositol phosphorylceramide glucuronosyltransferase 1 [EC:2.4.1.-]
32934757	Pp3c2_35010V3.1	SUGAR-1-PHOSPHATE GUANYL TRANSFERASE // SUBFAMILY NOT NAMED	2.33039	0	K00975//glucose-1-phosphate adenylyltransferase [EC:2.7.7.27]+ko00520//Amino sugar and nucleotide sugar metabolism+ko01100//Metabolic pathways+ko00500//Starch and sucrose metabolism+ko01110//Biosynthesis of secondary metabolites
32936434	Pp3c2_3670V3.1	ALPHA-AMYLASE 2-RELATED	1.66001	0	K01176//alpha-amylase [EC:3.2.1.1]+ko01100//Metabolic pathways+ko00500//Starch and sucrose metabolism
32936438	Pp3c2_3670V3.5	ALPHA-AMYLASE 2-RELATED	1.3202	3.48103e-245	K01176//alpha-amylase [EC:3.2.1.1]+ko01100//Metabolic pathways+ko00500//Starch and sucrose metabolism
32936439	Pp3c2_3670V3.6	ALPHA-AMYLASE 2-RELATED	1.67836	6.55312e-178	K01176//alpha-amylase [EC:3.2.1.1]+ko01100//Metabolic pathways+ko00500//Starch and sucrose metabolism
32938918	Pp3c19_8410V3.2	GLUCOSE-1-PHOSPHATE ADENYLYLTRANSFERASE LARGE SUBUNIT 2, CHLOROPLASTIC	1.50755	0	K00975//glucose-1-phosphate adenylyltransferase [EC:2.7.7.27]+ko00520//Amino sugar and nucleotide sugar metabolism+ko01100//Metabolic pathways+ko00500//Starch and sucrose metabolism+ko01110//Biosynthesis of secondary metabolites
32941106	Pp3c3_5260V3.1	LATE EMBRYOGENESIS ABUNDANT DOMAIN-CONTAINING PROTEIN	1.1239	2.66595e-272	K07889//Ras-related protein Rab-5C+ko04144//Endocytosis+ko04145//Phagosome;K01835//phosphoglucomutase [EC:5.4.2.2]+ko00010//Glycolysis / Gluconeogenesis+ko00230//Purine metabolism+ko00030//Pentose phosphate pathway+ko00520//Amino sugar and nucleotide sugar metabolism+ko01100//Metabolic pathways+ko00052//Galactose metabolism+ko00500//Starch and sucrose metabolism+ko01110//Biosynthesis of secondary…
32941340	Pp3c3_5200V3.1	LATE EMBRYOGENESIS ABUNDANT DOMAIN-CONTAINING PROTEIN	1.07137	1.17294e-43	K01835//phosphoglucomutase [EC:5.4.2.2]+ko00010//Glycolysis / Gluconeogenesis+ko00230//Purine metabolism+ko00030//Pentose phosphate pathway+ko00520//Amino sugar and nucleotide sugar metabolism+ko01100//Metabolic pathways+ko00052//Galactose metabolism+ko00500//Starch and sucrose metabolism+ko01110//Biosynthesis of secondary metabolites;K20254//perilipin-4
32943281	Pp3c3_25080V3.1	trehalose 6-phosphate phosphatase (otsB)	2.03133	2.49054e-290	K01087//trehalose 6-phosphate phosphatase [EC:3.1.3.12]+ko01100//Metabolic pathways+ko00500//Starch and sucrose metabolism
32943283	Pp3c3_25080V3.3	trehalose 6-phosphate phosphatase (otsB)	1.85988	3.20289e-163	K01087//trehalose 6-phosphate phosphatase [EC:3.1.3.12]+ko01100//Metabolic pathways+ko00500//Starch and sucrose metabolism
32943651	Pp3c3_27720V3.2	GLUCAN ENDO-1,3-BETA-GLUCOSIDASE 5	1.82695	0	K19893//glucan endo-1,3-beta-glucosidase 5/6 [EC:3.2.1.39]+ko00500//Starch and sucrose metabolism
32944827	Pp3c3_5270V3.1	LATE EMBRYOGENESIS ABUNDANT DOMAIN-CONTAINING PROTEIN	1.07137	1.17294e-43	K01835//phosphoglucomutase [EC:5.4.2.2]+ko00010//Glycolysis / Gluconeogenesis+ko00230//Purine metabolism+ko00030//Pentose phosphate pathway+ko00520//Amino sugar and nucleotide sugar metabolism+ko01100//Metabolic pathways+ko00052//Galactose metabolism+ko00500//Starch and sucrose metabolism+ko01110//Biosynthesis of secondary metabolites;K20254//perilipin-4
32946140	Pp3c20_7860V3.1	beta-amylase (E3.2.1.2)	1.29731	1.55457e-111	K01177//beta-amylase [EC:3.2.1.2]+ko00500//Starch and sucrose metabolism
32947858	Pp3c20_20350V3.1	CARBOHYDRATE-BINDING X8 DOMAIN-CONTAINING PROTEIN	1.13931	1.2082e-59	K19891//glucan endo-1,3-beta-glucosidase 1/2/3 [EC:3.2.1.39]+ko00500//Starch and sucrose metabolism
32952216	Pp3c27_3970V3.2	GLUCOSE-6-PHOSPHATE ISOMERASE 1, CHLOROPLASTIC	1.10425	6.57086e-125	K01810//glucose-6-phosphate isomerase [EC:5.3.1.9]+ko00010//Glycolysis / Gluconeogenesis+ko00030//Pentose phosphate pathway+ko00520//Amino sugar and nucleotide sugar metabolism+ko01100//Metabolic pathways+ko00500//Starch and sucrose metabolism+ko01110//Biosynthesis of secondary metabolites+ko01200//Carbon metabolism
32956907	Pp3c11_25540V3.1	Nucleotide diphosphatase / Nucleotide pyrophosphatase	1.95807	1.63228e-99	K01513//ectonucleotide pyrophosphatase/phosphodiesterase family member 1/3 [EC:3.1.4.1 3.6.1.9]+ko00740//Riboflavin metabolism+ko00230//Purine metabolism+ko00770//Pantothenate and CoA biosynthesis+ko01100//Metabolic pathways+ko00760//Nicotinate and nicotinamide metabolism+ko00500//Starch and sucrose metabolism+ko00240//Pyrimidine metabolism
32956909	Pp3c11_25540V3.3	Nucleotide diphosphatase / Nucleotide pyrophosphatase	1.87456	2.39696e-122	K01513//ectonucleotide pyrophosphatase/phosphodiesterase family member 1/3 [EC:3.1.4.1 3.6.1.9]+ko00740//Riboflavin metabolism+ko00230//Purine metabolism+ko00770//Pantothenate and CoA biosynthesis+ko01100//Metabolic pathways+ko00760//Nicotinate and nicotinamide metabolism+ko00500//Starch and sucrose metabolism+ko00240//Pyrimidine metabolism
32961638	Pp3c14_12850V3.1	Glucose-1-phosphate adenylyltransferase / ADP-glucose synthase	3.90761	0	K00975//glucose-1-phosphate adenylyltransferase [EC:2.7.7.27]+ko00520//Amino sugar and nucleotide sugar metabolism+ko01100//Metabolic pathways+ko00500//Starch and sucrose metabolism+ko01110//Biosynthesis of secondary metabolites
32966229	Pp3c8_16670V3.8	beta-glucosidase (E3.2.1.21)	1.1354	0	K01188//beta-glucosidase [EC:3.2.1.21]+ko01100//Metabolic pathways+ko00500//Starch and sucrose metabolism+ko01110//Biosynthesis of secondary metabolites+ko00460//Cyanoamino acid metabolism+ko00940//Phenylpropanoid biosynthesis
32971151	Pp3c1_5000V3.1	hexokinase (HK)	1.6485	1.9532e-132	K00844//hexokinase [EC:2.7.1.1]+ko00010//Glycolysis / Gluconeogenesis+ko00520//Amino sugar and nucleotide sugar metabolism+ko01100//Metabolic pathways+ko00052//Galactose metabolism+ko00051//Fructose and mannose metabolism+ko00500//Starch and sucrose metabolism+ko01110//Biosynthesis of secondary metabolites+ko01200//Carbon metabolism
32971398	Pp3c1_3040V3.2	Glucose-1-phosphate adenylyltransferase / ADP-glucose synthase	1.14797	0	K00975//glucose-1-phosphate adenylyltransferase [EC:2.7.7.27]+ko00520//Amino sugar and nucleotide sugar metabolism+ko01100//Metabolic pathways+ko00500//Starch and sucrose metabolism+ko01110//Biosynthesis of secondary metabolites
32973438	Pp3c12_3280V3.2	starch synthase (E2.4.1.21, glgA)	1.20223	5.64075e-93	K00703//starch synthase [EC:2.4.1.21]+ko01100//Metabolic pathways+ko00500//Starch and sucrose metabolism+ko01110//Biosynthesis of secondary metabolites
32976519	Pp3c6_12660V3.2	beta-fructofuranosidase (E3.2.1.26, sacA)	1.58736	0	K01193//beta-fructofuranosidase [EC:3.2.1.26]+ko01100//Metabolic pathways+ko00052//Galactose metabolism+ko00500//Starch and sucrose metabolism
32976525	Pp3c6_12660V3.8	beta-fructofuranosidase (E3.2.1.26, sacA)	1.59468	1.62298e-288	K01193//beta-fructofuranosidase [EC:3.2.1.26]+ko01100//Metabolic pathways+ko00052//Galactose metabolism+ko00500//Starch and sucrose metabolism
32980393	Pp3c25_1860V3.1	glucose-6-phosphate isomerase (GPI, pgi)	1.43669	8.84245e-93	K01810//glucose-6-phosphate isomerase [EC:5.3.1.9]+ko00010//Glycolysis / Gluconeogenesis+ko00030//Pentose phosphate pathway+ko00520//Amino sugar and nucleotide sugar metabolism+ko01100//Metabolic pathways+ko00500//Starch and sucrose metabolism+ko01110//Biosynthesis of secondary metabolites+ko01200//Carbon metabolism
32983135	Pp3c18_20850V3.2	granule-bound starch synthase [EC:2.4.1.242] Glc a1-4 Glc (WAXY)	2.4356	0	K13679//granule-bound starch synthase [EC:2.4.1.242]+ko01100//Metabolic pathways+ko00500//Starch and sucrose metabolism+ko01110//Biosynthesis of secondary metabolites
32983141	Pp3c18_12510V3.3	hexokinase (HK)	1.10735	8.30121e-27	K00844//hexokinase [EC:2.7.1.1]+ko00010//Glycolysis / Gluconeogenesis+ko00520//Amino sugar and nucleotide sugar metabolism+ko01100//Metabolic pathways+ko00052//Galactose metabolism+ko00051//Fructose and mannose metabolism+ko00500//Starch and sucrose metabolism+ko01110//Biosynthesis of secondary metabolites+ko01200//Carbon metabolism
32984374	Pp3c16_16680V3.1	GLUCAN ENDO-1,3-BETA-GLUCOSIDASE 5	1.58996	2.25833e-170	K19893//glucan endo-1,3-beta-glucosidase 5/6 [EC:3.2.1.39]+ko00500//Starch and sucrose metabolism;K15429//tRNA (guanine37-N1)-methyltransferase [EC:2.1.1.228]
32984855	Pp3c16_17492V3.1	NA	1.03263	2.97433e-248	K00700//1,4-alpha-glucan branching enzyme [EC:2.4.1.18]+ko01100//Metabolic pathways+ko00500//Starch and sucrose metabolism+ko01110//Biosynthesis of secondary metabolites
32986202	Pp3c16_13360V3.2	1,4-alpha-glucan branching enzyme / Glycogen branching enzyme	1.79102	0	K00700//1,4-alpha-glucan branching enzyme [EC:2.4.1.18]+ko01100//Metabolic pathways+ko00500//Starch and sucrose metabolism+ko01110//Biosynthesis of secondary metabolites
Alanine, aspartate and glutamate metabolism
Gene ID	Transcripts	Description	log2(A/W)	Pvalue(W-vs-A)	Kegg Orthology
32901102	Pp3c10_1870V3.5	Aspartate aminotransferase/Glutamic oxaloacetic transaminase AAT1/GOT2	1.21968	6.84263e-67	K00811//aspartate aminotransferase, chloroplastic [EC:2.6.1.1]+ko00250//Alanine, aspartate and glutamate metabolism+ko00220//Arginine biosynthesis+ko00330//Arginine and proline metabolism+ko01230//Biosynthesis of amino acids+ko00960//Tropane, piperidine and pyridine alkaloid biosynthesis+ko00350//Tyrosine metabolism+ko01100//Metabolic pathways+ko00950//Isoquinoline alkaloid biosynthesis+ko01110//…
32901106	Pp3c10_1870V3.4	Aspartate aminotransferase/Glutamic oxaloacetic transaminase AAT1/GOT2	1.07193	2.90011e-39	K00811//aspartate aminotransferase, chloroplastic [EC:2.6.1.1]+ko00250//Alanine, aspartate and glutamate metabolism+ko00220//Arginine biosynthesis+ko00330//Arginine and proline metabolism+ko01230//Biosynthesis of amino acids+ko00960//Tropane, piperidine and pyridine alkaloid biosynthesis+ko00350//Tyrosine metabolism+ko01100//Metabolic pathways+ko00950//Isoquinoline alkaloid biosynthesis+ko01110//…
32912753	Pp3c9_15130V3.1	L-aspartate oxidase (nadB)	2.82017	0	K00278//L-aspartate oxidase [EC:1.4.3.16]+ko00250//Alanine, aspartate and glutamate metabolism+ko01100//Metabolic pathways+ko00760//Nicotinate and nicotinamide metabolism
32914359	Pp3c21_2850V3.4	MYB FAMILY TRANSCRIPTION FACTOR APL	1.89633	4.52949e-222	K06236//collagen, type I, alpha+ko04933//AGE-RAGE signaling pathway in diabetic complications;K01940//argininosuccinate synthase [EC:6.3.4.5]+ko00250//Alanine, aspartate and glutamate metabolism+ko00220//Arginine biosynthesis+ko01230//Biosynthesis of amino acids+ko01100//Metabolic pathways+ko01110//Biosynthesis of secondary metabolites;K22218//protein-tyrosine sulfotransferase [EC:2.8.2.20];K1449…
32914360	Pp3c21_2850V3.5	MYB FAMILY TRANSCRIPTION FACTOR APL	1.03225	1.07672e-119	K06236//collagen, type I, alpha+ko04933//AGE-RAGE signaling pathway in diabetic complications;K01940//argininosuccinate synthase [EC:6.3.4.5]+ko00250//Alanine, aspartate and glutamate metabolism+ko00220//Arginine biosynthesis+ko01230//Biosynthesis of amino acids+ko01100//Metabolic pathways+ko01110//Biosynthesis of secondary metabolites;K22218//protein-tyrosine sulfotransferase [EC:2.8.2.20];K1449…
32914584	Pp3c21_12100V3.2	alanine-glyoxylate transaminase / serine-glyoxylate transaminase / serine-pyruvate transaminase (AGXT)	1.39558	0	K00830//alanine-glyoxylate transaminase / serine-glyoxylate transaminase / serine-pyruvate transaminase [EC:2.6.1.44 2.6.1.45 2.6.1.51]+ko00250//Alanine, aspartate and glutamate metabolism+ko04146//Peroxisome+ko01100//Metabolic pathways+ko01110//Biosynthesis of secondary metabolites+ko00260//Glycine, serine and threonine metabolism+ko01200//Carbon metabolism+ko00630//Glyoxylate and dicarboxylate …
32915516	Pp3c21_9940V3.5	TYPE-1 GLUTAMINE SYNTHETASE 1	1.09603	2.8277e-73	K01915//glutamine synthetase [EC:6.3.1.2]+ko00250//Alanine, aspartate and glutamate metabolism+ko00910//Nitrogen metabolism+ko00220//Arginine biosynthesis+ko01230//Biosynthesis of amino acids+ko01100//Metabolic pathways+ko00630//Glyoxylate and dicarboxylate metabolism
32916346	Pp3c21_8940V3.1	GLUTAMINE SYNTHETASE // SUBFAMILY NOT NAMED	1.41555	4.13298e-199	K01915//glutamine synthetase [EC:6.3.1.2]+ko00250//Alanine, aspartate and glutamate metabolism+ko00910//Nitrogen metabolism+ko00220//Arginine biosynthesis+ko01230//Biosynthesis of amino acids+ko01100//Metabolic pathways+ko00630//Glyoxylate and dicarboxylate metabolism
32916347	Pp3c21_8940V3.2	GLUTAMINE SYNTHETASE // SUBFAMILY NOT NAMED	1.82933	0	K01915//glutamine synthetase [EC:6.3.1.2]+ko00250//Alanine, aspartate and glutamate metabolism+ko00910//Nitrogen metabolism+ko00220//Arginine biosynthesis+ko01230//Biosynthesis of amino acids+ko01100//Metabolic pathways+ko00630//Glyoxylate and dicarboxylate metabolism
32916348	Pp3c21_8940V3.3	GLUTAMINE SYNTHETASE // SUBFAMILY NOT NAMED	1.45205	1.53528e-53	K01915//glutamine synthetase [EC:6.3.1.2]+ko00250//Alanine, aspartate and glutamate metabolism+ko00910//Nitrogen metabolism+ko00220//Arginine biosynthesis+ko01230//Biosynthesis of amino acids+ko01100//Metabolic pathways+ko00630//Glyoxylate and dicarboxylate metabolism
32916758	Pp3c21_8810V3.2	GLUTAMINE SYNTHETASE // SUBFAMILY NOT NAMED	2.0848	0	K01915//glutamine synthetase [EC:6.3.1.2]+ko00250//Alanine, aspartate and glutamate metabolism+ko00910//Nitrogen metabolism+ko00220//Arginine biosynthesis+ko01230//Biosynthesis of amino acids+ko01100//Metabolic pathways+ko00630//Glyoxylate and dicarboxylate metabolism
32941835	Pp3c3_20260V3.1	Glutamate dehydrogenase (NAD(P)(+)) / Glutamic dehydrogenase	1.08281	9.71314e-28	K00261//glutamate dehydrogenase (NAD(P)+) [EC:1.4.1.3]+ko00250//Alanine, aspartate and glutamate metabolism+ko00910//Nitrogen metabolism+ko00220//Arginine biosynthesis+ko01100//Metabolic pathways+ko01200//Carbon metabolism
32944068	Pp3c3_30850V3.3	Amidophosphoribosyltransferase / Phosphoribosyldiphosphate 5-amidotransferase	1.30493	8.58835e-76	K00764//amidophosphoribosyltransferase [EC:2.4.2.14]+ko00250//Alanine, aspartate and glutamate metabolism+ko00230//Purine metabolism+ko01100//Metabolic pathways+ko01110//Biosynthesis of secondary metabolites
32944658	Pp3c3_30900V3.2	Amidophosphoribosyltransferase / Phosphoribosyldiphosphate 5-amidotransferase	1.43423	1.20381e-91	K00764//amidophosphoribosyltransferase [EC:2.4.2.14]+ko00250//Alanine, aspartate and glutamate metabolism+ko00230//Purine metabolism+ko01100//Metabolic pathways+ko01110//Biosynthesis of secondary metabolites
32955448	Pp3c5_10250V3.2	Gamma-glutamyltransferase / Glutamyl transpeptidase // Alanine transaminase / Glutamic--pyruvic transaminase // Glycine transaminase / Glycine aminotransferase // Alanine--glyoxylate transaminase / Alanine--glyoxylate aminotransferase	1.7305	0	K14272//glutamate--glyoxylate aminotransferase [EC:2.6.1.4 2.6.1.2 2.6.1.44]+ko00250//Alanine, aspartate and glutamate metabolism+ko00220//Arginine biosynthesis+ko01230//Biosynthesis of amino acids+ko01100//Metabolic pathways+ko01110//Biosynthesis of secondary metabolites+ko00710//Carbon fixation in photosynthetic organisms+ko01210//2-Oxocarboxylic acid metabolism+ko00260//Glycine, serine and thr…
32963306	Pp3c14_8740V3.2	glutamate synthase (NADPH/NADH) (GLT1)	1.46995	0	K00264//glutamate synthase (NADH) [EC:1.4.1.14]+ko00250//Alanine, aspartate and glutamate metabolism+ko00910//Nitrogen metabolism+ko01230//Biosynthesis of amino acids+ko01100//Metabolic pathways+ko01110//Biosynthesis of secondary metabolites
32963413	Pp3c8_7810V3.2	glutamate decarboxylase (E4.1.1.15, gadB, gadA, GAD)	1.12919	4.15883e-50	K01580//glutamate decarboxylase [EC:4.1.1.15]+ko00410//beta-Alanine metabolism+ko00250//Alanine, aspartate and glutamate metabolism+ko00430//Taurine and hypotaurine metabolism+ko01100//Metabolic pathways+ko00650//Butanoate metabolism+ko01110//Biosynthesis of secondary metabolites
32964627	Pp3c8_13280V3.5	GLUTAMATE DEHYDROGENASE // SUBFAMILY NOT NAMED	1.08781	1.73976e-101	K00261//glutamate dehydrogenase (NAD(P)+) [EC:1.4.1.3]+ko00250//Alanine, aspartate and glutamate metabolism+ko00910//Nitrogen metabolism+ko00220//Arginine biosynthesis+ko01100//Metabolic pathways+ko01200//Carbon metabolism
32964628	Pp3c8_13280V3.6	GLUTAMATE DEHYDROGENASE // SUBFAMILY NOT NAMED	1.75521	7.40011e-77	K00261//glutamate dehydrogenase (NAD(P)+) [EC:1.4.1.3]+ko00250//Alanine, aspartate and glutamate metabolism+ko00910//Nitrogen metabolism+ko00220//Arginine biosynthesis+ko01100//Metabolic pathways+ko01200//Carbon metabolism
32979327	Pp3c25_700V3.1	Gamma-glutamyltransferase / Glutamyl transpeptidase // Alanine transaminase / Glutamic--pyruvic transaminase // Glycine transaminase / Glycine aminotransferase // Alanine--glyoxylate transaminase / Alanine--glyoxylate aminotransferase	2.45983	0	K14272//glutamate--glyoxylate aminotransferase [EC:2.6.1.4 2.6.1.2 2.6.1.44]+ko00250//Alanine, aspartate and glutamate metabolism+ko00220//Arginine biosynthesis+ko01230//Biosynthesis of amino acids+ko01100//Metabolic pathways+ko01110//Biosynthesis of secondary metabolites+ko00710//Carbon fixation in photosynthetic organisms+ko01210//2-Oxocarboxylic acid metabolism+ko00260//Glycine, serine and thr…
32982471	Pp3c18_8240V3.2	alanine-glyoxylate transaminase / serine-glyoxylate transaminase / serine-pyruvate transaminase (AGXT)	1.84649	0	K00830//alanine-glyoxylate transaminase / serine-glyoxylate transaminase / serine-pyruvate transaminase [EC:2.6.1.44 2.6.1.45 2.6.1.51]+ko00250//Alanine, aspartate and glutamate metabolism+ko04146//Peroxisome+ko01100//Metabolic pathways+ko01110//Biosynthesis of secondary metabolites+ko00260//Glycine, serine and threonine metabolism+ko01200//Carbon metabolism+ko00630//Glyoxylate and dicarboxylate …
32982949	Pp3c18_20920V3.6	MYB FAMILY TRANSCRIPTION FACTOR APL	1.35242	6.80291e-110	K06236//collagen, type I, alpha+ko04933//AGE-RAGE signaling pathway in diabetic complications;K14491//two-component response regulator ARR-B family+ko04075//Plant hormone signal transduction;K01940//argininosuccinate synthase [EC:6.3.4.5]+ko00250//Alanine, aspartate and glutamate metabolism+ko00220//Arginine biosynthesis+ko01230//Biosynthesis of amino acids+ko01100//Metabolic pathways+ko01110//Bi…
32983393	Pp3c18_10760V3.1	GLUTAMINE SYNTHETASE // SUBFAMILY NOT NAMED	1.05305	0	K01915//glutamine synthetase [EC:6.3.1.2]+ko00250//Alanine, aspartate and glutamate metabolism+ko00910//Nitrogen metabolism+ko00220//Arginine biosynthesis+ko01230//Biosynthesis of amino acids+ko01100//Metabolic pathways+ko00630//Glyoxylate and dicarboxylate metabolism
32983472	Pp3c18_10780V3.1	GLUTAMINE SYNTHETASE // SUBFAMILY NOT NAMED	2.77463	0	K01915//glutamine synthetase [EC:6.3.1.2]+ko00250//Alanine, aspartate and glutamate metabolism+ko00910//Nitrogen metabolism+ko00220//Arginine biosynthesis+ko01230//Biosynthesis of amino acids+ko01100//Metabolic pathways+ko00630//Glyoxylate and dicarboxylate metabolism
32983597	Pp3c16_6730V3.1	Gamma-glutamyltransferase / Glutamyl transpeptidase // Alanine transaminase / Glutamic--pyruvic transaminase // Glycine transaminase / Glycine aminotransferase // Alanine--glyoxylate transaminase / Alanine--glyoxylate aminotransferase	1.15334	8.35638e-204	K14272//glutamate--glyoxylate aminotransferase [EC:2.6.1.4 2.6.1.2 2.6.1.44]+ko00250//Alanine, aspartate and glutamate metabolism+ko00220//Arginine biosynthesis+ko01230//Biosynthesis of amino acids+ko01100//Metabolic pathways+ko01110//Biosynthesis of secondary metabolites+ko00710//Carbon fixation in photosynthetic organisms+ko01210//2-Oxocarboxylic acid metabolism+ko00260//Glycine, serine and thr…
Nitrogen metabolism
Gene ID	Transcripts	Description	log2(A/W)	Pvalue(W-vs-A)	Kegg Orthology
32915516	Pp3c21_9940V3.5	TYPE-1 GLUTAMINE SYNTHETASE 1	1.09603	2.8277e-73	K01915//glutamine synthetase [EC:6.3.1.2]+ko00250//Alanine, aspartate and glutamate metabolism+ko00910//Nitrogen metabolism+ko00220//Arginine biosynthesis+ko01230//Biosynthesis of amino acids+ko01100//Metabolic pathways+ko00630//Glyoxylate and dicarboxylate metabolism
32916346	Pp3c21_8940V3.1	GLUTAMINE SYNTHETASE // SUBFAMILY NOT NAMED	1.41555	4.13298e-199	K01915//glutamine synthetase [EC:6.3.1.2]+ko00250//Alanine, aspartate and glutamate metabolism+ko00910//Nitrogen metabolism+ko00220//Arginine biosynthesis+ko01230//Biosynthesis of amino acids+ko01100//Metabolic pathways+ko00630//Glyoxylate and dicarboxylate metabolism
32916347	Pp3c21_8940V3.2	GLUTAMINE SYNTHETASE // SUBFAMILY NOT NAMED	1.82933	0	K01915//glutamine synthetase [EC:6.3.1.2]+ko00250//Alanine, aspartate and glutamate metabolism+ko00910//Nitrogen metabolism+ko00220//Arginine biosynthesis+ko01230//Biosynthesis of amino acids+ko01100//Metabolic pathways+ko00630//Glyoxylate and dicarboxylate metabolism
32916348	Pp3c21_8940V3.3	GLUTAMINE SYNTHETASE // SUBFAMILY NOT NAMED	1.45205	1.53528e-53	K01915//glutamine synthetase [EC:6.3.1.2]+ko00250//Alanine, aspartate and glutamate metabolism+ko00910//Nitrogen metabolism+ko00220//Arginine biosynthesis+ko01230//Biosynthesis of amino acids+ko01100//Metabolic pathways+ko00630//Glyoxylate and dicarboxylate metabolism
32916758	Pp3c21_8810V3.2	GLUTAMINE SYNTHETASE // SUBFAMILY NOT NAMED	2.0848	0	K01915//glutamine synthetase [EC:6.3.1.2]+ko00250//Alanine, aspartate and glutamate metabolism+ko00910//Nitrogen metabolism+ko00220//Arginine biosynthesis+ko01230//Biosynthesis of amino acids+ko01100//Metabolic pathways+ko00630//Glyoxylate and dicarboxylate metabolism
32923947	Pp3c7_14450V3.2	carbonic anhydrase (cynT, can)	2.00727	0	K01673//carbonic anhydrase [EC:4.2.1.1]+ko00910//Nitrogen metabolism
32923948	Pp3c7_14450V3.3	carbonic anhydrase (cynT, can)	2.10617	0	K01673//carbonic anhydrase [EC:4.2.1.1]+ko00910//Nitrogen metabolism
32923949	Pp3c7_14450V3.4	carbonic anhydrase (cynT, can)	2.93159	0	K01673//carbonic anhydrase [EC:4.2.1.1]+ko00910//Nitrogen metabolism
32941718	Pp3c3_32950V3.1	Formamidase / Formamide amidohydrolase	1.38124	4.41745e-157	K01455//formamidase [EC:3.5.1.49]+ko00910//Nitrogen metabolism+ko00460//Cyanoamino acid metabolism+ko01200//Carbon metabolism+ko00630//Glyoxylate and dicarboxylate metabolism
32941835	Pp3c3_20260V3.1	Glutamate dehydrogenase (NAD(P)(+)) / Glutamic dehydrogenase	1.08281	9.71314e-28	K00261//glutamate dehydrogenase (NAD(P)+) [EC:1.4.1.3]+ko00250//Alanine, aspartate and glutamate metabolism+ko00910//Nitrogen metabolism+ko00220//Arginine biosynthesis+ko01100//Metabolic pathways+ko01200//Carbon metabolism
32962221	Pp3c14_9410V3.2	nitrate reductase (NAD(P)H) (NR)	2.90243	0	K10534//nitrate reductase (NAD(P)H) [EC:1.7.1.1 1.7.1.2 1.7.1.3]+ko00910//Nitrogen metabolism
32963306	Pp3c14_8740V3.2	glutamate synthase (NADPH/NADH) (GLT1)	1.46995	0	K00264//glutamate synthase (NADH) [EC:1.4.1.14]+ko00250//Alanine, aspartate and glutamate metabolism+ko00910//Nitrogen metabolism+ko01230//Biosynthesis of amino acids+ko01100//Metabolic pathways+ko01110//Biosynthesis of secondary metabolites
32964627	Pp3c8_13280V3.5	GLUTAMATE DEHYDROGENASE // SUBFAMILY NOT NAMED	1.08781	1.73976e-101	K00261//glutamate dehydrogenase (NAD(P)+) [EC:1.4.1.3]+ko00250//Alanine, aspartate and glutamate metabolism+ko00910//Nitrogen metabolism+ko00220//Arginine biosynthesis+ko01100//Metabolic pathways+ko01200//Carbon metabolism
32964628	Pp3c8_13280V3.6	GLUTAMATE DEHYDROGENASE // SUBFAMILY NOT NAMED	1.75521	7.40011e-77	K00261//glutamate dehydrogenase (NAD(P)+) [EC:1.4.1.3]+ko00250//Alanine, aspartate and glutamate metabolism+ko00910//Nitrogen metabolism+ko00220//Arginine biosynthesis+ko01100//Metabolic pathways+ko01200//Carbon metabolism
32965150	Pp3c8_17940V3.2	Glutamate synthase (ferredoxin) / Ferredoxin-dependent glutamate synthase	2.32599	0	K00284//glutamate synthase (ferredoxin) [EC:1.4.7.1]+ko00910//Nitrogen metabolism+ko00630//Glyoxylate and dicarboxylate metabolism
32967761	Pp3c1_21840V3.1	DDE superfamily endonuclease (DDE_Tnp_4)	1.1294	5.30001e-42	K22503//aspartyl-tRNA synthetase [EC:6.1.1.12]+ko00970//Aminoacyl-tRNA biosynthesis;K21919//BTB/POZ domain-containing protein KCTD9;K02575//MFS transporter, NNP family, nitrate/nitrite transporter+ko00910//Nitrogen metabolism;K05019//chloride channel, nucleotide-sensitive, 1A+ko03013//RNA transport;K20290//conserved oligomeric Golgi complex subunit 3
32969954	Pp3c1_19190V3.3	carbonic anhydrase (cynT, can)	1.63101	0	K01673//carbonic anhydrase [EC:4.2.1.1]+ko00910//Nitrogen metabolism
32969958	Pp3c1_19190V3.1	carbonic anhydrase (cynT, can)	4.20763	0	K01673//carbonic anhydrase [EC:4.2.1.1]+ko00910//Nitrogen metabolism
32969959	Pp3c1_19190V3.2	carbonic anhydrase (cynT, can)	2.97604	0	K01673//carbonic anhydrase [EC:4.2.1.1]+ko00910//Nitrogen metabolism
32983393	Pp3c18_10760V3.1	GLUTAMINE SYNTHETASE // SUBFAMILY NOT NAMED	1.05305	0	K01915//glutamine synthetase [EC:6.3.1.2]+ko00250//Alanine, aspartate and glutamate metabolism+ko00910//Nitrogen metabolism+ko00220//Arginine biosynthesis+ko01230//Biosynthesis of amino acids+ko01100//Metabolic pathways+ko00630//Glyoxylate and dicarboxylate metabolism
32983472	Pp3c18_10780V3.1	GLUTAMINE SYNTHETASE // SUBFAMILY NOT NAMED	2.77463	0	K01915//glutamine synthetase [EC:6.3.1.2]+ko00250//Alanine, aspartate and glutamate metabolism+ko00910//Nitrogen metabolism+ko00220//Arginine biosynthesis+ko01230//Biosynthesis of amino acids+ko01100//Metabolic pathways+ko00630//Glyoxylate and dicarboxylate metabolism
32986280	Pp3c16_19250V3.2	carbonic anhydrase (cynT, can)	1.11906	9.44166e-52	K01673//carbonic anhydrase [EC:4.2.1.1]+ko00910//Nitrogen metabolism
Glycine, serine and threonine metabolism
Gene ID	Transcripts	Description	log2(A/W)	Pvalue(W-vs-A)	Kegg Orthology
32912882	Pp3c9_15390V3.2	Phosphoserine transaminase / PSAT	1.32249	6.67554e-250	K00831//phosphoserine aminotransferase [EC:2.6.1.52]+ko00750//Vitamin B6 metabolism+ko01230//Biosynthesis of amino acids+ko01100//Metabolic pathways+ko00260//Glycine, serine and threonine metabolism+ko01200//Carbon metabolism
32914584	Pp3c21_12100V3.2	alanine-glyoxylate transaminase / serine-glyoxylate transaminase / serine-pyruvate transaminase (AGXT)	1.39558	0	K00830//alanine-glyoxylate transaminase / serine-glyoxylate transaminase / serine-pyruvate transaminase [EC:2.6.1.44 2.6.1.45 2.6.1.51]+ko00250//Alanine, aspartate and glutamate metabolism+ko04146//Peroxisome+ko01100//Metabolic pathways+ko01110//Biosynthesis of secondary metabolites+ko00260//Glycine, serine and threonine metabolism+ko01200//Carbon metabolism+ko00630//Glyoxylate and dicarboxylate …
32920939	Pp3c4_11810V3.1	SERINE HYDROXYMETHYLTRANSFERASE 6-RELATED	2.32731	0	K00600//glycine hydroxymethyltransferase [EC:2.1.2.1]+ko00670//One carbon pool by folate+ko01230//Biosynthesis of amino acids+ko01100//Metabolic pathways+ko01110//Biosynthesis of secondary metabolites+ko00460//Cyanoamino acid metabolism+ko00260//Glycine, serine and threonine metabolism+ko01200//Carbon metabolism+ko00630//Glyoxylate and dicarboxylate metabolism
32930219	Pp3c13_4850V3.1	Hydroxyphenylpyruvate reductase	1.84453	0	K18606//hydroxyphenylpyruvate reductase [EC:1.1.1.237]+ko00130//Ubiquinone and other terpenoid-quinone biosynthesis+ko00960//Tropane, piperidine and pyridine alkaloid biosynthesis+ko00350//Tyrosine metabolism+ko01110//Biosynthesis of secondary metabolites+ko00360//Phenylalanine metabolism;K15919//glyoxylate/hydroxypyruvate reductase [EC:1.1.1.79 1.1.1.81]+ko01100//Metabolic pathways+ko01110//Bios…
32931204	Pp3c13_13580V3.2	Choline monooxygenase	1.01937	4.49683e-53	K00499//choline monooxygenase [EC:1.14.15.7]+ko00260//Glycine, serine and threonine metabolism
32932263	Pp3c13_1100V3.1	glycine hydroxymethyltransferase (glyA, SHMT)	1.12875	0	K00600//glycine hydroxymethyltransferase [EC:2.1.2.1]+ko00670//One carbon pool by folate+ko01230//Biosynthesis of amino acids+ko01100//Metabolic pathways+ko01110//Biosynthesis of secondary metabolites+ko00460//Cyanoamino acid metabolism+ko00260//Glycine, serine and threonine metabolism+ko01200//Carbon metabolism+ko00630//Glyoxylate and dicarboxylate metabolism
32939834	Pp3c19_20080V3.2	Glycerate dehydrogenase / Hydroxypyruvate reductase	3.15541	0	K15893//glycerate dehydrogenase [EC:1.1.1.29]+ko01100//Metabolic pathways+ko01110//Biosynthesis of secondary metabolites+ko00260//Glycine, serine and threonine metabolism+ko01200//Carbon metabolism+ko00630//Glyoxylate and dicarboxylate metabolism
32939835	Pp3c19_20080V3.3	Glycerate dehydrogenase / Hydroxypyruvate reductase	2.97493	0	K15893//glycerate dehydrogenase [EC:1.1.1.29]+ko01100//Metabolic pathways+ko01110//Biosynthesis of secondary metabolites+ko00260//Glycine, serine and threonine metabolism+ko01200//Carbon metabolism+ko00630//Glyoxylate and dicarboxylate metabolism
32940321	Pp3c3_2990V3.2	Hydroxyphenylpyruvate reductase	1.13018	0	K15919//glyoxylate/hydroxypyruvate reductase [EC:1.1.1.79 1.1.1.81]+ko01100//Metabolic pathways+ko01110//Biosynthesis of secondary metabolites+ko00260//Glycine, serine and threonine metabolism+ko01200//Carbon metabolism+ko00630//Glyoxylate and dicarboxylate metabolism;K18606//hydroxyphenylpyruvate reductase [EC:1.1.1.237]+ko00130//Ubiquinone and other terpenoid-quinone biosynthesis+ko00960//Tropa…
32946630	Pp3c20_7040V3.3	Threonine synthase	1.01222	9.87652e-28	K01733//threonine synthase [EC:4.2.3.1]+ko00750//Vitamin B6 metabolism+ko01230//Biosynthesis of amino acids+ko01100//Metabolic pathways+ko01110//Biosynthesis of secondary metabolites+ko00260//Glycine, serine and threonine metabolism
32951967	Pp3c27_5030V3.2	Glycine dehydrogenase (aminomethyl-transferring) / Glycine-cleavage complex P-protein	1.33898	0	K00281//glycine dehydrogenase [EC:1.4.4.2]+ko01100//Metabolic pathways+ko01110//Biosynthesis of secondary metabolites+ko00260//Glycine, serine and threonine metabolism+ko01200//Carbon metabolism+ko00630//Glyoxylate and dicarboxylate metabolism
32955448	Pp3c5_10250V3.2	Gamma-glutamyltransferase / Glutamyl transpeptidase // Alanine transaminase / Glutamic--pyruvic transaminase // Glycine transaminase / Glycine aminotransferase // Alanine--glyoxylate transaminase / Alanine--glyoxylate aminotransferase	1.7305	0	K14272//glutamate--glyoxylate aminotransferase [EC:2.6.1.4 2.6.1.2 2.6.1.44]+ko00250//Alanine, aspartate and glutamate metabolism+ko00220//Arginine biosynthesis+ko01230//Biosynthesis of amino acids+ko01100//Metabolic pathways+ko01110//Biosynthesis of secondary metabolites+ko00710//Carbon fixation in photosynthetic organisms+ko01210//2-Oxocarboxylic acid metabolism+ko00260//Glycine, serine and thr…
32959193	Pp3c11_15420V3.2	D-3-phosphoglycerate dehydrogenase (serA, PHGDH)	1.58107	0	K00058//D-3-phosphoglycerate dehydrogenase / 2-oxoglutarate reductase [EC:1.1.1.95 1.1.1.399]+ko01230//Biosynthesis of amino acids+ko01100//Metabolic pathways+ko00260//Glycine, serine and threonine metabolism+ko01200//Carbon metabolism
32968622	Pp3c1_27990V3.1	SERINE HYDROXYMETHYLTRANSFERASE 1, MITOCHONDRIAL	1.51894	0	K00600//glycine hydroxymethyltransferase [EC:2.1.2.1]+ko00670//One carbon pool by folate+ko01230//Biosynthesis of amino acids+ko01100//Metabolic pathways+ko01110//Biosynthesis of secondary metabolites+ko00460//Cyanoamino acid metabolism+ko00260//Glycine, serine and threonine metabolism+ko01200//Carbon metabolism+ko00630//Glyoxylate and dicarboxylate metabolism
32968623	Pp3c1_27990V3.2	SERINE HYDROXYMETHYLTRANSFERASE 1, MITOCHONDRIAL	1.61327	0	K00600//glycine hydroxymethyltransferase [EC:2.1.2.1]+ko00670//One carbon pool by folate+ko01230//Biosynthesis of amino acids+ko01100//Metabolic pathways+ko01110//Biosynthesis of secondary metabolites+ko00460//Cyanoamino acid metabolism+ko00260//Glycine, serine and threonine metabolism+ko01200//Carbon metabolism+ko00630//Glyoxylate and dicarboxylate metabolism
32973852	Pp3c12_9500V3.2	aminomethyltransferase (gcvT, AMT)	1.26067	0	K00605//aminomethyltransferase [EC:2.1.2.10]+ko00670//One carbon pool by folate+ko01100//Metabolic pathways+ko01110//Biosynthesis of secondary metabolites+ko00260//Glycine, serine and threonine metabolism+ko01200//Carbon metabolism+ko00630//Glyoxylate and dicarboxylate metabolism
32979327	Pp3c25_700V3.1	Gamma-glutamyltransferase / Glutamyl transpeptidase // Alanine transaminase / Glutamic--pyruvic transaminase // Glycine transaminase / Glycine aminotransferase // Alanine--glyoxylate transaminase / Alanine--glyoxylate aminotransferase	2.45983	0	K14272//glutamate--glyoxylate aminotransferase [EC:2.6.1.4 2.6.1.2 2.6.1.44]+ko00250//Alanine, aspartate and glutamate metabolism+ko00220//Arginine biosynthesis+ko01230//Biosynthesis of amino acids+ko01100//Metabolic pathways+ko01110//Biosynthesis of secondary metabolites+ko00710//Carbon fixation in photosynthetic organisms+ko01210//2-Oxocarboxylic acid metabolism+ko00260//Glycine, serine and thr…
32982471	Pp3c18_8240V3.2	alanine-glyoxylate transaminase / serine-glyoxylate transaminase / serine-pyruvate transaminase (AGXT)	1.84649	0	K00830//alanine-glyoxylate transaminase / serine-glyoxylate transaminase / serine-pyruvate transaminase [EC:2.6.1.44 2.6.1.45 2.6.1.51]+ko00250//Alanine, aspartate and glutamate metabolism+ko04146//Peroxisome+ko01100//Metabolic pathways+ko01110//Biosynthesis of secondary metabolites+ko00260//Glycine, serine and threonine metabolism+ko01200//Carbon metabolism+ko00630//Glyoxylate and dicarboxylate …
32983597	Pp3c16_6730V3.1	Gamma-glutamyltransferase / Glutamyl transpeptidase // Alanine transaminase / Glutamic--pyruvic transaminase // Glycine transaminase / Glycine aminotransferase // Alanine--glyoxylate transaminase / Alanine--glyoxylate aminotransferase	1.15334	8.35638e-204	K14272//glutamate--glyoxylate aminotransferase [EC:2.6.1.4 2.6.1.2 2.6.1.44]+ko00250//Alanine, aspartate and glutamate metabolism+ko00220//Arginine biosynthesis+ko01230//Biosynthesis of amino acids+ko01100//Metabolic pathways+ko01110//Biosynthesis of secondary metabolites+ko00710//Carbon fixation in photosynthetic organisms+ko01210//2-Oxocarboxylic acid metabolism+ko00260//Glycine, serine and thr…
32985589	Pp3c16_4550V3.2	Glycine dehydrogenase (aminomethyl-transferring) / Glycine-cleavage complex P-protein	1.92336	0	K00281//glycine dehydrogenase [EC:1.4.4.2]+ko01100//Metabolic pathways+ko01110//Biosynthesis of secondary metabolites+ko00260//Glycine, serine and threonine metabolism+ko01200//Carbon metabolism+ko00630//Glyoxylate and dicarboxylate metabolism
32985840	Pp3c16_4520V3.2	Glycine dehydrogenase (aminomethyl-transferring) / Glycine-cleavage complex P-protein	1.77877	0	K00281//glycine dehydrogenase [EC:1.4.4.2]+ko01100//Metabolic pathways+ko01110//Biosynthesis of secondary metabolites+ko00260//Glycine, serine and threonine metabolism+ko01200//Carbon metabolism+ko00630//Glyoxylate and dicarboxylate metabolism
Arginine biosynthesis
Gene ID	Transcripts	Description	log2(A/W)	Pvalue(W-vs-A)	Kegg Orthology
32901102	Pp3c10_1870V3.5	Aspartate aminotransferase/Glutamic oxaloacetic transaminase AAT1/GOT2	1.21968	6.84263e-67	K00811//aspartate aminotransferase, chloroplastic [EC:2.6.1.1]+ko00250//Alanine, aspartate and glutamate metabolism+ko00220//Arginine biosynthesis+ko00330//Arginine and proline metabolism+ko01230//Biosynthesis of amino acids+ko00960//Tropane, piperidine and pyridine alkaloid biosynthesis+ko00350//Tyrosine metabolism+ko01100//Metabolic pathways+ko00950//Isoquinoline alkaloid biosynthesis+ko01110//…
32901106	Pp3c10_1870V3.4	Aspartate aminotransferase/Glutamic oxaloacetic transaminase AAT1/GOT2	1.07193	2.90011e-39	K00811//aspartate aminotransferase, chloroplastic [EC:2.6.1.1]+ko00250//Alanine, aspartate and glutamate metabolism+ko00220//Arginine biosynthesis+ko00330//Arginine and proline metabolism+ko01230//Biosynthesis of amino acids+ko00960//Tropane, piperidine and pyridine alkaloid biosynthesis+ko00350//Tyrosine metabolism+ko01100//Metabolic pathways+ko00950//Isoquinoline alkaloid biosynthesis+ko01110//…
32914359	Pp3c21_2850V3.4	MYB FAMILY TRANSCRIPTION FACTOR APL	1.89633	4.52949e-222	K06236//collagen, type I, alpha+ko04933//AGE-RAGE signaling pathway in diabetic complications;K01940//argininosuccinate synthase [EC:6.3.4.5]+ko00250//Alanine, aspartate and glutamate metabolism+ko00220//Arginine biosynthesis+ko01230//Biosynthesis of amino acids+ko01100//Metabolic pathways+ko01110//Biosynthesis of secondary metabolites;K22218//protein-tyrosine sulfotransferase [EC:2.8.2.20];K1449…
32914360	Pp3c21_2850V3.5	MYB FAMILY TRANSCRIPTION FACTOR APL	1.03225	1.07672e-119	K06236//collagen, type I, alpha+ko04933//AGE-RAGE signaling pathway in diabetic complications;K01940//argininosuccinate synthase [EC:6.3.4.5]+ko00250//Alanine, aspartate and glutamate metabolism+ko00220//Arginine biosynthesis+ko01230//Biosynthesis of amino acids+ko01100//Metabolic pathways+ko01110//Biosynthesis of secondary metabolites;K22218//protein-tyrosine sulfotransferase [EC:2.8.2.20];K1449…
32915516	Pp3c21_9940V3.5	TYPE-1 GLUTAMINE SYNTHETASE 1	1.09603	2.8277e-73	K01915//glutamine synthetase [EC:6.3.1.2]+ko00250//Alanine, aspartate and glutamate metabolism+ko00910//Nitrogen metabolism+ko00220//Arginine biosynthesis+ko01230//Biosynthesis of amino acids+ko01100//Metabolic pathways+ko00630//Glyoxylate and dicarboxylate metabolism
32916346	Pp3c21_8940V3.1	GLUTAMINE SYNTHETASE // SUBFAMILY NOT NAMED	1.41555	4.13298e-199	K01915//glutamine synthetase [EC:6.3.1.2]+ko00250//Alanine, aspartate and glutamate metabolism+ko00910//Nitrogen metabolism+ko00220//Arginine biosynthesis+ko01230//Biosynthesis of amino acids+ko01100//Metabolic pathways+ko00630//Glyoxylate and dicarboxylate metabolism
32916347	Pp3c21_8940V3.2	GLUTAMINE SYNTHETASE // SUBFAMILY NOT NAMED	1.82933	0	K01915//glutamine synthetase [EC:6.3.1.2]+ko00250//Alanine, aspartate and glutamate metabolism+ko00910//Nitrogen metabolism+ko00220//Arginine biosynthesis+ko01230//Biosynthesis of amino acids+ko01100//Metabolic pathways+ko00630//Glyoxylate and dicarboxylate metabolism
32916348	Pp3c21_8940V3.3	GLUTAMINE SYNTHETASE // SUBFAMILY NOT NAMED	1.45205	1.53528e-53	K01915//glutamine synthetase [EC:6.3.1.2]+ko00250//Alanine, aspartate and glutamate metabolism+ko00910//Nitrogen metabolism+ko00220//Arginine biosynthesis+ko01230//Biosynthesis of amino acids+ko01100//Metabolic pathways+ko00630//Glyoxylate and dicarboxylate metabolism
32916758	Pp3c21_8810V3.2	GLUTAMINE SYNTHETASE // SUBFAMILY NOT NAMED	2.0848	0	K01915//glutamine synthetase [EC:6.3.1.2]+ko00250//Alanine, aspartate and glutamate metabolism+ko00910//Nitrogen metabolism+ko00220//Arginine biosynthesis+ko01230//Biosynthesis of amino acids+ko01100//Metabolic pathways+ko00630//Glyoxylate and dicarboxylate metabolism
32932330	Pp3c13_170V3.1	NA	1.06205	4.64883e-32	K07739//elongator complex protein 3 [EC:2.3.1.48];K04733//interleukin-1 receptor-associated kinase 4 [EC:2.7.11.1];K00430//peroxidase [EC:1.11.1.7]+ko01100//Metabolic pathways+ko01110//Biosynthesis of secondary metabolites+ko00940//Phenylpropanoid biosynthesis;K00145//N-acetyl-gamma-glutamyl-phosphate reductase [EC:1.2.1.38]+ko00220//Arginine biosynthesis+ko01230//Biosynthesis of amino acids+ko01…
32941835	Pp3c3_20260V3.1	Glutamate dehydrogenase (NAD(P)(+)) / Glutamic dehydrogenase	1.08281	9.71314e-28	K00261//glutamate dehydrogenase (NAD(P)+) [EC:1.4.1.3]+ko00250//Alanine, aspartate and glutamate metabolism+ko00910//Nitrogen metabolism+ko00220//Arginine biosynthesis+ko01100//Metabolic pathways+ko01200//Carbon metabolism
32955448	Pp3c5_10250V3.2	Gamma-glutamyltransferase / Glutamyl transpeptidase // Alanine transaminase / Glutamic--pyruvic transaminase // Glycine transaminase / Glycine aminotransferase // Alanine--glyoxylate transaminase / Alanine--glyoxylate aminotransferase	1.7305	0	K14272//glutamate--glyoxylate aminotransferase [EC:2.6.1.4 2.6.1.2 2.6.1.44]+ko00250//Alanine, aspartate and glutamate metabolism+ko00220//Arginine biosynthesis+ko01230//Biosynthesis of amino acids+ko01100//Metabolic pathways+ko01110//Biosynthesis of secondary metabolites+ko00710//Carbon fixation in photosynthetic organisms+ko01210//2-Oxocarboxylic acid metabolism+ko00260//Glycine, serine and thr…
32964627	Pp3c8_13280V3.5	GLUTAMATE DEHYDROGENASE // SUBFAMILY NOT NAMED	1.08781	1.73976e-101	K00261//glutamate dehydrogenase (NAD(P)+) [EC:1.4.1.3]+ko00250//Alanine, aspartate and glutamate metabolism+ko00910//Nitrogen metabolism+ko00220//Arginine biosynthesis+ko01100//Metabolic pathways+ko01200//Carbon metabolism
32964628	Pp3c8_13280V3.6	GLUTAMATE DEHYDROGENASE // SUBFAMILY NOT NAMED	1.75521	7.40011e-77	K00261//glutamate dehydrogenase (NAD(P)+) [EC:1.4.1.3]+ko00250//Alanine, aspartate and glutamate metabolism+ko00910//Nitrogen metabolism+ko00220//Arginine biosynthesis+ko01100//Metabolic pathways+ko01200//Carbon metabolism
32979327	Pp3c25_700V3.1	Gamma-glutamyltransferase / Glutamyl transpeptidase // Alanine transaminase / Glutamic--pyruvic transaminase // Glycine transaminase / Glycine aminotransferase // Alanine--glyoxylate transaminase / Alanine--glyoxylate aminotransferase	2.45983	0	K14272//glutamate--glyoxylate aminotransferase [EC:2.6.1.4 2.6.1.2 2.6.1.44]+ko00250//Alanine, aspartate and glutamate metabolism+ko00220//Arginine biosynthesis+ko01230//Biosynthesis of amino acids+ko01100//Metabolic pathways+ko01110//Biosynthesis of secondary metabolites+ko00710//Carbon fixation in photosynthetic organisms+ko01210//2-Oxocarboxylic acid metabolism+ko00260//Glycine, serine and thr…
32982949	Pp3c18_20920V3.6	MYB FAMILY TRANSCRIPTION FACTOR APL	1.35242	6.80291e-110	K06236//collagen, type I, alpha+ko04933//AGE-RAGE signaling pathway in diabetic complications;K14491//two-component response regulator ARR-B family+ko04075//Plant hormone signal transduction;K01940//argininosuccinate synthase [EC:6.3.4.5]+ko00250//Alanine, aspartate and glutamate metabolism+ko00220//Arginine biosynthesis+ko01230//Biosynthesis of amino acids+ko01100//Metabolic pathways+ko01110//Bi…
32983393	Pp3c18_10760V3.1	GLUTAMINE SYNTHETASE // SUBFAMILY NOT NAMED	1.05305	0	K01915//glutamine synthetase [EC:6.3.1.2]+ko00250//Alanine, aspartate and glutamate metabolism+ko00910//Nitrogen metabolism+ko00220//Arginine biosynthesis+ko01230//Biosynthesis of amino acids+ko01100//Metabolic pathways+ko00630//Glyoxylate and dicarboxylate metabolism
32983472	Pp3c18_10780V3.1	GLUTAMINE SYNTHETASE // SUBFAMILY NOT NAMED	2.77463	0	K01915//glutamine synthetase [EC:6.3.1.2]+ko00250//Alanine, aspartate and glutamate metabolism+ko00910//Nitrogen metabolism+ko00220//Arginine biosynthesis+ko01230//Biosynthesis of amino acids+ko01100//Metabolic pathways+ko00630//Glyoxylate and dicarboxylate metabolism
32983597	Pp3c16_6730V3.1	Gamma-glutamyltransferase / Glutamyl transpeptidase // Alanine transaminase / Glutamic--pyruvic transaminase // Glycine transaminase / Glycine aminotransferase // Alanine--glyoxylate transaminase / Alanine--glyoxylate aminotransferase	1.15334	8.35638e-204	K14272//glutamate--glyoxylate aminotransferase [EC:2.6.1.4 2.6.1.2 2.6.1.44]+ko00250//Alanine, aspartate and glutamate metabolism+ko00220//Arginine biosynthesis+ko01230//Biosynthesis of amino acids+ko01100//Metabolic pathways+ko01110//Biosynthesis of secondary metabolites+ko00710//Carbon fixation in photosynthetic organisms+ko01210//2-Oxocarboxylic acid metabolism+ko00260//Glycine, serine and thr…
Glycolysis / Gluconeogenesis
Gene ID	Transcripts	Description	log2(A/W)	Pvalue(W-vs-A)	Kegg Orthology
32901935	Pp3c10_6330V3.1	Phosphoglycerate kinase	1.76029	0	K00927//phosphoglycerate kinase [EC:2.7.2.3]+ko00010//Glycolysis / Gluconeogenesis+ko01230//Biosynthesis of amino acids+ko01100//Metabolic pathways+ko01110//Biosynthesis of secondary metabolites+ko00710//Carbon fixation in photosynthetic organisms+ko01200//Carbon metabolism
32907080	Pp3c17_19890V3.5	ALCOHOL DEHYDROGENASE CLASS-3	1.11433	1.22495e-31	K00121//S-(hydroxymethyl)glutathione dehydrogenase / alcohol dehydrogenase [EC:1.1.1.284 1.1.1.1]+ko00010//Glycolysis / Gluconeogenesis+ko00350//Tyrosine metabolism+ko01100//Metabolic pathways+ko01110//Biosynthesis of secondary metabolites+ko00071//Fatty acid degradation+ko01200//Carbon metabolism
32909853	Pp3c24_16410V3.5	glyceraldehyde 3-phosphate dehydrogenase (GAPDH, gapA)	1.59064	3.10205e-91	K00134//glyceraldehyde 3-phosphate dehydrogenase [EC:1.2.1.12]+ko00010//Glycolysis / Gluconeogenesis+ko01230//Biosynthesis of amino acids+ko01100//Metabolic pathways+ko01110//Biosynthesis of secondary metabolites+ko00710//Carbon fixation in photosynthetic organisms+ko01200//Carbon metabolism
32913169	Pp3c9_17180V3.2	DIHYDROLIPOYLLYSINE-RESIDUE ACETYLTRANSFERASE COMPONENT OF PYRUVATE DEHYDROGENASE COMPLEX, MITOCHONDRIAL	2.19272	3.84202e-212	K00627//pyruvate dehydrogenase E2 component (dihydrolipoamide acetyltransferase) [EC:2.3.1.12]+ko00010//Glycolysis / Gluconeogenesis+ko00020//Citrate cycle (TCA cycle)+ko01100//Metabolic pathways+ko01110//Biosynthesis of secondary metabolites+ko00620//Pyruvate metabolism+ko01200//Carbon metabolism
32914151	Pp3c9_24570V3.4	6-phosphofructokinase 1 (pfkA, PFK)	1.67318	2.13015e-234	K00850//6-phosphofructokinase 1 [EC:2.7.1.11]+ko00010//Glycolysis / Gluconeogenesis+ko00030//Pentose phosphate pathway+ko01230//Biosynthesis of amino acids+ko03018//RNA degradation+ko01100//Metabolic pathways+ko00052//Galactose metabolism+ko00051//Fructose and mannose metabolism+ko01110//Biosynthesis of secondary metabolites+ko01200//Carbon metabolism
32914863	Pp3c21_9980V3.2	FRUCTOSE-BISPHOSPHATE ALDOLASE 3, CHLOROPLASTIC-RELATED	2.61689	0	K01623//fructose-bisphosphate aldolase, class I [EC:4.1.2.13]+ko00010//Glycolysis / Gluconeogenesis+ko00030//Pentose phosphate pathway+ko01230//Biosynthesis of amino acids+ko01100//Metabolic pathways+ko00051//Fructose and mannose metabolism+ko01110//Biosynthesis of secondary metabolites+ko00710//Carbon fixation in photosynthetic organisms+ko01200//Carbon metabolism
32914864	Pp3c21_9980V3.3	FRUCTOSE-BISPHOSPHATE ALDOLASE 3, CHLOROPLASTIC-RELATED	2.82211	0	K01623//fructose-bisphosphate aldolase, class I [EC:4.1.2.13]+ko00010//Glycolysis / Gluconeogenesis+ko00030//Pentose phosphate pathway+ko01230//Biosynthesis of amino acids+ko01100//Metabolic pathways+ko00051//Fructose and mannose metabolism+ko01110//Biosynthesis of secondary metabolites+ko00710//Carbon fixation in photosynthetic organisms+ko01200//Carbon metabolism
32918927	Pp3c4_20230V3.2	Phosphoglycerate kinase	1.92918	0	K00927//phosphoglycerate kinase [EC:2.7.2.3]+ko00010//Glycolysis / Gluconeogenesis+ko01230//Biosynthesis of amino acids+ko01100//Metabolic pathways+ko01110//Biosynthesis of secondary metabolites+ko00710//Carbon fixation in photosynthetic organisms+ko01200//Carbon metabolism
32918931	Pp3c4_20230V3.6	Phosphoglycerate kinase	1.75309	0	K00927//phosphoglycerate kinase [EC:2.7.2.3]+ko00010//Glycolysis / Gluconeogenesis+ko01230//Biosynthesis of amino acids+ko01100//Metabolic pathways+ko01110//Biosynthesis of secondary metabolites+ko00710//Carbon fixation in photosynthetic organisms+ko01200//Carbon metabolism
32928485	Pp3c15_2490V3.1	PYRUVATE KINASE-RELATED	2.16206	0	K00873//pyruvate kinase [EC:2.7.1.40]+ko00010//Glycolysis / Gluconeogenesis+ko00230//Purine metabolism+ko01230//Biosynthesis of amino acids+ko01100//Metabolic pathways+ko01110//Biosynthesis of secondary metabolites+ko00620//Pyruvate metabolism+ko01200//Carbon metabolism
32929495	Pp3c15_3340V3.3	Phosphoglucomutase (glucose-cofactor) / Glucose-1-phosphate phosphotransferase	1.59745	1.37069e-149	K01835//phosphoglucomutase [EC:5.4.2.2]+ko00010//Glycolysis / Gluconeogenesis+ko00230//Purine metabolism+ko00030//Pentose phosphate pathway+ko00520//Amino sugar and nucleotide sugar metabolism+ko01100//Metabolic pathways+ko00052//Galactose metabolism+ko00500//Starch and sucrose metabolism+ko01110//Biosynthesis of secondary metabolites
32932298	Pp3c13_20480V3.3	Phosphoglycerate kinase	1.00213	2.57998e-83	K00927//phosphoglycerate kinase [EC:2.7.2.3]+ko00010//Glycolysis / Gluconeogenesis+ko01230//Biosynthesis of amino acids+ko01100//Metabolic pathways+ko01110//Biosynthesis of secondary metabolites+ko00710//Carbon fixation in photosynthetic organisms+ko01200//Carbon metabolism
32940527	Pp3c3_1090V3.3	FRUCTOSE-1,6-BISPHOSPHATASE-RELATED // SUBFAMILY NOT NAMED	1.0213	2.57363e-32	K03841//fructose-1,6-bisphosphatase I [EC:3.1.3.11]+ko00010//Glycolysis / Gluconeogenesis+ko00030//Pentose phosphate pathway+ko01100//Metabolic pathways+ko00051//Fructose and mannose metabolism+ko01110//Biosynthesis of secondary metabolites+ko00710//Carbon fixation in photosynthetic organisms+ko01200//Carbon metabolism
32941106	Pp3c3_5260V3.1	LATE EMBRYOGENESIS ABUNDANT DOMAIN-CONTAINING PROTEIN	1.1239	2.66595e-272	K07889//Ras-related protein Rab-5C+ko04144//Endocytosis+ko04145//Phagosome;K01835//phosphoglucomutase [EC:5.4.2.2]+ko00010//Glycolysis / Gluconeogenesis+ko00230//Purine metabolism+ko00030//Pentose phosphate pathway+ko00520//Amino sugar and nucleotide sugar metabolism+ko01100//Metabolic pathways+ko00052//Galactose metabolism+ko00500//Starch and sucrose metabolism+ko01110//Biosynthesis of secondary…
32941340	Pp3c3_5200V3.1	LATE EMBRYOGENESIS ABUNDANT DOMAIN-CONTAINING PROTEIN	1.07137	1.17294e-43	K01835//phosphoglucomutase [EC:5.4.2.2]+ko00010//Glycolysis / Gluconeogenesis+ko00230//Purine metabolism+ko00030//Pentose phosphate pathway+ko00520//Amino sugar and nucleotide sugar metabolism+ko01100//Metabolic pathways+ko00052//Galactose metabolism+ko00500//Starch and sucrose metabolism+ko01110//Biosynthesis of secondary metabolites;K20254//perilipin-4
32942362	Pp3c3_32190V3.1	PYRUVATE KINASE-RELATED	2.00067	4.45452e-102	K00873//pyruvate kinase [EC:2.7.1.40]+ko00010//Glycolysis / Gluconeogenesis+ko00230//Purine metabolism+ko01230//Biosynthesis of amino acids+ko01100//Metabolic pathways+ko01110//Biosynthesis of secondary metabolites+ko00620//Pyruvate metabolism+ko01200//Carbon metabolism
32944827	Pp3c3_5270V3.1	LATE EMBRYOGENESIS ABUNDANT DOMAIN-CONTAINING PROTEIN	1.07137	1.17294e-43	K01835//phosphoglucomutase [EC:5.4.2.2]+ko00010//Glycolysis / Gluconeogenesis+ko00230//Purine metabolism+ko00030//Pentose phosphate pathway+ko00520//Amino sugar and nucleotide sugar metabolism+ko01100//Metabolic pathways+ko00052//Galactose metabolism+ko00500//Starch and sucrose metabolism+ko01110//Biosynthesis of secondary metabolites;K20254//perilipin-4
32947155	Pp3c20_22210V3.1	acetyl-CoA synthetase (ACSS, acs)	1.12716	0	K01895//acetyl-CoA synthetase [EC:6.2.1.1]+ko00010//Glycolysis / Gluconeogenesis+ko00640//Propanoate metabolism+ko01100//Metabolic pathways+ko01110//Biosynthesis of secondary metabolites+ko00620//Pyruvate metabolism+ko01200//Carbon metabolism+ko00630//Glyoxylate and dicarboxylate metabolism
32947974	Pp3c20_15680V3.1	glyceraldehyde-3-phosphate dehydrogenase (NADP+) (gapN)	1.5971	7.2376e-82	K00131//glyceraldehyde-3-phosphate dehydrogenase (NADP+) [EC:1.2.1.9]+ko00010//Glycolysis / Gluconeogenesis+ko00030//Pentose phosphate pathway+ko01100//Metabolic pathways+ko01200//Carbon metabolism
32950781	Pp3c23_8061V3.1	glyceraldehyde-3-phosphate dehydrogenase (NADP+) (gapN)	2.56579	0	K00131//glyceraldehyde-3-phosphate dehydrogenase (NADP+) [EC:1.2.1.9]+ko00010//Glycolysis / Gluconeogenesis+ko00030//Pentose phosphate pathway+ko01100//Metabolic pathways+ko01200//Carbon metabolism
32952216	Pp3c27_3970V3.2	GLUCOSE-6-PHOSPHATE ISOMERASE 1, CHLOROPLASTIC	1.10425	6.57086e-125	K01810//glucose-6-phosphate isomerase [EC:5.3.1.9]+ko00010//Glycolysis / Gluconeogenesis+ko00030//Pentose phosphate pathway+ko00520//Amino sugar and nucleotide sugar metabolism+ko01100//Metabolic pathways+ko00500//Starch and sucrose metabolism+ko01110//Biosynthesis of secondary metabolites+ko01200//Carbon metabolism
32971151	Pp3c1_5000V3.1	hexokinase (HK)	1.6485	1.9532e-132	K00844//hexokinase [EC:2.7.1.1]+ko00010//Glycolysis / Gluconeogenesis+ko00520//Amino sugar and nucleotide sugar metabolism+ko01100//Metabolic pathways+ko00052//Galactose metabolism+ko00051//Fructose and mannose metabolism+ko00500//Starch and sucrose metabolism+ko01110//Biosynthesis of secondary metabolites+ko01200//Carbon metabolism
32973829	Pp3c12_7590V3.1	Phosphoglycerate kinase	1.05544	5.86162e-45	K00927//phosphoglycerate kinase [EC:2.7.2.3]+ko00010//Glycolysis / Gluconeogenesis+ko01230//Biosynthesis of amino acids+ko01100//Metabolic pathways+ko01110//Biosynthesis of secondary metabolites+ko00710//Carbon fixation in photosynthetic organisms+ko01200//Carbon metabolism
32979617	Pp3c25_9350V3.2	FRUCTOSE-BISPHOSPHATE ALDOLASE // SUBFAMILY NOT NAMED	1.09658	0	K01623//fructose-bisphosphate aldolase, class I [EC:4.1.2.13]+ko00010//Glycolysis / Gluconeogenesis+ko00030//Pentose phosphate pathway+ko01230//Biosynthesis of amino acids+ko01100//Metabolic pathways+ko00051//Fructose and mannose metabolism+ko01110//Biosynthesis of secondary metabolites+ko00710//Carbon fixation in photosynthetic organisms+ko01200//Carbon metabolism
32980393	Pp3c25_1860V3.1	glucose-6-phosphate isomerase (GPI, pgi)	1.43669	8.84245e-93	K01810//glucose-6-phosphate isomerase [EC:5.3.1.9]+ko00010//Glycolysis / Gluconeogenesis+ko00030//Pentose phosphate pathway+ko00520//Amino sugar and nucleotide sugar metabolism+ko01100//Metabolic pathways+ko00500//Starch and sucrose metabolism+ko01110//Biosynthesis of secondary metabolites+ko01200//Carbon metabolism
32983141	Pp3c18_12510V3.3	hexokinase (HK)	1.10735	8.30121e-27	K00844//hexokinase [EC:2.7.1.1]+ko00010//Glycolysis / Gluconeogenesis+ko00520//Amino sugar and nucleotide sugar metabolism+ko01100//Metabolic pathways+ko00052//Galactose metabolism+ko00051//Fructose and mannose metabolism+ko00500//Starch and sucrose metabolism+ko01110//Biosynthesis of secondary metabolites+ko01200//Carbon metabolism
32984491	Pp3c16_18830V3.2	GLUCAN ENDO-1,3-BETA-GLUCOSIDASE 5	2.18034	6.33662e-210	K00850//6-phosphofructokinase 1 [EC:2.7.1.11]+ko00010//Glycolysis / Gluconeogenesis+ko00030//Pentose phosphate pathway+ko01230//Biosynthesis of amino acids+ko03018//RNA degradation+ko01100//Metabolic pathways+ko00052//Galactose metabolism+ko00051//Fructose and mannose metabolism+ko01110//Biosynthesis of secondary metabolites+ko01200//Carbon metabolism
32984492	Pp3c16_18830V3.3	6-phosphofructokinase 1 (pfkA, PFK)	2.4479	0	K00850//6-phosphofructokinase 1 [EC:2.7.1.11]+ko00010//Glycolysis / Gluconeogenesis+ko00030//Pentose phosphate pathway+ko01230//Biosynthesis of amino acids+ko03018//RNA degradation+ko01100//Metabolic pathways+ko00052//Galactose metabolism+ko00051//Fructose and mannose metabolism+ko01110//Biosynthesis of secondary metabolites+ko01200//Carbon metabolism
32984493	Pp3c16_18830V3.4	6-phosphofructokinase 1 (pfkA, PFK)	1.12441	5.71024e-75	K00850//6-phosphofructokinase 1 [EC:2.7.1.11]+ko00010//Glycolysis / Gluconeogenesis+ko00030//Pentose phosphate pathway+ko01230//Biosynthesis of amino acids+ko03018//RNA degradation+ko01100//Metabolic pathways+ko00052//Galactose metabolism+ko00051//Fructose and mannose metabolism+ko01110//Biosynthesis of secondary metabolites+ko01200//Carbon metabolism
Glutathione metabolism
Gene ID	Transcripts	Description	log2(A/W)	Pvalue(W-vs-A)	Kegg Orthology
32900319	Pp3c10_14650V3.1	CATION TRANSPORT REGULATOR-LIKE PROTEIN 2	1.1751	1.3385e-262	K22596//gamma-glutamylcyclotransferase, plant [EC:4.3.2.9]+ko01100//Metabolic pathways+ko00480//Glutathione metabolism
32900929	Pp3c10_3450V3.3	GLUCOSE-6-PHOSPHATE 1-DEHYDROGENASE 2, CHLOROPLASTIC-RELATED	1.42879	7.29065e-51	K00036//glucose-6-phosphate 1-dehydrogenase [EC:1.1.1.49 1.1.1.363]+ko00030//Pentose phosphate pathway+ko01100//Metabolic pathways+ko01110//Biosynthesis of secondary metabolites+ko01200//Carbon metabolism+ko00480//Glutathione metabolism
32907655	Pp3c17_6090V3.1	glutathione S-transferase (GST, gst)	1.64223	0	K00799//glutathione S-transferase [EC:2.5.1.18]+ko00480//Glutathione metabolism
32907658	Pp3c17_6090V3.4	glutathione S-transferase (GST, gst)	1.26016	1.76236e-38	K00799//glutathione S-transferase [EC:2.5.1.18]+ko00480//Glutathione metabolism
32907663	Pp3c17_6090V3.9	glutathione S-transferase (GST, gst)	1.58319	0	K00799//glutathione S-transferase [EC:2.5.1.18]+ko00480//Glutathione metabolism
32910949	Pp3c24_6000V3.2	CYCLIN FAMILY PROTEIN-RELATED	1.18477	1.53876e-79	K01255//leucyl aminopeptidase [EC:3.4.11.1]+ko01100//Metabolic pathways+ko00480//Glutathione metabolism
32912100	Pp3c9_11060V3.3	NITROGEN METABOLIC REGULATION PROTEIN NMR-RELATED // SUBFAMILY NOT NAMED	1.24705	0	K08956//AFG3 family protein [EC:3.4.24.-];K22857//EEF1A lysine methyltransferase 4 [EC:2.1.1.-];K01256//aminopeptidase N [EC:3.4.11.2]+ko01100//Metabolic pathways+ko00480//Glutathione metabolism
32913572	Pp3c9_6890V3.1	METHYLTRANSFERASE-LIKE PROTEIN 17, MITOCHONDRIAL	1.47051	2.21718e-53	K01469//5-oxoprolinase (ATP-hydrolysing) [EC:3.5.2.9]+ko01100//Metabolic pathways+ko00480//Glutathione metabolism
32913573	Pp3c9_6890V3.2	METHYLTRANSFERASE-LIKE PROTEIN 17, MITOCHONDRIAL	1.2995	2.14329e-25	K01469//5-oxoprolinase (ATP-hydrolysing) [EC:3.5.2.9]+ko01100//Metabolic pathways+ko00480//Glutathione metabolism
32918463	Pp3c26_14940V3.3	GST-CONTAINING FLYWCH ZINC-FINGER PROTEIN	1.28411	1.45922e-42	K00799//glutathione S-transferase [EC:2.5.1.18]+ko00480//Glutathione metabolism
32921320	Pp3c4_27460V3.2	GLUTATHIONE PEROXIDASE 2-RELATED	1.27718	0	K00432//glutathione peroxidase [EC:1.11.1.9]+ko00590//Arachidonic acid metabolism+ko00480//Glutathione metabolism
32926834	Pp3c15_16990V3.1	NITROGEN METABOLIC REGULATION PROTEIN NMR-RELATED // SUBFAMILY NOT NAMED	1.45416	0	K08956//AFG3 family protein [EC:3.4.24.-];K22857//EEF1A lysine methyltransferase 4 [EC:2.1.1.-];K00567//methylated-DNA-[protein]-cysteine S-methyltransferase [EC:2.1.1.63];K01256//aminopeptidase N [EC:3.4.11.2]+ko01100//Metabolic pathways+ko00480//Glutathione metabolism
32927183	Pp3c15_16980V3.2	Methylated-DNA--[protein]-cysteine S-methyltransferase / O-6-methylguanine-DNA-alkyltransferase	1.11558	2.19185e-67	K08956//AFG3 family protein [EC:3.4.24.-];K22857//EEF1A lysine methyltransferase 4 [EC:2.1.1.-];K00567//methylated-DNA-[protein]-cysteine S-methyltransferase [EC:2.1.1.63];K01256//aminopeptidase N [EC:3.4.11.2]+ko01100//Metabolic pathways+ko00480//Glutathione metabolism
32928660	Pp3c15_7750V3.4	Serine/threonine kinase TIP30/CC3 // Uncharacterized conserved protein	1.12382	5.67971e-56	K01256//aminopeptidase N [EC:3.4.11.2]+ko01100//Metabolic pathways+ko00480//Glutathione metabolism;K22857//EEF1A lysine methyltransferase 4 [EC:2.1.1.-];K14306//nuclear pore complex protein Nup62+ko03013//RNA transport
32929543	Pp3c15_23900V3.2	glutathione S-transferase (GST, gst)	1.08631	1.06909e-53	K00799//glutathione S-transferase [EC:2.5.1.18]+ko00480//Glutathione metabolism
32931830	Pp3c13_5831V3.1	GLUTATHIONE S-TRANSFERASE-RELATED	1.20203	2.0283e-40	K00799//glutathione S-transferase [EC:2.5.1.18]+ko00480//Glutathione metabolism
32940033	Pp3c19_22940V3.2	5-oxoprolinase (ATP-hydrolyzing) / Pyroglutamase (ATP-hydrolyzing)	1.54927	1.20772e-223	K01469//5-oxoprolinase (ATP-hydrolysing) [EC:3.5.2.9]+ko01100//Metabolic pathways+ko00480//Glutathione metabolism
32946602	Pp3c20_2050V3.2	L-ASCORBATE PEROXIDASE 2, CYTOSOLIC	1.43575	0	K00434//L-ascorbate peroxidase [EC:1.11.1.11]+ko00053//Ascorbate and aldarate metabolism+ko00480//Glutathione metabolism
32969454	Pp3c1_34800V3.2	Glutamate--cysteine ligase / Gamma-glutamylcysteine synthetase	1.09944	2.56557e-93	K01919//glutamate--cysteine ligase [EC:6.3.2.2]+ko01100//Metabolic pathways+ko00270//Cysteine and methionine metabolism+ko00480//Glutathione metabolism
Pentose phosphate pathway
Gene ID	Transcripts	Description	log2(A/W)	Pvalue(W-vs-A)	Kegg Orthology
32900929	Pp3c10_3450V3.3	GLUCOSE-6-PHOSPHATE 1-DEHYDROGENASE 2, CHLOROPLASTIC-RELATED	1.42879	7.29065e-51	K00036//glucose-6-phosphate 1-dehydrogenase [EC:1.1.1.49 1.1.1.363]+ko00030//Pentose phosphate pathway+ko01100//Metabolic pathways+ko01110//Biosynthesis of secondary metabolites+ko01200//Carbon metabolism+ko00480//Glutathione metabolism
32901123	Pp3c10_10680V3.1	transketolase (E2.2.1.1, tktA, tktB)	1.67061	0	K00615//transketolase [EC:2.2.1.1]+ko00030//Pentose phosphate pathway+ko01230//Biosynthesis of amino acids+ko01100//Metabolic pathways+ko01110//Biosynthesis of secondary metabolites+ko00710//Carbon fixation in photosynthetic organisms+ko01200//Carbon metabolism
32901805	Pp3c10_10220V3.2	transketolase (E2.2.1.1, tktA, tktB)	1.1225	0	K00615//transketolase [EC:2.2.1.1]+ko00030//Pentose phosphate pathway+ko01230//Biosynthesis of amino acids+ko01100//Metabolic pathways+ko01110//Biosynthesis of secondary metabolites+ko00710//Carbon fixation in photosynthetic organisms+ko01200//Carbon metabolism
32914151	Pp3c9_24570V3.4	6-phosphofructokinase 1 (pfkA, PFK)	1.67318	2.13015e-234	K00850//6-phosphofructokinase 1 [EC:2.7.1.11]+ko00010//Glycolysis / Gluconeogenesis+ko00030//Pentose phosphate pathway+ko01230//Biosynthesis of amino acids+ko03018//RNA degradation+ko01100//Metabolic pathways+ko00052//Galactose metabolism+ko00051//Fructose and mannose metabolism+ko01110//Biosynthesis of secondary metabolites+ko01200//Carbon metabolism
32914863	Pp3c21_9980V3.2	FRUCTOSE-BISPHOSPHATE ALDOLASE 3, CHLOROPLASTIC-RELATED	2.61689	0	K01623//fructose-bisphosphate aldolase, class I [EC:4.1.2.13]+ko00010//Glycolysis / Gluconeogenesis+ko00030//Pentose phosphate pathway+ko01230//Biosynthesis of amino acids+ko01100//Metabolic pathways+ko00051//Fructose and mannose metabolism+ko01110//Biosynthesis of secondary metabolites+ko00710//Carbon fixation in photosynthetic organisms+ko01200//Carbon metabolism
32914864	Pp3c21_9980V3.3	FRUCTOSE-BISPHOSPHATE ALDOLASE 3, CHLOROPLASTIC-RELATED	2.82211	0	K01623//fructose-bisphosphate aldolase, class I [EC:4.1.2.13]+ko00010//Glycolysis / Gluconeogenesis+ko00030//Pentose phosphate pathway+ko01230//Biosynthesis of amino acids+ko01100//Metabolic pathways+ko00051//Fructose and mannose metabolism+ko01110//Biosynthesis of secondary metabolites+ko00710//Carbon fixation in photosynthetic organisms+ko01200//Carbon metabolism
32929495	Pp3c15_3340V3.3	Phosphoglucomutase (glucose-cofactor) / Glucose-1-phosphate phosphotransferase	1.59745	1.37069e-149	K01835//phosphoglucomutase [EC:5.4.2.2]+ko00010//Glycolysis / Gluconeogenesis+ko00230//Purine metabolism+ko00030//Pentose phosphate pathway+ko00520//Amino sugar and nucleotide sugar metabolism+ko01100//Metabolic pathways+ko00052//Galactose metabolism+ko00500//Starch and sucrose metabolism+ko01110//Biosynthesis of secondary metabolites
32938237	Pp3c19_7350V3.3	RIBOSE-5-PHOSPHATE ISOMERASE // SUBFAMILY NOT NAMED	1.52094	1.94192e-73	K01807//ribose 5-phosphate isomerase A [EC:5.3.1.6]+ko00030//Pentose phosphate pathway+ko01230//Biosynthesis of amino acids+ko01100//Metabolic pathways+ko01110//Biosynthesis of secondary metabolites+ko00710//Carbon fixation in photosynthetic organisms+ko01200//Carbon metabolism
32940527	Pp3c3_1090V3.3	FRUCTOSE-1,6-BISPHOSPHATASE-RELATED // SUBFAMILY NOT NAMED	1.0213	2.57363e-32	K03841//fructose-1,6-bisphosphatase I [EC:3.1.3.11]+ko00010//Glycolysis / Gluconeogenesis+ko00030//Pentose phosphate pathway+ko01100//Metabolic pathways+ko00051//Fructose and mannose metabolism+ko01110//Biosynthesis of secondary metabolites+ko00710//Carbon fixation in photosynthetic organisms+ko01200//Carbon metabolism
32941106	Pp3c3_5260V3.1	LATE EMBRYOGENESIS ABUNDANT DOMAIN-CONTAINING PROTEIN	1.1239	2.66595e-272	K07889//Ras-related protein Rab-5C+ko04144//Endocytosis+ko04145//Phagosome;K01835//phosphoglucomutase [EC:5.4.2.2]+ko00010//Glycolysis / Gluconeogenesis+ko00230//Purine metabolism+ko00030//Pentose phosphate pathway+ko00520//Amino sugar and nucleotide sugar metabolism+ko01100//Metabolic pathways+ko00052//Galactose metabolism+ko00500//Starch and sucrose metabolism+ko01110//Biosynthesis of secondary…
32941340	Pp3c3_5200V3.1	LATE EMBRYOGENESIS ABUNDANT DOMAIN-CONTAINING PROTEIN	1.07137	1.17294e-43	K01835//phosphoglucomutase [EC:5.4.2.2]+ko00010//Glycolysis / Gluconeogenesis+ko00230//Purine metabolism+ko00030//Pentose phosphate pathway+ko00520//Amino sugar and nucleotide sugar metabolism+ko01100//Metabolic pathways+ko00052//Galactose metabolism+ko00500//Starch and sucrose metabolism+ko01110//Biosynthesis of secondary metabolites;K20254//perilipin-4
32944827	Pp3c3_5270V3.1	LATE EMBRYOGENESIS ABUNDANT DOMAIN-CONTAINING PROTEIN	1.07137	1.17294e-43	K01835//phosphoglucomutase [EC:5.4.2.2]+ko00010//Glycolysis / Gluconeogenesis+ko00230//Purine metabolism+ko00030//Pentose phosphate pathway+ko00520//Amino sugar and nucleotide sugar metabolism+ko01100//Metabolic pathways+ko00052//Galactose metabolism+ko00500//Starch and sucrose metabolism+ko01110//Biosynthesis of secondary metabolites;K20254//perilipin-4
32947974	Pp3c20_15680V3.1	glyceraldehyde-3-phosphate dehydrogenase (NADP+) (gapN)	1.5971	7.2376e-82	K00131//glyceraldehyde-3-phosphate dehydrogenase (NADP+) [EC:1.2.1.9]+ko00010//Glycolysis / Gluconeogenesis+ko00030//Pentose phosphate pathway+ko01100//Metabolic pathways+ko01200//Carbon metabolism
32950781	Pp3c23_8061V3.1	glyceraldehyde-3-phosphate dehydrogenase (NADP+) (gapN)	2.56579	0	K00131//glyceraldehyde-3-phosphate dehydrogenase (NADP+) [EC:1.2.1.9]+ko00010//Glycolysis / Gluconeogenesis+ko00030//Pentose phosphate pathway+ko01100//Metabolic pathways+ko01200//Carbon metabolism
32952216	Pp3c27_3970V3.2	GLUCOSE-6-PHOSPHATE ISOMERASE 1, CHLOROPLASTIC	1.10425	6.57086e-125	K01810//glucose-6-phosphate isomerase [EC:5.3.1.9]+ko00010//Glycolysis / Gluconeogenesis+ko00030//Pentose phosphate pathway+ko00520//Amino sugar and nucleotide sugar metabolism+ko01100//Metabolic pathways+ko00500//Starch and sucrose metabolism+ko01110//Biosynthesis of secondary metabolites+ko01200//Carbon metabolism
32979617	Pp3c25_9350V3.2	FRUCTOSE-BISPHOSPHATE ALDOLASE // SUBFAMILY NOT NAMED	1.09658	0	K01623//fructose-bisphosphate aldolase, class I [EC:4.1.2.13]+ko00010//Glycolysis / Gluconeogenesis+ko00030//Pentose phosphate pathway+ko01230//Biosynthesis of amino acids+ko01100//Metabolic pathways+ko00051//Fructose and mannose metabolism+ko01110//Biosynthesis of secondary metabolites+ko00710//Carbon fixation in photosynthetic organisms+ko01200//Carbon metabolism
32980393	Pp3c25_1860V3.1	glucose-6-phosphate isomerase (GPI, pgi)	1.43669	8.84245e-93	K01810//glucose-6-phosphate isomerase [EC:5.3.1.9]+ko00010//Glycolysis / Gluconeogenesis+ko00030//Pentose phosphate pathway+ko00520//Amino sugar and nucleotide sugar metabolism+ko01100//Metabolic pathways+ko00500//Starch and sucrose metabolism+ko01110//Biosynthesis of secondary metabolites+ko01200//Carbon metabolism
32984491	Pp3c16_18830V3.2	GLUCAN ENDO-1,3-BETA-GLUCOSIDASE 5	2.18034	6.33662e-210	K00850//6-phosphofructokinase 1 [EC:2.7.1.11]+ko00010//Glycolysis / Gluconeogenesis+ko00030//Pentose phosphate pathway+ko01230//Biosynthesis of amino acids+ko03018//RNA degradation+ko01100//Metabolic pathways+ko00052//Galactose metabolism+ko00051//Fructose and mannose metabolism+ko01110//Biosynthesis of secondary metabolites+ko01200//Carbon metabolism
32984492	Pp3c16_18830V3.3	6-phosphofructokinase 1 (pfkA, PFK)	2.4479	0	K00850//6-phosphofructokinase 1 [EC:2.7.1.11]+ko00010//Glycolysis / Gluconeogenesis+ko00030//Pentose phosphate pathway+ko01230//Biosynthesis of amino acids+ko03018//RNA degradation+ko01100//Metabolic pathways+ko00052//Galactose metabolism+ko00051//Fructose and mannose metabolism+ko01110//Biosynthesis of secondary metabolites+ko01200//Carbon metabolism
32984493	Pp3c16_18830V3.4	6-phosphofructokinase 1 (pfkA, PFK)	1.12441	5.71024e-75	K00850//6-phosphofructokinase 1 [EC:2.7.1.11]+ko00010//Glycolysis / Gluconeogenesis+ko00030//Pentose phosphate pathway+ko01230//Biosynthesis of amino acids+ko03018//RNA degradation+ko01100//Metabolic pathways+ko00052//Galactose metabolism+ko00051//Fructose and mannose metabolism+ko01110//Biosynthesis of secondary metabolites+ko01200//Carbon metabolism
Galactose metabolism
Gene ID	Transcripts	Description	log2(A/W)	Pvalue(W-vs-A)	Kegg Orthology
32906511	Pp3c17_20460V3.1	UDPglucose--hexose-1-phosphate uridylyltransferase (galT, GALT)	1.12551	2.69503e-57	K00965//UDPglucose--hexose-1-phosphate uridylyltransferase [EC:2.7.7.12]+ko00520//Amino sugar and nucleotide sugar metabolism+ko01100//Metabolic pathways+ko00052//Galactose metabolism
32914151	Pp3c9_24570V3.4	6-phosphofructokinase 1 (pfkA, PFK)	1.67318	2.13015e-234	K00850//6-phosphofructokinase 1 [EC:2.7.1.11]+ko00010//Glycolysis / Gluconeogenesis+ko00030//Pentose phosphate pathway+ko01230//Biosynthesis of amino acids+ko03018//RNA degradation+ko01100//Metabolic pathways+ko00052//Galactose metabolism+ko00051//Fructose and mannose metabolism+ko01110//Biosynthesis of secondary metabolites+ko01200//Carbon metabolism
32917783	Pp3c26_2000V3.3	beta-galactosidase (GLB1, ELNR1)	3.19013	0	K12309//beta-galactosidase [EC:3.2.1.23]+ko00600//Sphingolipid metabolism+ko00604//Glycosphingolipid biosynthesis - ganglio series+ko00531//Glycosaminoglycan degradation+ko00511//Other glycan degradation+ko01100//Metabolic pathways+ko00052//Galactose metabolism
32929495	Pp3c15_3340V3.3	Phosphoglucomutase (glucose-cofactor) / Glucose-1-phosphate phosphotransferase	1.59745	1.37069e-149	K01835//phosphoglucomutase [EC:5.4.2.2]+ko00010//Glycolysis / Gluconeogenesis+ko00230//Purine metabolism+ko00030//Pentose phosphate pathway+ko00520//Amino sugar and nucleotide sugar metabolism+ko01100//Metabolic pathways+ko00052//Galactose metabolism+ko00500//Starch and sucrose metabolism+ko01110//Biosynthesis of secondary metabolites
32930105	Pp3c13_23600V3.5	Ovo and related transcription factors	1.20974	3.29178e-68	K22410//PR domain zinc finger protein 16;K12309//beta-galactosidase [EC:3.2.1.23]+ko00600//Sphingolipid metabolism+ko00604//Glycosphingolipid biosynthesis - ganglio series+ko00531//Glycosaminoglycan degradation+ko00511//Other glycan degradation+ko01100//Metabolic pathways+ko00052//Galactose metabolism;K14412//alpha-1,4-fucosyltransferase [EC:2.4.1.65]+ko01100//Metabolic pathways
32941106	Pp3c3_5260V3.1	LATE EMBRYOGENESIS ABUNDANT DOMAIN-CONTAINING PROTEIN	1.1239	2.66595e-272	K07889//Ras-related protein Rab-5C+ko04144//Endocytosis+ko04145//Phagosome;K01835//phosphoglucomutase [EC:5.4.2.2]+ko00010//Glycolysis / Gluconeogenesis+ko00230//Purine metabolism+ko00030//Pentose phosphate pathway+ko00520//Amino sugar and nucleotide sugar metabolism+ko01100//Metabolic pathways+ko00052//Galactose metabolism+ko00500//Starch and sucrose metabolism+ko01110//Biosynthesis of secondary…
32941340	Pp3c3_5200V3.1	LATE EMBRYOGENESIS ABUNDANT DOMAIN-CONTAINING PROTEIN	1.07137	1.17294e-43	K01835//phosphoglucomutase [EC:5.4.2.2]+ko00010//Glycolysis / Gluconeogenesis+ko00230//Purine metabolism+ko00030//Pentose phosphate pathway+ko00520//Amino sugar and nucleotide sugar metabolism+ko01100//Metabolic pathways+ko00052//Galactose metabolism+ko00500//Starch and sucrose metabolism+ko01110//Biosynthesis of secondary metabolites;K20254//perilipin-4
32941873	Pp3c3_1820V3.3	UDP-glucose 4-epimerase / Uridine diphospho-galactose-4-epimerase // UDP-arabinose 4-epimerase	1.09678	1.06692e-97	K01784//UDP-glucose 4-epimerase [EC:5.1.3.2]+ko00520//Amino sugar and nucleotide sugar metabolism+ko01100//Metabolic pathways+ko00052//Galactose metabolism
32944827	Pp3c3_5270V3.1	LATE EMBRYOGENESIS ABUNDANT DOMAIN-CONTAINING PROTEIN	1.07137	1.17294e-43	K01835//phosphoglucomutase [EC:5.4.2.2]+ko00010//Glycolysis / Gluconeogenesis+ko00230//Purine metabolism+ko00030//Pentose phosphate pathway+ko00520//Amino sugar and nucleotide sugar metabolism+ko01100//Metabolic pathways+ko00052//Galactose metabolism+ko00500//Starch and sucrose metabolism+ko01110//Biosynthesis of secondary metabolites;K20254//perilipin-4
32964282	Pp3c8_24460V3.3	UDP-glucose 4-epimerase / Uridine diphospho-galactose-4-epimerase // UDP-arabinose 4-epimerase	1.22605	1.39736e-48	K01784//UDP-glucose 4-epimerase [EC:5.1.3.2]+ko00520//Amino sugar and nucleotide sugar metabolism+ko01100//Metabolic pathways+ko00052//Galactose metabolism
32964283	Pp3c8_24460V3.2	UDP-glucose 4-epimerase / Uridine diphospho-galactose-4-epimerase // UDP-arabinose 4-epimerase	1.43381	4.20938e-80	K01784//UDP-glucose 4-epimerase [EC:5.1.3.2]+ko00520//Amino sugar and nucleotide sugar metabolism+ko01100//Metabolic pathways+ko00052//Galactose metabolism
32971151	Pp3c1_5000V3.1	hexokinase (HK)	1.6485	1.9532e-132	K00844//hexokinase [EC:2.7.1.1]+ko00010//Glycolysis / Gluconeogenesis+ko00520//Amino sugar and nucleotide sugar metabolism+ko01100//Metabolic pathways+ko00052//Galactose metabolism+ko00051//Fructose and mannose metabolism+ko00500//Starch and sucrose metabolism+ko01110//Biosynthesis of secondary metabolites+ko01200//Carbon metabolism
32971783	Pp3c1_16920V3.4	INDETERMINATE-DOMAIN 12 PROTEIN	1.02989	4.29108e-56	K12309//beta-galactosidase [EC:3.2.1.23]+ko00600//Sphingolipid metabolism+ko00604//Glycosphingolipid biosynthesis - ganglio series+ko00531//Glycosaminoglycan degradation+ko00511//Other glycan degradation+ko01100//Metabolic pathways+ko00052//Galactose metabolism;K22410//PR domain zinc finger protein 16
32976519	Pp3c6_12660V3.2	beta-fructofuranosidase (E3.2.1.26, sacA)	1.58736	0	K01193//beta-fructofuranosidase [EC:3.2.1.26]+ko01100//Metabolic pathways+ko00052//Galactose metabolism+ko00500//Starch and sucrose metabolism
32976525	Pp3c6_12660V3.8	beta-fructofuranosidase (E3.2.1.26, sacA)	1.59468	1.62298e-288	K01193//beta-fructofuranosidase [EC:3.2.1.26]+ko01100//Metabolic pathways+ko00052//Galactose metabolism+ko00500//Starch and sucrose metabolism
32983141	Pp3c18_12510V3.3	hexokinase (HK)	1.10735	8.30121e-27	K00844//hexokinase [EC:2.7.1.1]+ko00010//Glycolysis / Gluconeogenesis+ko00520//Amino sugar and nucleotide sugar metabolism+ko01100//Metabolic pathways+ko00052//Galactose metabolism+ko00051//Fructose and mannose metabolism+ko00500//Starch and sucrose metabolism+ko01110//Biosynthesis of secondary metabolites+ko01200//Carbon metabolism
32984491	Pp3c16_18830V3.2	GLUCAN ENDO-1,3-BETA-GLUCOSIDASE 5	2.18034	6.33662e-210	K00850//6-phosphofructokinase 1 [EC:2.7.1.11]+ko00010//Glycolysis / Gluconeogenesis+ko00030//Pentose phosphate pathway+ko01230//Biosynthesis of amino acids+ko03018//RNA degradation+ko01100//Metabolic pathways+ko00052//Galactose metabolism+ko00051//Fructose and mannose metabolism+ko01110//Biosynthesis of secondary metabolites+ko01200//Carbon metabolism
32984492	Pp3c16_18830V3.3	6-phosphofructokinase 1 (pfkA, PFK)	2.4479	0	K00850//6-phosphofructokinase 1 [EC:2.7.1.11]+ko00010//Glycolysis / Gluconeogenesis+ko00030//Pentose phosphate pathway+ko01230//Biosynthesis of amino acids+ko03018//RNA degradation+ko01100//Metabolic pathways+ko00052//Galactose metabolism+ko00051//Fructose and mannose metabolism+ko01110//Biosynthesis of secondary metabolites+ko01200//Carbon metabolism
32984493	Pp3c16_18830V3.4	6-phosphofructokinase 1 (pfkA, PFK)	1.12441	5.71024e-75	K00850//6-phosphofructokinase 1 [EC:2.7.1.11]+ko00010//Glycolysis / Gluconeogenesis+ko00030//Pentose phosphate pathway+ko01230//Biosynthesis of amino acids+ko03018//RNA degradation+ko01100//Metabolic pathways+ko00052//Galactose metabolism+ko00051//Fructose and mannose metabolism+ko01110//Biosynthesis of secondary metabolites+ko01200//Carbon metabolism
Vitamin B6 metabolism
Gene ID	Transcripts	Description	log2(A/W)	Pvalue(W-vs-A)	Kegg Orthology
32912882	Pp3c9_15390V3.2	Phosphoserine transaminase / PSAT	1.32249	6.67554e-250	K00831//phosphoserine aminotransferase [EC:2.6.1.52]+ko00750//Vitamin B6 metabolism+ko01230//Biosynthesis of amino acids+ko01100//Metabolic pathways+ko00260//Glycine, serine and threonine metabolism+ko01200//Carbon metabolism
32936628	Pp3c2_19610V3.3	NAD(P)H-hydrate epimerase / NAD(P)HX epimerase	1.18398	1.75316e-200	K00275//pyridoxamine 5'-phosphate oxidase [EC:1.4.3.5]+ko00750//Vitamin B6 metabolism+ko01100//Metabolic pathways;K17759//NAD(P)H-hydrate epimerase [EC:5.1.99.6]
32946630	Pp3c20_7040V3.3	Threonine synthase	1.01222	9.87652e-28	K01733//threonine synthase [EC:4.2.3.1]+ko00750//Vitamin B6 metabolism+ko01230//Biosynthesis of amino acids+ko01100//Metabolic pathways+ko01110//Biosynthesis of secondary metabolites+ko00260//Glycine, serine and threonine metabolism
32951588	Pp3c27_4290V3.2	pyridoxal 5'-phosphate synthase pdxS subunit (pdxS, pdx1)	1.5227	1.67628e-140	K06215//pyridoxal 5'-phosphate synthase pdxS subunit [EC:4.3.3.6]+ko00750//Vitamin B6 metabolism
32955414	Pp3c5_13160V3.2	pyridoxal 5'-phosphate synthase pdxS subunit (pdxS, pdx1)	4.67751	0	K06215//pyridoxal 5'-phosphate synthase pdxS subunit [EC:4.3.3.6]+ko00750//Vitamin B6 metabolism
32973047	Pp3c12_10890V3.2	ARYL-ALCOHOL DEHYDROGENASE YPL088W-RELATED	1.26105	0	K14521//N-acetyltransferase 10 [EC:2.3.1.-]+ko03008//Ribosome biogenesis in eukaryotes;K05275//pyridoxine 4-dehydrogenase [EC:1.1.1.65]+ko00750//Vitamin B6 metabolism+ko01100//Metabolic pathways
32976611	Pp3c6_17160V3.1	pyridoxal 5'-phosphate synthase pdxS subunit (pdxS, pdx1)	1.05238	1.98944e-90	K06215//pyridoxal 5'-phosphate synthase pdxS subunit [EC:4.3.3.6]+ko00750//Vitamin B6 metabolism
32981107	Pp3c18_1450V3.2	ALDO-KETO REDUCTASE 1-RELATED	1.19151	1.74128e-216	K05275//pyridoxine 4-dehydrogenase [EC:1.1.1.65]+ko00750//Vitamin B6 metabolism+ko01100//Metabolic pathways
2-Oxocarboxylic acid metabolism
Gene ID	Transcripts	Description	log2(A/W)	Pvalue(W-vs-A)	Kegg Orthology
32899507	Pp3c10_21800V3.2	acetolactate synthase I/II/III large subunit (E2.2.1.6L, ilvB, ilvG, ilvI)	1.36639	0	K01652//acetolactate synthase I/II/III large subunit [EC:2.2.1.6]+ko00290//Valine, leucine and isoleucine biosynthesis+ko00770//Pantothenate and CoA biosynthesis+ko01230//Biosynthesis of amino acids+ko01100//Metabolic pathways+ko00650//Butanoate metabolism+ko01110//Biosynthesis of secondary metabolites+ko01210//2-Oxocarboxylic acid metabolism+ko00660//C5-Branched dibasic acid metabolism
32901102	Pp3c10_1870V3.5	Aspartate aminotransferase/Glutamic oxaloacetic transaminase AAT1/GOT2	1.21968	6.84263e-67	K00811//aspartate aminotransferase, chloroplastic [EC:2.6.1.1]+ko00250//Alanine, aspartate and glutamate metabolism+ko00220//Arginine biosynthesis+ko00330//Arginine and proline metabolism+ko01230//Biosynthesis of amino acids+ko00960//Tropane, piperidine and pyridine alkaloid biosynthesis+ko00350//Tyrosine metabolism+ko01100//Metabolic pathways+ko00950//Isoquinoline alkaloid biosynthesis+ko01110//…
32901106	Pp3c10_1870V3.4	Aspartate aminotransferase/Glutamic oxaloacetic transaminase AAT1/GOT2	1.07193	2.90011e-39	K00811//aspartate aminotransferase, chloroplastic [EC:2.6.1.1]+ko00250//Alanine, aspartate and glutamate metabolism+ko00220//Arginine biosynthesis+ko00330//Arginine and proline metabolism+ko01230//Biosynthesis of amino acids+ko00960//Tropane, piperidine and pyridine alkaloid biosynthesis+ko00350//Tyrosine metabolism+ko01100//Metabolic pathways+ko00950//Isoquinoline alkaloid biosynthesis+ko01110//…
32904144	Pp3c22_2860V3.1	VESICLE-ASSOCIATED PROTEIN 4-2-RELATED	2.25376	1.35043e-183	K01681//aconitate hydratase [EC:4.2.1.3]+ko00020//Citrate cycle (TCA cycle)+ko01230//Biosynthesis of amino acids+ko01100//Metabolic pathways+ko01110//Biosynthesis of secondary metabolites+ko01210//2-Oxocarboxylic acid metabolism+ko01200//Carbon metabolism+ko00630//Glyoxylate and dicarboxylate metabolism;K04733//interleukin-1 receptor-associated kinase 4 [EC:2.7.11.1];K20547//basic endochitinase B…
32914509	Pp3c21_16180V3.4	VESICLE-ASSOCIATED PROTEIN 4-2-RELATED	1.16242	3.85075e-43	K01681//aconitate hydratase [EC:4.2.1.3]+ko00020//Citrate cycle (TCA cycle)+ko01230//Biosynthesis of amino acids+ko01100//Metabolic pathways+ko01110//Biosynthesis of secondary metabolites+ko01210//2-Oxocarboxylic acid metabolism+ko01200//Carbon metabolism+ko00630//Glyoxylate and dicarboxylate metabolism;K04733//interleukin-1 receptor-associated kinase 4 [EC:2.7.11.1];K20547//basic endochitinase B…
32920741	Pp3c4_4420V3.2	2-isopropylmalate synthase (leuA)	1.02631	0	K01649//2-isopropylmalate synthase [EC:2.3.3.13]+ko00290//Valine, leucine and isoleucine biosynthesis+ko01230//Biosynthesis of amino acids+ko01100//Metabolic pathways+ko01110//Biosynthesis of secondary metabolites+ko01210//2-Oxocarboxylic acid metabolism+ko00620//Pyruvate metabolism
32931744	Pp3c13_13320V3.2	B3 DOMAIN-CONTAINING TRANSCRIPTION FACTOR ABI3	1.00859	7.98555e-45	K01653//acetolactate synthase I/III small subunit [EC:2.2.1.6]+ko00290//Valine, leucine and isoleucine biosynthesis+ko00770//Pantothenate and CoA biosynthesis+ko01230//Biosynthesis of amino acids+ko01100//Metabolic pathways+ko00650//Butanoate metabolism+ko01110//Biosynthesis of secondary metabolites+ko01210//2-Oxocarboxylic acid metabolism+ko00660//C5-Branched dibasic acid metabolism;K00654//seri…
32932330	Pp3c13_170V3.1	NA	1.06205	4.64883e-32	K07739//elongator complex protein 3 [EC:2.3.1.48];K04733//interleukin-1 receptor-associated kinase 4 [EC:2.7.11.1];K00430//peroxidase [EC:1.11.1.7]+ko01100//Metabolic pathways+ko01110//Biosynthesis of secondary metabolites+ko00940//Phenylpropanoid biosynthesis;K00145//N-acetyl-gamma-glutamyl-phosphate reductase [EC:1.2.1.38]+ko00220//Arginine biosynthesis+ko01230//Biosynthesis of amino acids+ko01…
32955448	Pp3c5_10250V3.2	Gamma-glutamyltransferase / Glutamyl transpeptidase // Alanine transaminase / Glutamic--pyruvic transaminase // Glycine transaminase / Glycine aminotransferase // Alanine--glyoxylate transaminase / Alanine--glyoxylate aminotransferase	1.7305	0	K14272//glutamate--glyoxylate aminotransferase [EC:2.6.1.4 2.6.1.2 2.6.1.44]+ko00250//Alanine, aspartate and glutamate metabolism+ko00220//Arginine biosynthesis+ko01230//Biosynthesis of amino acids+ko01100//Metabolic pathways+ko01110//Biosynthesis of secondary metabolites+ko00710//Carbon fixation in photosynthetic organisms+ko01210//2-Oxocarboxylic acid metabolism+ko00260//Glycine, serine and thr…
32960107	Pp3c14_21300V3.7	SUBGROUP IIII AMINOTRANSFERASE // SUBFAMILY NOT NAMED	1.93851	1.3156e-304	K00826//branched-chain amino acid aminotransferase [EC:2.6.1.42]+ko00290//Valine, leucine and isoleucine biosynthesis+ko00280//Valine, leucine and isoleucine degradation+ko00770//Pantothenate and CoA biosynthesis+ko01230//Biosynthesis of amino acids+ko01100//Metabolic pathways+ko01110//Biosynthesis of secondary metabolites+ko01210//2-Oxocarboxylic acid metabolism+ko00270//Cysteine and methionine …
32967163	Pp3c1_26600V3.6	B3 DOMAIN-CONTAINING TRANSCRIPTION FACTOR ABI3	1.02781	2.41505e-37	K01653//acetolactate synthase I/III small subunit [EC:2.2.1.6]+ko00290//Valine, leucine and isoleucine biosynthesis+ko00770//Pantothenate and CoA biosynthesis+ko01230//Biosynthesis of amino acids+ko01100//Metabolic pathways+ko00650//Butanoate metabolism+ko01110//Biosynthesis of secondary metabolites+ko01210//2-Oxocarboxylic acid metabolism+ko00660//C5-Branched dibasic acid metabolism;K09287//RAV-…
32969758	Pp3c1_29090V3.1	3-isopropylmalate/(R)-2-methylmalate dehydratase small subunit (leuD)	1.19775	6.29242e-99	K01704//3-isopropylmalate/(R)-2-methylmalate dehydratase small subunit [EC:4.2.1.33 4.2.1.35]+ko00290//Valine, leucine and isoleucine biosynthesis+ko01230//Biosynthesis of amino acids+ko01100//Metabolic pathways+ko01110//Biosynthesis of secondary metabolites+ko01210//2-Oxocarboxylic acid metabolism+ko00660//C5-Branched dibasic acid metabolism
32979327	Pp3c25_700V3.1	Gamma-glutamyltransferase / Glutamyl transpeptidase // Alanine transaminase / Glutamic--pyruvic transaminase // Glycine transaminase / Glycine aminotransferase // Alanine--glyoxylate transaminase / Alanine--glyoxylate aminotransferase	2.45983	0	K14272//glutamate--glyoxylate aminotransferase [EC:2.6.1.4 2.6.1.2 2.6.1.44]+ko00250//Alanine, aspartate and glutamate metabolism+ko00220//Arginine biosynthesis+ko01230//Biosynthesis of amino acids+ko01100//Metabolic pathways+ko01110//Biosynthesis of secondary metabolites+ko00710//Carbon fixation in photosynthetic organisms+ko01210//2-Oxocarboxylic acid metabolism+ko00260//Glycine, serine and thr…
32983597	Pp3c16_6730V3.1	Gamma-glutamyltransferase / Glutamyl transpeptidase // Alanine transaminase / Glutamic--pyruvic transaminase // Glycine transaminase / Glycine aminotransferase // Alanine--glyoxylate transaminase / Alanine--glyoxylate aminotransferase	1.15334	8.35638e-204	K14272//glutamate--glyoxylate aminotransferase [EC:2.6.1.4 2.6.1.2 2.6.1.44]+ko00250//Alanine, aspartate and glutamate metabolism+ko00220//Arginine biosynthesis+ko01230//Biosynthesis of amino acids+ko01100//Metabolic pathways+ko01110//Biosynthesis of secondary metabolites+ko00710//Carbon fixation in photosynthetic organisms+ko01210//2-Oxocarboxylic acid metabolism+ko00260//Glycine, serine and thr…
Amino sugar and nucleotide sugar metabolism
Gene ID	Transcripts	Description	log2(A/W)	Pvalue(W-vs-A)	Kegg Orthology
32904144	Pp3c22_2860V3.1	VESICLE-ASSOCIATED PROTEIN 4-2-RELATED	2.25376	1.35043e-183	K01681//aconitate hydratase [EC:4.2.1.3]+ko00020//Citrate cycle (TCA cycle)+ko01230//Biosynthesis of amino acids+ko01100//Metabolic pathways+ko01110//Biosynthesis of secondary metabolites+ko01210//2-Oxocarboxylic acid metabolism+ko01200//Carbon metabolism+ko00630//Glyoxylate and dicarboxylate metabolism;K04733//interleukin-1 receptor-associated kinase 4 [EC:2.7.11.1];K20547//basic endochitinase B…
32906511	Pp3c17_20460V3.1	UDPglucose--hexose-1-phosphate uridylyltransferase (galT, GALT)	1.12551	2.69503e-57	K00965//UDPglucose--hexose-1-phosphate uridylyltransferase [EC:2.7.7.12]+ko00520//Amino sugar and nucleotide sugar metabolism+ko01100//Metabolic pathways+ko00052//Galactose metabolism
32914509	Pp3c21_16180V3.4	VESICLE-ASSOCIATED PROTEIN 4-2-RELATED	1.16242	3.85075e-43	K01681//aconitate hydratase [EC:4.2.1.3]+ko00020//Citrate cycle (TCA cycle)+ko01230//Biosynthesis of amino acids+ko01100//Metabolic pathways+ko01110//Biosynthesis of secondary metabolites+ko01210//2-Oxocarboxylic acid metabolism+ko01200//Carbon metabolism+ko00630//Glyoxylate and dicarboxylate metabolism;K04733//interleukin-1 receptor-associated kinase 4 [EC:2.7.11.1];K20547//basic endochitinase B…
32914662	Pp3c21_5300V3.2	fructokinase (E2.7.1.4, scrK)	1.06333	5.71806e-87	K00847//fructokinase [EC:2.7.1.4]+ko00520//Amino sugar and nucleotide sugar metabolism+ko01100//Metabolic pathways+ko00051//Fructose and mannose metabolism+ko00500//Starch and sucrose metabolism
32925223	Pp3c7_20320V3.2	SUGAR-1-PHOSPHATE GUANYL TRANSFERASE // SUBFAMILY NOT NAMED	1.01729	1.26814e-183	K00975//glucose-1-phosphate adenylyltransferase [EC:2.7.7.27]+ko00520//Amino sugar and nucleotide sugar metabolism+ko01100//Metabolic pathways+ko00500//Starch and sucrose metabolism+ko01110//Biosynthesis of secondary metabolites
32929495	Pp3c15_3340V3.3	Phosphoglucomutase (glucose-cofactor) / Glucose-1-phosphate phosphotransferase	1.59745	1.37069e-149	K01835//phosphoglucomutase [EC:5.4.2.2]+ko00010//Glycolysis / Gluconeogenesis+ko00230//Purine metabolism+ko00030//Pentose phosphate pathway+ko00520//Amino sugar and nucleotide sugar metabolism+ko01100//Metabolic pathways+ko00052//Galactose metabolism+ko00500//Starch and sucrose metabolism+ko01110//Biosynthesis of secondary metabolites
32934757	Pp3c2_35010V3.1	SUGAR-1-PHOSPHATE GUANYL TRANSFERASE // SUBFAMILY NOT NAMED	2.33039	0	K00975//glucose-1-phosphate adenylyltransferase [EC:2.7.7.27]+ko00520//Amino sugar and nucleotide sugar metabolism+ko01100//Metabolic pathways+ko00500//Starch and sucrose metabolism+ko01110//Biosynthesis of secondary metabolites
32938918	Pp3c19_8410V3.2	GLUCOSE-1-PHOSPHATE ADENYLYLTRANSFERASE LARGE SUBUNIT 2, CHLOROPLASTIC	1.50755	0	K00975//glucose-1-phosphate adenylyltransferase [EC:2.7.7.27]+ko00520//Amino sugar and nucleotide sugar metabolism+ko01100//Metabolic pathways+ko00500//Starch and sucrose metabolism+ko01110//Biosynthesis of secondary metabolites
32941106	Pp3c3_5260V3.1	LATE EMBRYOGENESIS ABUNDANT DOMAIN-CONTAINING PROTEIN	1.1239	2.66595e-272	K07889//Ras-related protein Rab-5C+ko04144//Endocytosis+ko04145//Phagosome;K01835//phosphoglucomutase [EC:5.4.2.2]+ko00010//Glycolysis / Gluconeogenesis+ko00230//Purine metabolism+ko00030//Pentose phosphate pathway+ko00520//Amino sugar and nucleotide sugar metabolism+ko01100//Metabolic pathways+ko00052//Galactose metabolism+ko00500//Starch and sucrose metabolism+ko01110//Biosynthesis of secondary…
32941340	Pp3c3_5200V3.1	LATE EMBRYOGENESIS ABUNDANT DOMAIN-CONTAINING PROTEIN	1.07137	1.17294e-43	K01835//phosphoglucomutase [EC:5.4.2.2]+ko00010//Glycolysis / Gluconeogenesis+ko00230//Purine metabolism+ko00030//Pentose phosphate pathway+ko00520//Amino sugar and nucleotide sugar metabolism+ko01100//Metabolic pathways+ko00052//Galactose metabolism+ko00500//Starch and sucrose metabolism+ko01110//Biosynthesis of secondary metabolites;K20254//perilipin-4
32941873	Pp3c3_1820V3.3	UDP-glucose 4-epimerase / Uridine diphospho-galactose-4-epimerase // UDP-arabinose 4-epimerase	1.09678	1.06692e-97	K01784//UDP-glucose 4-epimerase [EC:5.1.3.2]+ko00520//Amino sugar and nucleotide sugar metabolism+ko01100//Metabolic pathways+ko00052//Galactose metabolism
32944827	Pp3c3_5270V3.1	LATE EMBRYOGENESIS ABUNDANT DOMAIN-CONTAINING PROTEIN	1.07137	1.17294e-43	K01835//phosphoglucomutase [EC:5.4.2.2]+ko00010//Glycolysis / Gluconeogenesis+ko00230//Purine metabolism+ko00030//Pentose phosphate pathway+ko00520//Amino sugar and nucleotide sugar metabolism+ko01100//Metabolic pathways+ko00052//Galactose metabolism+ko00500//Starch and sucrose metabolism+ko01110//Biosynthesis of secondary metabolites;K20254//perilipin-4
32952216	Pp3c27_3970V3.2	GLUCOSE-6-PHOSPHATE ISOMERASE 1, CHLOROPLASTIC	1.10425	6.57086e-125	K01810//glucose-6-phosphate isomerase [EC:5.3.1.9]+ko00010//Glycolysis / Gluconeogenesis+ko00030//Pentose phosphate pathway+ko00520//Amino sugar and nucleotide sugar metabolism+ko01100//Metabolic pathways+ko00500//Starch and sucrose metabolism+ko01110//Biosynthesis of secondary metabolites+ko01200//Carbon metabolism
32961638	Pp3c14_12850V3.1	Glucose-1-phosphate adenylyltransferase / ADP-glucose synthase	3.90761	0	K00975//glucose-1-phosphate adenylyltransferase [EC:2.7.7.27]+ko00520//Amino sugar and nucleotide sugar metabolism+ko01100//Metabolic pathways+ko00500//Starch and sucrose metabolism+ko01110//Biosynthesis of secondary metabolites
32964282	Pp3c8_24460V3.3	UDP-glucose 4-epimerase / Uridine diphospho-galactose-4-epimerase // UDP-arabinose 4-epimerase	1.22605	1.39736e-48	K01784//UDP-glucose 4-epimerase [EC:5.1.3.2]+ko00520//Amino sugar and nucleotide sugar metabolism+ko01100//Metabolic pathways+ko00052//Galactose metabolism
32964283	Pp3c8_24460V3.2	UDP-glucose 4-epimerase / Uridine diphospho-galactose-4-epimerase // UDP-arabinose 4-epimerase	1.43381	4.20938e-80	K01784//UDP-glucose 4-epimerase [EC:5.1.3.2]+ko00520//Amino sugar and nucleotide sugar metabolism+ko01100//Metabolic pathways+ko00052//Galactose metabolism
32971151	Pp3c1_5000V3.1	hexokinase (HK)	1.6485	1.9532e-132	K00844//hexokinase [EC:2.7.1.1]+ko00010//Glycolysis / Gluconeogenesis+ko00520//Amino sugar and nucleotide sugar metabolism+ko01100//Metabolic pathways+ko00052//Galactose metabolism+ko00051//Fructose and mannose metabolism+ko00500//Starch and sucrose metabolism+ko01110//Biosynthesis of secondary metabolites+ko01200//Carbon metabolism
32971398	Pp3c1_3040V3.2	Glucose-1-phosphate adenylyltransferase / ADP-glucose synthase	1.14797	0	K00975//glucose-1-phosphate adenylyltransferase [EC:2.7.7.27]+ko00520//Amino sugar and nucleotide sugar metabolism+ko01100//Metabolic pathways+ko00500//Starch and sucrose metabolism+ko01110//Biosynthesis of secondary metabolites
32980393	Pp3c25_1860V3.1	glucose-6-phosphate isomerase (GPI, pgi)	1.43669	8.84245e-93	K01810//glucose-6-phosphate isomerase [EC:5.3.1.9]+ko00010//Glycolysis / Gluconeogenesis+ko00030//Pentose phosphate pathway+ko00520//Amino sugar and nucleotide sugar metabolism+ko01100//Metabolic pathways+ko00500//Starch and sucrose metabolism+ko01110//Biosynthesis of secondary metabolites+ko01200//Carbon metabolism
32983141	Pp3c18_12510V3.3	hexokinase (HK)	1.10735	8.30121e-27	K00844//hexokinase [EC:2.7.1.1]+ko00010//Glycolysis / Gluconeogenesis+ko00520//Amino sugar and nucleotide sugar metabolism+ko01100//Metabolic pathways+ko00052//Galactose metabolism+ko00051//Fructose and mannose metabolism+ko00500//Starch and sucrose metabolism+ko01110//Biosynthesis of secondary metabolites+ko01200//Carbon metabolism
Pyruvate metabolism
Gene ID	Transcripts	Description	log2(A/W)	Pvalue(W-vs-A)	Kegg Orthology
32912999	Pp3c9_11080V3.2	phosphoenolpyruvate carboxylase (ppc)	1.20004	0	K01595//phosphoenolpyruvate carboxylase [EC:4.1.1.31]+ko01100//Metabolic pathways+ko00710//Carbon fixation in photosynthetic organisms+ko00620//Pyruvate metabolism+ko01200//Carbon metabolism
32913169	Pp3c9_17180V3.2	DIHYDROLIPOYLLYSINE-RESIDUE ACETYLTRANSFERASE COMPONENT OF PYRUVATE DEHYDROGENASE COMPLEX, MITOCHONDRIAL	2.19272	3.84202e-212	K00627//pyruvate dehydrogenase E2 component (dihydrolipoamide acetyltransferase) [EC:2.3.1.12]+ko00010//Glycolysis / Gluconeogenesis+ko00020//Citrate cycle (TCA cycle)+ko01100//Metabolic pathways+ko01110//Biosynthesis of secondary metabolites+ko00620//Pyruvate metabolism+ko01200//Carbon metabolism
32920741	Pp3c4_4420V3.2	2-isopropylmalate synthase (leuA)	1.02631	0	K01649//2-isopropylmalate synthase [EC:2.3.3.13]+ko00290//Valine, leucine and isoleucine biosynthesis+ko01230//Biosynthesis of amino acids+ko01100//Metabolic pathways+ko01110//Biosynthesis of secondary metabolites+ko01210//2-Oxocarboxylic acid metabolism+ko00620//Pyruvate metabolism
32923862	Pp3c7_17220V3.1	Malate dehydrogenase (oxaloacetate-decarboxylating) (NADP(+)) / Pyruvic-malic carboxylase	1.31195	1.33444e-154	K00029//malate dehydrogenase (oxaloacetate-decarboxylating)(NADP+) [EC:1.1.1.40]+ko01100//Metabolic pathways+ko00710//Carbon fixation in photosynthetic organisms+ko00620//Pyruvate metabolism+ko01200//Carbon metabolism
32928485	Pp3c15_2490V3.1	PYRUVATE KINASE-RELATED	2.16206	0	K00873//pyruvate kinase [EC:2.7.1.40]+ko00010//Glycolysis / Gluconeogenesis+ko00230//Purine metabolism+ko01230//Biosynthesis of amino acids+ko01100//Metabolic pathways+ko01110//Biosynthesis of secondary metabolites+ko00620//Pyruvate metabolism+ko01200//Carbon metabolism
32942362	Pp3c3_32190V3.1	PYRUVATE KINASE-RELATED	2.00067	4.45452e-102	K00873//pyruvate kinase [EC:2.7.1.40]+ko00010//Glycolysis / Gluconeogenesis+ko00230//Purine metabolism+ko01230//Biosynthesis of amino acids+ko01100//Metabolic pathways+ko01110//Biosynthesis of secondary metabolites+ko00620//Pyruvate metabolism+ko01200//Carbon metabolism
32947155	Pp3c20_22210V3.1	acetyl-CoA synthetase (ACSS, acs)	1.12716	0	K01895//acetyl-CoA synthetase [EC:6.2.1.1]+ko00010//Glycolysis / Gluconeogenesis+ko00640//Propanoate metabolism+ko01100//Metabolic pathways+ko01110//Biosynthesis of secondary metabolites+ko00620//Pyruvate metabolism+ko01200//Carbon metabolism+ko00630//Glyoxylate and dicarboxylate metabolism
32954100	Pp3c5_14630V3.2	phosphoenolpyruvate carboxylase (ppc)	1.69797	9.17028e-111	K01595//phosphoenolpyruvate carboxylase [EC:4.1.1.31]+ko01100//Metabolic pathways+ko00710//Carbon fixation in photosynthetic organisms+ko00620//Pyruvate metabolism+ko01200//Carbon metabolism
32955543	Pp3c5_22540V3.1	pyruvate, orthophosphate dikinase (ppdK)	1.57047	0	K01006//pyruvate, orthophosphate dikinase [EC:2.7.9.1]+ko01100//Metabolic pathways+ko00710//Carbon fixation in photosynthetic organisms+ko00620//Pyruvate metabolism+ko01200//Carbon metabolism
32955557	Pp3c5_22980V3.1	Pyruvate, phosphate dikinase / Pyruvate,phosphate dikinase	1.28671	3.28756e-110	K01006//pyruvate, orthophosphate dikinase [EC:2.7.9.1]+ko01100//Metabolic pathways+ko00710//Carbon fixation in photosynthetic organisms+ko00620//Pyruvate metabolism+ko01200//Carbon metabolism
32962587	Pp3c14_16940V3.2	malate dehydrogenase (NADP+) (E1.1.1.82)	1.41045	0	K00051//malate dehydrogenase (NADP+) [EC:1.1.1.82]+ko01100//Metabolic pathways+ko00710//Carbon fixation in photosynthetic organisms+ko00620//Pyruvate metabolism+ko01200//Carbon metabolism
32970378	Pp3c1_9600V3.4	Malate dehydrogenase (oxaloacetate-decarboxylating) (NADP(+)) / Pyruvic-malic carboxylase	1.01669	1.15544e-60	K00029//malate dehydrogenase (oxaloacetate-decarboxylating)(NADP+) [EC:1.1.1.40]+ko01100//Metabolic pathways+ko00710//Carbon fixation in photosynthetic organisms+ko00620//Pyruvate metabolism+ko01200//Carbon metabolism
32971929	Pp3c1_7380V3.2	MALATE DEHYDROGENASE, GLYOXYSOMAL-RELATED	1.77078	0	K00026//malate dehydrogenase [EC:1.1.1.37]+ko00020//Citrate cycle (TCA cycle)+ko01100//Metabolic pathways+ko01110//Biosynthesis of secondary metabolites+ko00710//Carbon fixation in photosynthetic organisms+ko00620//Pyruvate metabolism+ko00270//Cysteine and methionine metabolism+ko01200//Carbon metabolism+ko00630//Glyoxylate and dicarboxylate metabolism
32985259	Pp3c16_6580V3.4	PHOSPHOENOLPYRUVATE CARBOXYLASE // SUBFAMILY NOT NAMED	1.18817	5.98752e-272	K01595//phosphoenolpyruvate carboxylase [EC:4.1.1.31]+ko01100//Metabolic pathways+ko00710//Carbon fixation in photosynthetic organisms+ko00620//Pyruvate metabolism+ko01200//Carbon metabolism
Cysteine and methionine metabolism
Gene ID	Transcripts	Description	log2(A/W)	Pvalue(W-vs-A)	Kegg Orthology
32901102	Pp3c10_1870V3.5	Aspartate aminotransferase/Glutamic oxaloacetic transaminase AAT1/GOT2	1.21968	6.84263e-67	K00811//aspartate aminotransferase, chloroplastic [EC:2.6.1.1]+ko00250//Alanine, aspartate and glutamate metabolism+ko00220//Arginine biosynthesis+ko00330//Arginine and proline metabolism+ko01230//Biosynthesis of amino acids+ko00960//Tropane, piperidine and pyridine alkaloid biosynthesis+ko00350//Tyrosine metabolism+ko01100//Metabolic pathways+ko00950//Isoquinoline alkaloid biosynthesis+ko01110//…
32901106	Pp3c10_1870V3.4	Aspartate aminotransferase/Glutamic oxaloacetic transaminase AAT1/GOT2	1.07193	2.90011e-39	K00811//aspartate aminotransferase, chloroplastic [EC:2.6.1.1]+ko00250//Alanine, aspartate and glutamate metabolism+ko00220//Arginine biosynthesis+ko00330//Arginine and proline metabolism+ko01230//Biosynthesis of amino acids+ko00960//Tropane, piperidine and pyridine alkaloid biosynthesis+ko00350//Tyrosine metabolism+ko01100//Metabolic pathways+ko00950//Isoquinoline alkaloid biosynthesis+ko01110//…
32904604	Pp3c22_12780V3.1	S-adenosylmethionine synthetase (metK)	1.2468	0	K00789//S-adenosylmethionine synthetase [EC:2.5.1.6]+ko01230//Biosynthesis of amino acids+ko01100//Metabolic pathways+ko01110//Biosynthesis of secondary metabolites+ko00270//Cysteine and methionine metabolism
32936347	Pp3c2_14440V3.1	EXOSTOSIN FAMILY PROTEIN	1.44392	2.4832e-73	K22846//S-sulfo-L-cysteine synthase (O-acetyl-L-serine-dependent) [EC:2.5.1.144]+ko01100//Metabolic pathways+ko00270//Cysteine and methionine metabolism;K01738//cysteine synthase [EC:2.5.1.47]+ko00920//Sulfur metabolism+ko01230//Biosynthesis of amino acids+ko01100//Metabolic pathways+ko01110//Biosynthesis of secondary metabolites+ko00270//Cysteine and methionine metabolism+ko01200//Carbon metabol…
32939489	Pp3c19_3030V3.1	GLUCOSE-1-PHOSPHATE ADENYLYLTRANSFERASE LARGE SUBUNIT 2, CHLOROPLASTIC	1.35349	9.29314e-134	K00789//S-adenosylmethionine synthetase [EC:2.5.1.6]+ko01230//Biosynthesis of amino acids+ko01100//Metabolic pathways+ko01110//Biosynthesis of secondary metabolites+ko00270//Cysteine and methionine metabolism
32939490	Pp3c19_3030V3.2	GLUCOSE-1-PHOSPHATE ADENYLYLTRANSFERASE LARGE SUBUNIT 2, CHLOROPLASTIC	1.17302	5.04244e-26	K00789//S-adenosylmethionine synthetase [EC:2.5.1.6]+ko01230//Biosynthesis of amino acids+ko01100//Metabolic pathways+ko01110//Biosynthesis of secondary metabolites+ko00270//Cysteine and methionine metabolism
32940088	Pp3c19_3060V3.2	S-adenosylmethionine synthetase (metK)	1.40845	0	K00789//S-adenosylmethionine synthetase [EC:2.5.1.6]+ko01230//Biosynthesis of amino acids+ko01100//Metabolic pathways+ko01110//Biosynthesis of secondary metabolites+ko00270//Cysteine and methionine metabolism
32949826	Pp3c23_18410V3.2	Cystathionine gamma-synthase / O-succinylhomoserine synthetase	1.02077	3.50646e-108	K01739//cystathionine gamma-synthase [EC:2.5.1.48]+ko00920//Sulfur metabolism+ko01230//Biosynthesis of amino acids+ko00450//Selenocompound metabolism+ko01100//Metabolic pathways+ko01110//Biosynthesis of secondary metabolites+ko00270//Cysteine and methionine metabolism
32950212	Pp3c23_17150V3.1	Serine O-acetyltransferase	1.43465	0	K00640//serine O-acetyltransferase [EC:2.3.1.30]+ko00920//Sulfur metabolism+ko01230//Biosynthesis of amino acids+ko01100//Metabolic pathways+ko01110//Biosynthesis of secondary metabolites+ko00270//Cysteine and methionine metabolism+ko01200//Carbon metabolism
32954800	Pp3c5_7330V3.1	Cystathionine beta-synthase / Serine sulfhydrase	1.40584	5.49756e-60	K01738//cysteine synthase [EC:2.5.1.47]+ko00920//Sulfur metabolism+ko01230//Biosynthesis of amino acids+ko01100//Metabolic pathways+ko01110//Biosynthesis of secondary metabolites+ko00270//Cysteine and methionine metabolism+ko01200//Carbon metabolism
32960107	Pp3c14_21300V3.7	SUBGROUP IIII AMINOTRANSFERASE // SUBFAMILY NOT NAMED	1.93851	1.3156e-304	K00826//branched-chain amino acid aminotransferase [EC:2.6.1.42]+ko00290//Valine, leucine and isoleucine biosynthesis+ko00280//Valine, leucine and isoleucine degradation+ko00770//Pantothenate and CoA biosynthesis+ko01230//Biosynthesis of amino acids+ko01100//Metabolic pathways+ko01110//Biosynthesis of secondary metabolites+ko01210//2-Oxocarboxylic acid metabolism+ko00270//Cysteine and methionine …
32969454	Pp3c1_34800V3.2	Glutamate--cysteine ligase / Gamma-glutamylcysteine synthetase	1.09944	2.56557e-93	K01919//glutamate--cysteine ligase [EC:6.3.2.2]+ko01100//Metabolic pathways+ko00270//Cysteine and methionine metabolism+ko00480//Glutathione metabolism
32971929	Pp3c1_7380V3.2	MALATE DEHYDROGENASE, GLYOXYSOMAL-RELATED	1.77078	0	K00026//malate dehydrogenase [EC:1.1.1.37]+ko00020//Citrate cycle (TCA cycle)+ko01100//Metabolic pathways+ko01110//Biosynthesis of secondary metabolites+ko00710//Carbon fixation in photosynthetic organisms+ko00620//Pyruvate metabolism+ko00270//Cysteine and methionine metabolism+ko01200//Carbon metabolism+ko00630//Glyoxylate and dicarboxylate metabolism
32986552	Pp3c16_9250V3.1	Synaptic vesicle protein BAIAP3, involved in vesicle priming/regulation	1.66126	0	K00549//5-methyltetrahydropteroyltriglutamate--homocysteine methyltransferase [EC:2.1.1.14]+ko01230//Biosynthesis of amino acids+ko00450//Selenocompound metabolism+ko01100//Metabolic pathways+ko01110//Biosynthesis of secondary metabolites+ko00270//Cysteine and methionine metabolism;K04733//interleukin-1 receptor-associated kinase 4 [EC:2.7.11.1];K12486//stromal membrane-associated protein+ko04144…
Fructose and mannose metabolism
Gene ID	Transcripts	Description	log2(A/W)	Pvalue(W-vs-A)	Kegg Orthology
32914151	Pp3c9_24570V3.4	6-phosphofructokinase 1 (pfkA, PFK)	1.67318	2.13015e-234	K00850//6-phosphofructokinase 1 [EC:2.7.1.11]+ko00010//Glycolysis / Gluconeogenesis+ko00030//Pentose phosphate pathway+ko01230//Biosynthesis of amino acids+ko03018//RNA degradation+ko01100//Metabolic pathways+ko00052//Galactose metabolism+ko00051//Fructose and mannose metabolism+ko01110//Biosynthesis of secondary metabolites+ko01200//Carbon metabolism
32914662	Pp3c21_5300V3.2	fructokinase (E2.7.1.4, scrK)	1.06333	5.71806e-87	K00847//fructokinase [EC:2.7.1.4]+ko00520//Amino sugar and nucleotide sugar metabolism+ko01100//Metabolic pathways+ko00051//Fructose and mannose metabolism+ko00500//Starch and sucrose metabolism
32914863	Pp3c21_9980V3.2	FRUCTOSE-BISPHOSPHATE ALDOLASE 3, CHLOROPLASTIC-RELATED	2.61689	0	K01623//fructose-bisphosphate aldolase, class I [EC:4.1.2.13]+ko00010//Glycolysis / Gluconeogenesis+ko00030//Pentose phosphate pathway+ko01230//Biosynthesis of amino acids+ko01100//Metabolic pathways+ko00051//Fructose and mannose metabolism+ko01110//Biosynthesis of secondary metabolites+ko00710//Carbon fixation in photosynthetic organisms+ko01200//Carbon metabolism
32914864	Pp3c21_9980V3.3	FRUCTOSE-BISPHOSPHATE ALDOLASE 3, CHLOROPLASTIC-RELATED	2.82211	0	K01623//fructose-bisphosphate aldolase, class I [EC:4.1.2.13]+ko00010//Glycolysis / Gluconeogenesis+ko00030//Pentose phosphate pathway+ko01230//Biosynthesis of amino acids+ko01100//Metabolic pathways+ko00051//Fructose and mannose metabolism+ko01110//Biosynthesis of secondary metabolites+ko00710//Carbon fixation in photosynthetic organisms+ko01200//Carbon metabolism
32940527	Pp3c3_1090V3.3	FRUCTOSE-1,6-BISPHOSPHATASE-RELATED // SUBFAMILY NOT NAMED	1.0213	2.57363e-32	K03841//fructose-1,6-bisphosphatase I [EC:3.1.3.11]+ko00010//Glycolysis / Gluconeogenesis+ko00030//Pentose phosphate pathway+ko01100//Metabolic pathways+ko00051//Fructose and mannose metabolism+ko01110//Biosynthesis of secondary metabolites+ko00710//Carbon fixation in photosynthetic organisms+ko01200//Carbon metabolism
32971151	Pp3c1_5000V3.1	hexokinase (HK)	1.6485	1.9532e-132	K00844//hexokinase [EC:2.7.1.1]+ko00010//Glycolysis / Gluconeogenesis+ko00520//Amino sugar and nucleotide sugar metabolism+ko01100//Metabolic pathways+ko00052//Galactose metabolism+ko00051//Fructose and mannose metabolism+ko00500//Starch and sucrose metabolism+ko01110//Biosynthesis of secondary metabolites+ko01200//Carbon metabolism
32979617	Pp3c25_9350V3.2	FRUCTOSE-BISPHOSPHATE ALDOLASE // SUBFAMILY NOT NAMED	1.09658	0	K01623//fructose-bisphosphate aldolase, class I [EC:4.1.2.13]+ko00010//Glycolysis / Gluconeogenesis+ko00030//Pentose phosphate pathway+ko01230//Biosynthesis of amino acids+ko01100//Metabolic pathways+ko00051//Fructose and mannose metabolism+ko01110//Biosynthesis of secondary metabolites+ko00710//Carbon fixation in photosynthetic organisms+ko01200//Carbon metabolism
32983141	Pp3c18_12510V3.3	hexokinase (HK)	1.10735	8.30121e-27	K00844//hexokinase [EC:2.7.1.1]+ko00010//Glycolysis / Gluconeogenesis+ko00520//Amino sugar and nucleotide sugar metabolism+ko01100//Metabolic pathways+ko00052//Galactose metabolism+ko00051//Fructose and mannose metabolism+ko00500//Starch and sucrose metabolism+ko01110//Biosynthesis of secondary metabolites+ko01200//Carbon metabolism
32984491	Pp3c16_18830V3.2	GLUCAN ENDO-1,3-BETA-GLUCOSIDASE 5	2.18034	6.33662e-210	K00850//6-phosphofructokinase 1 [EC:2.7.1.11]+ko00010//Glycolysis / Gluconeogenesis+ko00030//Pentose phosphate pathway+ko01230//Biosynthesis of amino acids+ko03018//RNA degradation+ko01100//Metabolic pathways+ko00052//Galactose metabolism+ko00051//Fructose and mannose metabolism+ko01110//Biosynthesis of secondary metabolites+ko01200//Carbon metabolism
32984492	Pp3c16_18830V3.3	6-phosphofructokinase 1 (pfkA, PFK)	2.4479	0	K00850//6-phosphofructokinase 1 [EC:2.7.1.11]+ko00010//Glycolysis / Gluconeogenesis+ko00030//Pentose phosphate pathway+ko01230//Biosynthesis of amino acids+ko03018//RNA degradation+ko01100//Metabolic pathways+ko00052//Galactose metabolism+ko00051//Fructose and mannose metabolism+ko01110//Biosynthesis of secondary metabolites+ko01200//Carbon metabolism
32984493	Pp3c16_18830V3.4	6-phosphofructokinase 1 (pfkA, PFK)	1.12441	5.71024e-75	K00850//6-phosphofructokinase 1 [EC:2.7.1.11]+ko00010//Glycolysis / Gluconeogenesis+ko00030//Pentose phosphate pathway+ko01230//Biosynthesis of amino acids+ko03018//RNA degradation+ko01100//Metabolic pathways+ko00052//Galactose metabolism+ko00051//Fructose and mannose metabolism+ko01110//Biosynthesis of secondary metabolites+ko01200//Carbon metabolism
One carbon pool by folate
Gene ID	Transcripts	Description	log2(A/W)	Pvalue(W-vs-A)	Kegg Orthology
32920939	Pp3c4_11810V3.1	SERINE HYDROXYMETHYLTRANSFERASE 6-RELATED	2.32731	0	K00600//glycine hydroxymethyltransferase [EC:2.1.2.1]+ko00670//One carbon pool by folate+ko01230//Biosynthesis of amino acids+ko01100//Metabolic pathways+ko01110//Biosynthesis of secondary metabolites+ko00460//Cyanoamino acid metabolism+ko00260//Glycine, serine and threonine metabolism+ko01200//Carbon metabolism+ko00630//Glyoxylate and dicarboxylate metabolism
32932263	Pp3c13_1100V3.1	glycine hydroxymethyltransferase (glyA, SHMT)	1.12875	0	K00600//glycine hydroxymethyltransferase [EC:2.1.2.1]+ko00670//One carbon pool by folate+ko01230//Biosynthesis of amino acids+ko01100//Metabolic pathways+ko01110//Biosynthesis of secondary metabolites+ko00460//Cyanoamino acid metabolism+ko00260//Glycine, serine and threonine metabolism+ko01200//Carbon metabolism+ko00630//Glyoxylate and dicarboxylate metabolism
32968622	Pp3c1_27990V3.1	SERINE HYDROXYMETHYLTRANSFERASE 1, MITOCHONDRIAL	1.51894	0	K00600//glycine hydroxymethyltransferase [EC:2.1.2.1]+ko00670//One carbon pool by folate+ko01230//Biosynthesis of amino acids+ko01100//Metabolic pathways+ko01110//Biosynthesis of secondary metabolites+ko00460//Cyanoamino acid metabolism+ko00260//Glycine, serine and threonine metabolism+ko01200//Carbon metabolism+ko00630//Glyoxylate and dicarboxylate metabolism
32968623	Pp3c1_27990V3.2	SERINE HYDROXYMETHYLTRANSFERASE 1, MITOCHONDRIAL	1.61327	0	K00600//glycine hydroxymethyltransferase [EC:2.1.2.1]+ko00670//One carbon pool by folate+ko01230//Biosynthesis of amino acids+ko01100//Metabolic pathways+ko01110//Biosynthesis of secondary metabolites+ko00460//Cyanoamino acid metabolism+ko00260//Glycine, serine and threonine metabolism+ko01200//Carbon metabolism+ko00630//Glyoxylate and dicarboxylate metabolism
32973852	Pp3c12_9500V3.2	aminomethyltransferase (gcvT, AMT)	1.26067	0	K00605//aminomethyltransferase [EC:2.1.2.10]+ko00670//One carbon pool by folate+ko01100//Metabolic pathways+ko01110//Biosynthesis of secondary metabolites+ko00260//Glycine, serine and threonine metabolism+ko01200//Carbon metabolism+ko00630//Glyoxylate and dicarboxylate metabolism

## Sheet: Sheet2
Data for the top 20 pathway of KEGG enriched by downregulated DETs/DEGs
Photosynthesis
Gene ID	Transcripts	Description	log2(Ppatg3#22/WT)	P-value (WT-vs-Ppatg3#22)	Kegg Orthology
32903587	Pp3c22_16160V3.2	photosystem II PsbW protein (psbW)	-1.5739	5.15682e-103	K02721//photosystem II PsbW protein+ko01100//Metabolic pathways+ko00195//Photosynthesis
32904854	Pp3c22_16330V3.1	photosystem II PsbW protein (psbW)	-1.32923	0	K02721//photosystem II PsbW protein+ko01100//Metabolic pathways+ko00195//Photosynthesis
32904877	Pp3c22_10850V3.1	PHOTOSYSTEM I REACTION CENTER SUBUNIT III, CHLOROPLASTIC	-1.04445	0	K02694//photosystem I subunit III+ko01100//Metabolic pathways+ko00195//Photosynthesis
32909010	Pp3c24_20010V3.2	photosystem II PsbY protein (psbY)	-1.00992	0	K02723//photosystem II PsbY protein+ko01100//Metabolic pathways+ko00195//Photosynthesis
32909011	Pp3c24_20010V3.3	photosystem II PsbY protein (psbY)	-1.07304	7.91108e-84	K02723//photosystem II PsbY protein+ko01100//Metabolic pathways+ko00195//Photosynthesis
32909012	Pp3c24_20010V3.4	photosystem II PsbY protein (psbY)	-1.32358	0	K02723//photosystem II PsbY protein+ko01100//Metabolic pathways+ko00195//Photosynthesis
32909144	Pp3c24_20960V3.2	PHOTOSYSTEM I REACTION CENTER SUBUNIT IV A, CHLOROPLASTIC-RELATED	-1.27143	0	K02693//photosystem I subunit IV+ko01100//Metabolic pathways+ko00195//Photosynthesis
32911533	Pp3c9_15440V3.2	photosystem I subunit V (psaG)	-2.0649	0	K08905//photosystem I subunit V+ko01100//Metabolic pathways+ko00195//Photosynthesis
32916621	Pp3c21_8800V3.2	photosystem I subunit III (psaF)	-1.40846	0	K02694//photosystem I subunit III+ko01100//Metabolic pathways+ko00195//Photosynthesis
32918721	Pp3c26_3620V3.2	photosystem II oxygen-evolving enhancer protein 1 (psbO)	-1.10613	0	K02716//photosystem II oxygen-evolving enhancer protein 1+ko01100//Metabolic pathways+ko00195//Photosynthesis
32921340	Pp3c4_23170V3.1	photosystem II oxygen-evolving enhancer protein 1 (psbO)	-1.40366	0	K02716//photosystem II oxygen-evolving enhancer protein 1+ko01100//Metabolic pathways+ko00195//Photosynthesis
32921342	Pp3c4_23170V3.2	photosystem II oxygen-evolving enhancer protein 1 (psbO)	-1.14773	1.36662e-106	K02716//photosystem II oxygen-evolving enhancer protein 1+ko01100//Metabolic pathways+ko00195//Photosynthesis
32925881	Pp3c7_12850V3.2	photosystem II oxygen-evolving enhancer protein 2 (psbP)	-1.0135	0	K02717//photosystem II oxygen-evolving enhancer protein 2+ko01100//Metabolic pathways+ko00195//Photosynthesis
32926605	Pp3c15_19390V3.2	photosystem I subunit VI (psaH)	-1.28253	0	K02695//photosystem I subunit VI+ko01100//Metabolic pathways+ko00195//Photosynthesis
32927562	Pp3c15_16700V3.2	PHOTOSYSTEM I SUBUNIT O	-1.09195	0	K14332//photosystem I subunit PsaO+ko00195//Photosynthesis
32927827	Pp3c15_16690V3.2	photosystem I subunit PsaO (psaO)	-1.278	0	K14332//photosystem I subunit PsaO+ko00195//Photosynthesis
32927828	Pp3c15_16690V3.3	photosystem I subunit PsaO (psaO)	-2.04145	0	K14332//photosystem I subunit PsaO+ko00195//Photosynthesis
32927829	Pp3c15_16690V3.4	photosystem I subunit PsaO (psaO)	-1.44221	7.57191e-108	K14332//photosystem I subunit PsaO+ko00195//Photosynthesis
32928140	Pp3c15_5850V3.1	photosystem I subunit V (psaG)	-1.50948	0	K08905//photosystem I subunit V+ko01100//Metabolic pathways+ko00195//Photosynthesis
32932036	Pp3c13_10540V3.1	photosystem I subunit X (psaK)	-1.17764	0	K02698//photosystem I subunit X+ko01100//Metabolic pathways+ko00195//Photosynthesis
32936001	Pp3c2_23590V3.6	WRKY DNA -binding domain (WRKY)	-1.88898	0	K02717//photosystem II oxygen-evolving enhancer protein 2+ko01100//Metabolic pathways+ko00195//Photosynthesis;K18835//WRKY transcription factor 2+ko04626//Plant-pathogen interaction;K13424//WRKY transcription factor 33+ko04016//MAPK signaling pathway - plant+ko04626//Plant-pathogen interaction
32936002	Pp3c2_23590V3.5	WRKY DNA -binding domain (WRKY)	-1.46156	0	K18835//WRKY transcription factor 2+ko04626//Plant-pathogen interaction;K13424//WRKY transcription factor 33+ko04016//MAPK signaling pathway - plant+ko04626//Plant-pathogen interaction;K02717//photosystem II oxygen-evolving enhancer protein 2+ko01100//Metabolic pathways+ko00195//Photosynthesis
32941118	Pp3c3_5620V3.2	photosystem I subunit II (psaD)	-1.10392	0	K02692//photosystem I subunit II+ko01100//Metabolic pathways+ko00195//Photosynthesis
32943586	Pp3c3_10740V3.2	photosystem I subunit X (psaK)	-1.17566	0	K02698//photosystem I subunit X+ko01100//Metabolic pathways+ko00195//Photosynthesis
32946051	Pp3c20_640V3.2	photosystem I subunit IV (psaE)	-1.10088	0	K02693//photosystem I subunit IV+ko01100//Metabolic pathways+ko00195//Photosynthesis
32949609	Pp3c23_21280V3.1	PHOTOSYSTEM II CORE COMPLEX PROTEINS PSBY, CHLOROPLASTIC	-1.28174	0	K02723//photosystem II PsbY protein+ko01100//Metabolic pathways+ko00195//Photosynthesis
32949611	Pp3c23_21280V3.3	PHOTOSYSTEM II CORE COMPLEX PROTEINS PSBY, CHLOROPLASTIC	-1.15094	1.00397e-109	K02723//photosystem II PsbY protein+ko01100//Metabolic pathways+ko00195//Photosynthesis
32950985	Pp3c23_6060V3.1	F-type H+-transporting ATPase subunit delta (ATPF1D, atpH)	-1.46473	0	K02113//F-type H+-transporting ATPase subunit delta+ko01100//Metabolic pathways+ko00190//Oxidative phosphorylation+ko00195//Photosynthesis
32951074	Pp3c23_22230V3.2	photosystem I subunit IV (psaE)	-1.65468	0	K02693//photosystem I subunit IV+ko01100//Metabolic pathways+ko00195//Photosynthesis
32951607	Pp3c27_2310V3.1	PHOTOSYSTEM I REACTION CENTER SUBUNIT XI, CHLOROPLASTIC	-1.38059	0	K02699//photosystem I subunit XI+ko01100//Metabolic pathways+ko00195//Photosynthesis
32951709	Pp3c27_2320V3.2	photosystem II 10kDa protein (psbR)	-2.05893	0	K03541//photosystem II 10kDa protein+ko01100//Metabolic pathways+ko00195//Photosynthesis
32955305	Pp3c5_4200V3.1	photosystem I subunit XI (psaL)	-1.65257	0	K02699//photosystem I subunit XI+ko01100//Metabolic pathways+ko00195//Photosynthesis
32955306	Pp3c5_4200V3.2	photosystem I subunit XI (psaL)	-1.55037	3.9338e-59	K02699//photosystem I subunit XI+ko01100//Metabolic pathways+ko00195//Photosynthesis
32956024	Pp3c5_4110V3.1	photosystem II oxygen-evolving enhancer protein 3 (psbQ)	-1.26659	0	K08901//photosystem II oxygen-evolving enhancer protein 3+ko01100//Metabolic pathways+ko00195//Photosynthesis
32965714	Pp3c8_3520V3.2	F-type H+-transporting ATPase subunit gamma (ATPF1G, atpG)	-1.07874	0	K02115//F-type H+-transporting ATPase subunit gamma+ko01100//Metabolic pathways+ko00190//Oxidative phosphorylation+ko00195//Photosynthesis
32969632	Pp3c1_16780V3.2	photosystem II oxygen-evolving enhancer protein 2 (psbP)	-2.33782	0	K02717//photosystem II oxygen-evolving enhancer protein 2+ko01100//Metabolic pathways+ko00195//Photosynthesis
32981877	Pp3c18_6780V3.1	Photosystem II reaction centre W protein (PsbW) (PsbW)	-1.27816	2.69365e-33	K02721//photosystem II PsbW protein+ko01100//Metabolic pathways+ko00195//Photosynthesis
Photosynthesis - antenna proteins
Gene ID	Transcripts	Description	log2(A/W)	Pvalue(W-vs-A)	Kegg Orthology
32899591	Pp3c10_25360V3.1	light-harvesting complex I chlorophyll a/b binding protein 2 (LHCA2)	-1.38681	1.27827e-251	K08908//light-harvesting complex I chlorophyll a/b binding protein 2+ko00196//Photosynthesis - antenna proteins
32900747	Pp3c10_25415V3.1	light-harvesting complex I chlorophyll a/b binding protein 2 (LHCA2)	-1.38347	0	K08908//light-harvesting complex I chlorophyll a/b binding protein 2+ko00196//Photosynthesis - antenna proteins
32901667	Pp3c10_25371V3.3	light-harvesting complex I chlorophyll a/b binding protein 2 (LHCA2)	-1.22322	0	K08908//light-harvesting complex I chlorophyll a/b binding protein 2+ko00196//Photosynthesis - antenna proteins
32901668	Pp3c10_25371V3.1	light-harvesting complex I chlorophyll a/b binding protein 2 (LHCA2)	-1.40507	1.54808e-144	K08908//light-harvesting complex I chlorophyll a/b binding protein 2+ko00196//Photosynthesis - antenna proteins
32902177	Pp3c10_25450V3.2	CHLOROPHYLL A/B BINDING PROTEIN	-1.1784	0	K08908//light-harvesting complex I chlorophyll a/b binding protein 2+ko00196//Photosynthesis - antenna proteins
32916969	Pp3c26_12240V3.1	light-harvesting complex II chlorophyll a/b binding protein 5 (LHCB5)	-1.71245	0	K08916//light-harvesting complex II chlorophyll a/b binding protein 5+ko01100//Metabolic pathways+ko00196//Photosynthesis - antenna proteins
32916998	Pp3c26_12230V3.1	light-harvesting complex II chlorophyll a/b binding protein 5 (LHCB5)	-1.20701	0	K08916//light-harvesting complex II chlorophyll a/b binding protein 5+ko01100//Metabolic pathways+ko00196//Photosynthesis - antenna proteins
32916999	Pp3c26_12230V3.2	light-harvesting complex II chlorophyll a/b binding protein 5 (LHCB5)	-1.35725	0	K08916//light-harvesting complex II chlorophyll a/b binding protein 5+ko01100//Metabolic pathways+ko00196//Photosynthesis - antenna proteins
32918457	Pp3c26_6740V3.1	light-harvesting complex II chlorophyll a/b binding protein 2 (LHCB2)	-1.6001	0	K08913//light-harvesting complex II chlorophyll a/b binding protein 2+ko01100//Metabolic pathways+ko00196//Photosynthesis - antenna proteins
32919580	Pp3c4_17240V3.1	light-harvesting complex II chlorophyll a/b binding protein 1 (LHCB1) // light-harvesting complex II chlorophyll a/b binding protein 2 (LHCB2)	-1.42996	0	K08912//light-harvesting complex II chlorophyll a/b binding protein 1+ko01100//Metabolic pathways+ko00196//Photosynthesis - antenna proteins;K08913//light-harvesting complex II chlorophyll a/b binding protein 2+ko01100//Metabolic pathways+ko00196//Photosynthesis - antenna proteins
32922020	Pp3c4_5680V3.2	light-harvesting complex II chlorophyll a/b binding protein 4 (LHCB4)	-1.03962	0	K08915//light-harvesting complex II chlorophyll a/b binding protein 4+ko01100//Metabolic pathways+ko00196//Photosynthesis - antenna proteins
32922047	Pp3c4_29150V3.1	CHLOROPHYLL A-B BINDING PROTEIN 6, CHLOROPLASTIC	-1.44545	0	K08907//light-harvesting complex I chlorophyll a/b binding protein 1+ko00196//Photosynthesis - antenna proteins
32922048	Pp3c4_29150V3.2	CHLOROPHYLL A-B BINDING PROTEIN 6, CHLOROPLASTIC	-1.82372	3.40266e-200	K08907//light-harvesting complex I chlorophyll a/b binding protein 1+ko00196//Photosynthesis - antenna proteins
32922180	Pp3c4_29270V3.1	CHLOROPHYLL A-B BINDING PROTEIN 6, CHLOROPLASTIC	-1.44545	0	K08907//light-harvesting complex I chlorophyll a/b binding protein 1+ko00196//Photosynthesis - antenna proteins
32931428	Pp3c13_14980V3.2	light-harvesting complex I chlorophyll a/b binding protein 1 (LHCA1)	-1.05011	0	K08907//light-harvesting complex I chlorophyll a/b binding protein 1+ko00196//Photosynthesis - antenna proteins
32931619	Pp3c13_7900V3.1	light-harvesting complex II chlorophyll a/b binding protein 2 (LHCB2)	-2.70806	0	K08913//light-harvesting complex II chlorophyll a/b binding protein 2+ko01100//Metabolic pathways+ko00196//Photosynthesis - antenna proteins;K08912//light-harvesting complex II chlorophyll a/b binding protein 1+ko01100//Metabolic pathways+ko00196//Photosynthesis - antenna proteins
32931620	Pp3c13_7900V3.2	light-harvesting complex II chlorophyll a/b binding protein 2 (LHCB2)	-2.68015	0	K08913//light-harvesting complex II chlorophyll a/b binding protein 2+ko01100//Metabolic pathways+ko00196//Photosynthesis - antenna proteins;K08912//light-harvesting complex II chlorophyll a/b binding protein 1+ko01100//Metabolic pathways+ko00196//Photosynthesis - antenna proteins
32934047	Pp3c2_36480V3.1	light-harvesting complex II chlorophyll a/b binding protein 2 (LHCB2)	-1.41543	2.51381e-62	K08913//light-harvesting complex II chlorophyll a/b binding protein 2+ko01100//Metabolic pathways+ko00196//Photosynthesis - antenna proteins
32934231	Pp3c2_36570V3.1	light-harvesting complex II chlorophyll a/b binding protein 2 (LHCB2)	-1.24505	1.37996e-126	K08913//light-harvesting complex II chlorophyll a/b binding protein 2+ko01100//Metabolic pathways+ko00196//Photosynthesis - antenna proteins
32939327	Pp3c19_20900V3.2	light-harvesting complex II chlorophyll a/b binding protein 3 (LHCB3)	-1.45362	0	K08914//light-harvesting complex II chlorophyll a/b binding protein 3+ko01100//Metabolic pathways+ko00196//Photosynthesis - antenna proteins;K08913//light-harvesting complex II chlorophyll a/b binding protein 2+ko01100//Metabolic pathways+ko00196//Photosynthesis - antenna proteins
32941008	Pp3c3_4140V3.2	light-harvesting complex II chlorophyll a/b binding protein 2 (LHCB2)	-1.31936	8.6875e-36	K08913//light-harvesting complex II chlorophyll a/b binding protein 2+ko01100//Metabolic pathways+ko00196//Photosynthesis - antenna proteins
32941267	Pp3c3_4100V3.1	light-harvesting complex II chlorophyll a/b binding protein 2 (LHCB2)	-1.19671	0	K08913//light-harvesting complex II chlorophyll a/b binding protein 2+ko01100//Metabolic pathways+ko00196//Photosynthesis - antenna proteins
32946064	Pp3c20_23240V3.1	light-harvesting complex I chlorophyll a/b binding protein 2 (LHCA2)	-1.0853	0	K08908//light-harvesting complex I chlorophyll a/b binding protein 2+ko00196//Photosynthesis - antenna proteins
32951546	Pp3c27_7020V3.2	light-harvesting complex I chlorophyll a/b binding protein 3 (LHCA3)	-1.35381	0	K08909//light-harvesting complex I chlorophyll a/b binding protein 3+ko00196//Photosynthesis - antenna proteins
32973850	Pp3c12_25430V3.2	light-harvesting complex II chlorophyll a/b binding protein 4 (LHCB4)	-1.02902	0	K08915//light-harvesting complex II chlorophyll a/b binding protein 4+ko01100//Metabolic pathways+ko00196//Photosynthesis - antenna proteins
32973901	Pp3c12_25460V3.1	light-harvesting complex II chlorophyll a/b binding protein 4 (LHCB4)	-1.52903	0	K08915//light-harvesting complex II chlorophyll a/b binding protein 4+ko01100//Metabolic pathways+ko00196//Photosynthesis - antenna proteins
32977399	Pp3c6_22090V3.2	light-harvesting complex I chlorophyll a/b binding protein 3 (LHCA3)	-1.19688	0	K08909//light-harvesting complex I chlorophyll a/b binding protein 3+ko00196//Photosynthesis - antenna proteins
32977472	Pp3c6_12510V3.2	light-harvesting complex II chlorophyll a/b binding protein 1 (LHCB1)	-2.07641	0	K08912//light-harvesting complex II chlorophyll a/b binding protein 1+ko01100//Metabolic pathways+ko00196//Photosynthesis - antenna proteins;K08913//light-harvesting complex II chlorophyll a/b binding protein 2+ko01100//Metabolic pathways+ko00196//Photosynthesis - antenna proteins
Carbon metabolism
Gene ID	Transcripts	Description	log2(A/W)	Pvalue(W-vs-A)	Kegg Orthology
32899810	Pp3c10_2540V3.4	isocitrate dehydrogenase (IDH1, IDH2, icd)	-1.10268	4.83322e-112	K00031//isocitrate dehydrogenase [EC:1.1.1.42]+ko04146//Peroxisome+ko00020//Citrate cycle (TCA cycle)+ko01230//Biosynthesis of amino acids+ko01100//Metabolic pathways+ko01110//Biosynthesis of secondary metabolites+ko01210//2-Oxocarboxylic acid metabolism+ko01200//Carbon metabolism+ko00480//Glutathione metabolism
32899812	Pp3c10_2540V3.5	isocitrate dehydrogenase (IDH1, IDH2, icd)	-1.00561	4.6907e-23	K00031//isocitrate dehydrogenase [EC:1.1.1.42]+ko04146//Peroxisome+ko00020//Citrate cycle (TCA cycle)+ko01230//Biosynthesis of amino acids+ko01100//Metabolic pathways+ko01110//Biosynthesis of secondary metabolites+ko01210//2-Oxocarboxylic acid metabolism+ko01200//Carbon metabolism+ko00480//Glutathione metabolism
32899993	Pp3c10_670V3.2	Succinate-semialdehyde dehydrogenase (acetylating) / Succinyl-CoA reductase	-1.00606	3.17176e-83	K00121//S-(hydroxymethyl)glutathione dehydrogenase / alcohol dehydrogenase [EC:1.1.1.284 1.1.1.1]+ko00010//Glycolysis / Gluconeogenesis+ko00350//Tyrosine metabolism+ko01100//Metabolic pathways+ko01110//Biosynthesis of secondary metabolites+ko00071//Fatty acid degradation+ko01200//Carbon metabolism
32899995	Pp3c10_670V3.4	Succinate-semialdehyde dehydrogenase (acetylating) / Succinyl-CoA reductase	-1.27483	3.019e-148	K00121//S-(hydroxymethyl)glutathione dehydrogenase / alcohol dehydrogenase [EC:1.1.1.284 1.1.1.1]+ko00010//Glycolysis / Gluconeogenesis+ko00350//Tyrosine metabolism+ko01100//Metabolic pathways+ko01110//Biosynthesis of secondary metabolites+ko00071//Fatty acid degradation+ko01200//Carbon metabolism
32900972	Pp3c10_10600V3.2	SUBGROUP I AMINOTRANSFERASE RELATED // SUBFAMILY NOT NAMED	-1.29733	1.4893e-148	K00814//alanine transaminase [EC:2.6.1.2]+ko00250//Alanine, aspartate and glutamate metabolism+ko00220//Arginine biosynthesis+ko01230//Biosynthesis of amino acids+ko01100//Metabolic pathways+ko00710//Carbon fixation in photosynthetic organisms+ko01210//2-Oxocarboxylic acid metabolism+ko01200//Carbon metabolism
32903179	Pp3c22_540V3.1	ribulose-bisphosphate carboxylase small chain (rbcS)	-1.93375	0	K01602//ribulose-bisphosphate carboxylase small chain [EC:4.1.1.39]+ko01100//Metabolic pathways+ko00710//Carbon fixation in photosynthetic organisms+ko01200//Carbon metabolism+ko00630//Glyoxylate and dicarboxylate metabolism
32904145	Pp3c22_2860V3.2	VESICLE-ASSOCIATED PROTEIN 4-2-RELATED	-1.21169	3.05273e-68	K01681//aconitate hydratase [EC:4.2.1.3]+ko00020//Citrate cycle (TCA cycle)+ko01230//Biosynthesis of amino acids+ko01100//Metabolic pathways+ko01110//Biosynthesis of secondary metabolites+ko01210//2-Oxocarboxylic acid metabolism+ko01200//Carbon metabolism+ko00630//Glyoxylate and dicarboxylate metabolism;K04733//interleukin-1 receptor-associated kinase 4 [EC:2.7.11.1];K20547//basic endochitinase B…
32904342	Pp3c22_9450V3.3	hexokinase (HK)	-1.29971	3.71335e-43	K00844//hexokinase [EC:2.7.1.1]+ko00010//Glycolysis / Gluconeogenesis+ko00520//Amino sugar and nucleotide sugar metabolism+ko01100//Metabolic pathways+ko00052//Galactose metabolism+ko00051//Fructose and mannose metabolism+ko00500//Starch and sucrose metabolism+ko01110//Biosynthesis of secondary metabolites+ko01200//Carbon metabolism
32904839	Pp3c22_21700V3.1	PLASTIDIAL PYRUVATE KINASE 1, CHLOROPLASTIC	-2.3267	0	K00873//pyruvate kinase [EC:2.7.1.40]+ko00010//Glycolysis / Gluconeogenesis+ko00230//Purine metabolism+ko01230//Biosynthesis of amino acids+ko01100//Metabolic pathways+ko01110//Biosynthesis of secondary metabolites+ko00620//Pyruvate metabolism+ko01200//Carbon metabolism
32905336	Pp3c22_18330V3.4	Thioredoxin-like protein	-1.11342	3.87985e-37	K00600//glycine hydroxymethyltransferase [EC:2.1.2.1]+ko00670//One carbon pool by folate+ko01230//Biosynthesis of amino acids+ko01100//Metabolic pathways+ko01110//Biosynthesis of secondary metabolites+ko00460//Cyanoamino acid metabolism+ko00260//Glycine, serine and threonine metabolism+ko01200//Carbon metabolism+ko00630//Glyoxylate and dicarboxylate metabolism
32910155	Pp3c24_15670V3.2	glyceraldehyde 3-phosphate dehydrogenase (GAPDH, gapA)	-1.4301	4.80531e-68	K00134//glyceraldehyde 3-phosphate dehydrogenase [EC:1.2.1.12]+ko00010//Glycolysis / Gluconeogenesis+ko01230//Biosynthesis of amino acids+ko01100//Metabolic pathways+ko01110//Biosynthesis of secondary metabolites+ko00710//Carbon fixation in photosynthetic organisms+ko01200//Carbon metabolism
32914081	Pp3c9_25990V3.1	Aconitate hydratase / Citrate(isocitrate) hydro-lyase	-1.4785	0	K01681//aconitate hydratase [EC:4.2.1.3]+ko00020//Citrate cycle (TCA cycle)+ko01230//Biosynthesis of amino acids+ko01100//Metabolic pathways+ko01110//Biosynthesis of secondary metabolites+ko01210//2-Oxocarboxylic acid metabolism+ko01200//Carbon metabolism+ko00630//Glyoxylate and dicarboxylate metabolism
32914696	Pp3c21_4880V3.3	malonate-semialdehyde dehydrogenase (acetylating) / methylmalonate-semialdehyde dehydrogenase (mmsA, iolA, ALDH6A1)	-1.46817	0	K00140//malonate-semialdehyde dehydrogenase (acetylating) / methylmalonate-semialdehyde dehydrogenase [EC:1.2.1.18 1.2.1.27]+ko00410//beta-Alanine metabolism+ko00280//Valine, leucine and isoleucine degradation+ko00640//Propanoate metabolism+ko01100//Metabolic pathways+ko01200//Carbon metabolism+ko00562//Inositol phosphate metabolism
32916943	Pp3c26_4630V3.1	Phosphoenolpyruvate carboxykinase (GTP) / Phosphopyruvate carboxylase	-2.79613	0	K01610//phosphoenolpyruvate carboxykinase (ATP) [EC:4.1.1.49]+ko00010//Glycolysis / Gluconeogenesis+ko00020//Citrate cycle (TCA cycle)+ko01100//Metabolic pathways+ko01110//Biosynthesis of secondary metabolites+ko00710//Carbon fixation in photosynthetic organisms+ko00620//Pyruvate metabolism+ko01200//Carbon metabolism
32923509	Pp3c7_2490V3.1	GLUCOSE-6-PHOSPHATE 1-DEHYDROGENASE 4, CHLOROPLASTIC	-2.95758	0	K00036//glucose-6-phosphate 1-dehydrogenase [EC:1.1.1.49 1.1.1.363]+ko00030//Pentose phosphate pathway+ko01100//Metabolic pathways+ko01110//Biosynthesis of secondary metabolites+ko01200//Carbon metabolism+ko00480//Glutathione metabolism
32923646	Pp3c7_5170V3.1	Malate dehydrogenase (decarboxylating) / Pyruvic-malic carboxylase	-1.32976	6.67136e-89	K00028//malate dehydrogenase (decarboxylating) [EC:1.1.1.39]+ko01100//Metabolic pathways+ko00710//Carbon fixation in photosynthetic organisms+ko00620//Pyruvate metabolism+ko01200//Carbon metabolism
32924124	Pp3c7_7230V3.3	Ribose-phosphate diphosphokinase / Ribose-phosphate pyrophosphokinase	-1.1591	0	K00948//ribose-phosphate pyrophosphokinase [EC:2.7.6.1]+ko00230//Purine metabolism+ko00030//Pentose phosphate pathway+ko01230//Biosynthesis of amino acids+ko01100//Metabolic pathways+ko01110//Biosynthesis of secondary metabolites+ko01200//Carbon metabolism
32924127	Pp3c7_7230V3.6	Ribose-phosphate diphosphokinase / Ribose-phosphate pyrophosphokinase	-1.77974	0	K00948//ribose-phosphate pyrophosphokinase [EC:2.7.6.1]+ko00230//Purine metabolism+ko00030//Pentose phosphate pathway+ko01230//Biosynthesis of amino acids+ko01100//Metabolic pathways+ko01110//Biosynthesis of secondary metabolites+ko01200//Carbon metabolism
32924128	Pp3c7_7230V3.4	Ribose-phosphate diphosphokinase / Ribose-phosphate pyrophosphokinase	-1.88214	0	K00948//ribose-phosphate pyrophosphokinase [EC:2.7.6.1]+ko00230//Purine metabolism+ko00030//Pentose phosphate pathway+ko01230//Biosynthesis of amino acids+ko01100//Metabolic pathways+ko01110//Biosynthesis of secondary metabolites+ko01200//Carbon metabolism
32925332	Pp3c7_14300V3.4	Glyceraldehyde-3-phosphate dehydrogenase (phosphorylating) / Triosephosphate dehydrogenase // Glyceraldehyde-3-phosphate dehydrogenase (NADP(+)) (phosphorylating) / Triosephosphate dehydrogenase (NADP+)	-1.32352	1.24682e-98	K05298//glyceraldehyde-3-phosphate dehydrogenase (NADP+) (phosphorylating) [EC:1.2.1.13]+ko01100//Metabolic pathways+ko00710//Carbon fixation in photosynthetic organisms+ko01200//Carbon metabolism
32926540	Pp3c15_4000V3.1	ENOLASE 1, CHLOROPLASTIC	-1.04583	4.04643e-34	K01689//enolase [EC:4.2.1.11]+ko00010//Glycolysis / Gluconeogenesis+ko01230//Biosynthesis of amino acids+ko03018//RNA degradation+ko01100//Metabolic pathways+ko01110//Biosynthesis of secondary metabolites+ko01200//Carbon metabolism
32926640	Pp3c15_14720V3.2	Fructose-bisphosphate aldolase / Fructose-1,6-bisphosphate triosephosphate-lyase	-1.51781	0	K01623//fructose-bisphosphate aldolase, class I [EC:4.1.2.13]+ko00010//Glycolysis / Gluconeogenesis+ko00030//Pentose phosphate pathway+ko01230//Biosynthesis of amino acids+ko01100//Metabolic pathways+ko00051//Fructose and mannose metabolism+ko01110//Biosynthesis of secondary metabolites+ko00710//Carbon fixation in photosynthetic organisms+ko01200//Carbon metabolism
32927777	Pp3c15_6350V3.3	TRANSALDOLASE-LIKE PROTEIN	-2.49819	0	K00616//transaldolase [EC:2.2.1.2]+ko00030//Pentose phosphate pathway+ko01230//Biosynthesis of amino acids+ko01100//Metabolic pathways+ko01110//Biosynthesis of secondary metabolites+ko01200//Carbon metabolism
32938863	Pp3c19_23170V3.1	ALCOHOL DEHYDROGENASE RELATED // SUBFAMILY NOT NAMED	-1.73105	8.97632e-184	K00121//S-(hydroxymethyl)glutathione dehydrogenase / alcohol dehydrogenase [EC:1.1.1.284 1.1.1.1]+ko00010//Glycolysis / Gluconeogenesis+ko00350//Tyrosine metabolism+ko01100//Metabolic pathways+ko01110//Biosynthesis of secondary metabolites+ko00071//Fatty acid degradation+ko01200//Carbon metabolism
32939332	Pp3c19_12890V3.2	FRUCTOSE-1,6-BISPHOSPHATASE, CHLOROPLASTIC	-1.29937	0	K03841//fructose-1,6-bisphosphatase I [EC:3.1.3.11]+ko00010//Glycolysis / Gluconeogenesis+ko00030//Pentose phosphate pathway+ko01100//Metabolic pathways+ko00051//Fructose and mannose metabolism+ko01110//Biosynthesis of secondary metabolites+ko00710//Carbon fixation in photosynthetic organisms+ko01200//Carbon metabolism
32939646	Pp3c19_20120V3.1	hexokinase (HK)	-1.98908	0	K00844//hexokinase [EC:2.7.1.1]+ko00010//Glycolysis / Gluconeogenesis+ko00520//Amino sugar and nucleotide sugar metabolism+ko01100//Metabolic pathways+ko00052//Galactose metabolism+ko00051//Fructose and mannose metabolism+ko00500//Starch and sucrose metabolism+ko01110//Biosynthesis of secondary metabolites+ko01200//Carbon metabolism
32942625	Pp3c3_29160V3.9	Triokinase / Triose kinase	-1.4617	3.41371e-74	K00863//triose/dihydroxyacetone kinase / FAD-AMP lyase (cyclizing) [EC:2.7.1.28 2.7.1.29 4.6.1.15]+ko01100//Metabolic pathways+ko00051//Fructose and mannose metabolism+ko01200//Carbon metabolism+ko00561//Glycerolipid metabolism
32942626	Pp3c3_29160V3.1	Triokinase / Triose kinase	-1.138	1.18058e-47	K00863//triose/dihydroxyacetone kinase / FAD-AMP lyase (cyclizing) [EC:2.7.1.28 2.7.1.29 4.6.1.15]+ko01100//Metabolic pathways+ko00051//Fructose and mannose metabolism+ko01200//Carbon metabolism+ko00561//Glycerolipid metabolism
32947612	Pp3c20_4670V3.4	Methylmalonyl-CoA epimerase / Methylmalonyl-CoA racemase	-1.67123	0	K05606//methylmalonyl-CoA/ethylmalonyl-CoA epimerase [EC:5.1.99.1]+ko00280//Valine, leucine and isoleucine degradation+ko00640//Propanoate metabolism+ko01100//Metabolic pathways+ko01200//Carbon metabolism+ko00630//Glyoxylate and dicarboxylate metabolism
32949871	Pp3c23_11630V3.3	KETOSE-BISPHOSPHATE ALDOLASE CLASS-II FAMILY PROTEIN	-1.14014	4.91395e-199	K18121//glyoxylate/succinic semialdehyde reductase [EC:1.1.1.79 1.1.1.-]+ko01100//Metabolic pathways+ko00650//Butanoate metabolism+ko01200//Carbon metabolism+ko00630//Glyoxylate and dicarboxylate metabolism;K00020//3-hydroxyisobutyrate dehydrogenase [EC:1.1.1.31]+ko00280//Valine, leucine and isoleucine degradation+ko01100//Metabolic pathways;K23146//3-hydroxypropionate dehydrogenase [EC:1.1.1.59]…
32950452	Pp3c23_20200V3.2	glyceraldehyde 3-phosphate dehydrogenase (GAPDH, gapA)	-1.10677	3.98881e-27	K00134//glyceraldehyde 3-phosphate dehydrogenase [EC:1.2.1.12]+ko00010//Glycolysis / Gluconeogenesis+ko01230//Biosynthesis of amino acids+ko01100//Metabolic pathways+ko01110//Biosynthesis of secondary metabolites+ko00710//Carbon fixation in photosynthetic organisms+ko01200//Carbon metabolism
32952668	Pp3c5_1060V3.1	CATALASE // SUBFAMILY NOT NAMED	-2.70474	0	K03781//catalase [EC:1.11.1.6]+ko04016//MAPK signaling pathway - plant+ko04146//Peroxisome+ko00380//Tryptophan metabolism+ko01110//Biosynthesis of secondary metabolites+ko01200//Carbon metabolism+ko00630//Glyoxylate and dicarboxylate metabolism
32957843	Pp3c11_9120V3.2	triosephosphate isomerase (TIM) (TPI, tpiA)	-1.66081	0	K01803//triosephosphate isomerase (TIM) [EC:5.3.1.1]+ko00010//Glycolysis / Gluconeogenesis+ko01230//Biosynthesis of amino acids+ko01100//Metabolic pathways+ko00051//Fructose and mannose metabolism+ko01110//Biosynthesis of secondary metabolites+ko00710//Carbon fixation in photosynthetic organisms+ko01200//Carbon metabolism+ko00562//Inositol phosphate metabolism
32960185	Pp3c14_13300V3.4	GLUCOSE-6-PHOSPHATE 1-DEHYDROGENASE 2, CHLOROPLASTIC-RELATED	-1.0886	5.34119e-72	K00036//glucose-6-phosphate 1-dehydrogenase [EC:1.1.1.49 1.1.1.363]+ko00030//Pentose phosphate pathway+ko01100//Metabolic pathways+ko01110//Biosynthesis of secondary metabolites+ko01200//Carbon metabolism+ko00480//Glutathione metabolism
32963226	Pp3c14_25790V3.3	3-HYDROXYISOBUTYRYL-COA HYDROLASE-LIKE PROTEIN 3, MITOCHONDRIAL-RELATED	-1.01174	2.40779e-58	K05605//3-hydroxyisobutyryl-CoA hydrolase [EC:3.1.2.4]+ko00410//beta-Alanine metabolism+ko00280//Valine, leucine and isoleucine degradation+ko00640//Propanoate metabolism+ko01100//Metabolic pathways+ko01200//Carbon metabolism
32964914	Pp3c8_21910V3.2	PYRUVATE DEHYDROGENASE E1 COMPONENT SUBUNIT BETA-2, CHLOROPLASTIC-RELATED	-1.04485	7.71016e-76	K00162//pyruvate dehydrogenase E1 component beta subunit [EC:1.2.4.1]+ko00010//Glycolysis / Gluconeogenesis+ko00020//Citrate cycle (TCA cycle)+ko01100//Metabolic pathways+ko01110//Biosynthesis of secondary metabolites+ko00620//Pyruvate metabolism+ko01200//Carbon metabolism
32965630	Pp3c8_17920V3.3	ribose-phosphate pyrophosphokinase (PRPS, prsA)	-1.01795	8.40252e-35	K00948//ribose-phosphate pyrophosphokinase [EC:2.7.6.1]+ko00230//Purine metabolism+ko00030//Pentose phosphate pathway+ko01230//Biosynthesis of amino acids+ko01100//Metabolic pathways+ko01110//Biosynthesis of secondary metabolites+ko01200//Carbon metabolism
32969557	Pp3c1_5560V3.1	EXOSTOSIN FAMILY PROTEIN	-1.08398	4.29732e-38	K22846//S-sulfo-L-cysteine synthase (O-acetyl-L-serine-dependent) [EC:2.5.1.144]+ko01100//Metabolic pathways+ko00270//Cysteine and methionine metabolism;K01738//cysteine synthase [EC:2.5.1.47]+ko00920//Sulfur metabolism+ko01230//Biosynthesis of amino acids+ko01100//Metabolic pathways+ko01110//Biosynthesis of secondary metabolites+ko00270//Cysteine and methionine metabolism+ko01200//Carbon metabol…
32970861	Pp3c1_20930V3.2	PLASTIDIAL PYRUVATE KINASE 4, CHLOROPLASTIC	-1.75684	0	K00873//pyruvate kinase [EC:2.7.1.40]+ko00010//Glycolysis / Gluconeogenesis+ko00230//Purine metabolism+ko01230//Biosynthesis of amino acids+ko01100//Metabolic pathways+ko01110//Biosynthesis of secondary metabolites+ko00620//Pyruvate metabolism+ko01200//Carbon metabolism
32973810	Pp3c12_11880V3.2	ribulose-bisphosphate carboxylase small chain (rbcS)	-1.18759	2.10857e-194	K01602//ribulose-bisphosphate carboxylase small chain [EC:4.1.1.39]+ko01100//Metabolic pathways+ko00710//Carbon fixation in photosynthetic organisms+ko01200//Carbon metabolism+ko00630//Glyoxylate and dicarboxylate metabolism
32974036	Pp3c12_19890V3.4	ribulose-bisphosphate carboxylase small chain (rbcS)	-1.3985	0	K01602//ribulose-bisphosphate carboxylase small chain [EC:4.1.1.39]+ko01100//Metabolic pathways+ko00710//Carbon fixation in photosynthetic organisms+ko01200//Carbon metabolism+ko00630//Glyoxylate and dicarboxylate metabolism
32974038	Pp3c12_19890V3.1	ribulose-bisphosphate carboxylase small chain (rbcS)	-1.26009	6.19123e-123	K01602//ribulose-bisphosphate carboxylase small chain [EC:4.1.1.39]+ko01100//Metabolic pathways+ko00710//Carbon fixation in photosynthetic organisms+ko01200//Carbon metabolism+ko00630//Glyoxylate and dicarboxylate metabolism
32981544	Pp3c18_13590V3.2	catalase (katE, CAT, catB, srpA)	-1.24722	0	K03781//catalase [EC:1.11.1.6]+ko04016//MAPK signaling pathway - plant+ko04146//Peroxisome+ko00380//Tryptophan metabolism+ko01110//Biosynthesis of secondary metabolites+ko01200//Carbon metabolism+ko00630//Glyoxylate and dicarboxylate metabolism
32982011	Pp3c18_14590V3.3	CATALASE // SUBFAMILY NOT NAMED	-1.17384	5.53102e-208	K03781//catalase [EC:1.11.1.6]+ko04016//MAPK signaling pathway - plant+ko04146//Peroxisome+ko00380//Tryptophan metabolism+ko01110//Biosynthesis of secondary metabolites+ko01200//Carbon metabolism+ko00630//Glyoxylate and dicarboxylate metabolism
32985087	Pp3c16_11630V3.2	formate dehydrogenase (FDH)	-1.69117	7.30978e-276	K00122//formate dehydrogenase [EC:1.17.1.9]+ko01100//Metabolic pathways+ko01200//Carbon metabolism+ko00630//Glyoxylate and dicarboxylate metabolism
32985089	Pp3c16_11630V3.5	formate dehydrogenase (FDH)	-1.02892	0	K00122//formate dehydrogenase [EC:1.17.1.9]+ko01100//Metabolic pathways+ko01200//Carbon metabolism+ko00630//Glyoxylate and dicarboxylate metabolism
Pentose and glucuronate interconversions
Gene ID	Transcripts	Description	log2(A/W)	Pvalue(W-vs-A)	Kegg Orthology
32900013	Pp3c10_4280V3.13	Helix-loop-helix DNA-binding domain (HLH)	-1.29114	1.10183e-77	K16190//glucuronokinase [EC:2.7.1.43]+ko00520//Amino sugar and nucleotide sugar metabolism+ko00040//Pentose and glucuronate interconversions+ko01100//Metabolic pathways+ko00053//Ascorbate and aldarate metabolism;K13422//transcription factor MYC2+ko04016//MAPK signaling pathway - plant+ko04075//Plant hormone signal transduction
32900734	Pp3c10_20140V3.1	pectate lyase (pel)	-3.13868	0	K01728//pectate lyase [EC:4.2.2.2]+ko00040//Pentose and glucuronate interconversions
32900787	Pp3c10_18650V3.1	PECTINESTERASE 8-RELATED	-1.88063	0	K01051//pectinesterase [EC:3.1.1.11]+ko00040//Pentose and glucuronate interconversions+ko01100//Metabolic pathways
32900788	Pp3c10_18650V3.2	PECTINESTERASE 8-RELATED	-2.49126	0	K01051//pectinesterase [EC:3.1.1.11]+ko00040//Pentose and glucuronate interconversions+ko01100//Metabolic pathways
32906766	Pp3c17_20120V3.1	ALCOHOL DEHYDROGENASE RELATED // SUBFAMILY NOT NAMED	-1.14526	8.23764e-147	K00008//L-iditol 2-dehydrogenase [EC:1.1.1.14]+ko00040//Pentose and glucuronate interconversions+ko01100//Metabolic pathways+ko00051//Fructose and mannose metabolism
32908175	Pp3c17_6440V3.2	pectinesterase (E3.1.1.11)	-1.17702	8.88402e-41	K01051//pectinesterase [EC:3.1.1.11]+ko00040//Pentose and glucuronate interconversions+ko01100//Metabolic pathways
32916630	Pp3c21_16990V3.3	pectate lyase (pel)	-2.05815	0	K01728//pectate lyase [EC:4.2.2.2]+ko00040//Pentose and glucuronate interconversions
32916631	Pp3c21_16990V3.2	pectate lyase (pel)	-2.15414	0	K01728//pectate lyase [EC:4.2.2.2]+ko00040//Pentose and glucuronate interconversions
32920221	Pp3c4_10497V3.2	xylulokinase (xylB, XYLB)	-1.25419	9.4503e-63	K00854//xylulokinase [EC:2.7.1.17]+ko00040//Pentose and glucuronate interconversions+ko01100//Metabolic pathways
32921033	Pp3c4_10480V3.1	xylulokinase (xylB, XYLB)	-1.14961	3.266e-123	K00854//xylulokinase [EC:2.7.1.17]+ko00040//Pentose and glucuronate interconversions+ko01100//Metabolic pathways
32921825	Pp3c4_7680V3.1	PUTATIVE SEROTONIN TRANSPORTER	-1.94565	0	K06228//fused [EC:2.7.11.1];K05909//laccase [EC:1.10.3.2];K12447//UDP-sugar pyrophosphorylase [EC:2.7.7.64]+ko00520//Amino sugar and nucleotide sugar metabolism+ko00040//Pentose and glucuronate interconversions+ko01100//Metabolic pathways+ko00052//Galactose metabolism+ko00053//Ascorbate and aldarate metabolism;K18195//rhamnogalacturonan endolyase [EC:4.2.2.23];K20093//DNA excision repair protein …
32935168	Pp3c2_4180V3.2	C2 domain (C2)	-1.2097	3.90823e-54	K01051//pectinesterase [EC:3.1.1.11]+ko00040//Pentose and glucuronate interconversions+ko01100//Metabolic pathways;K14007//protein transport protein SEC24+ko04141//Protein processing in endoplasmic reticulum
32940771	Pp3c3_13630V3.1	F8L10.2 PROTEIN	-1.61254	3.79509e-179	K01728//pectate lyase [EC:4.2.2.2]+ko00040//Pentose and glucuronate interconversions
32940772	Pp3c3_13630V3.2	F8L10.2 PROTEIN	-1.08722	2.44473e-14	K01728//pectate lyase [EC:4.2.2.2]+ko00040//Pentose and glucuronate interconversions
32941013	Pp3c3_13600V3.1	F12F1.21 PROTEIN	-1.62252	0	K01728//pectate lyase [EC:4.2.2.2]+ko00040//Pentose and glucuronate interconversions
32943963	Pp3c3_24830V3.1	PECTINESTERASE 8-RELATED	-1.56121	1.02296e-304	K01051//pectinesterase [EC:3.1.1.11]+ko00040//Pentose and glucuronate interconversions+ko01100//Metabolic pathways
32943965	Pp3c3_24830V3.4	PECTINESTERASE 8-RELATED	-1.05265	1.57394e-25	K01051//pectinesterase [EC:3.1.1.11]+ko00040//Pentose and glucuronate interconversions+ko01100//Metabolic pathways
32954136	Pp3c5_23400V3.3	PECTINESTERASE 8-RELATED	-1.11326	2.63453e-42	K01051//pectinesterase [EC:3.1.1.11]+ko00040//Pentose and glucuronate interconversions+ko01100//Metabolic pathways
32954138	Pp3c5_23400V3.1	PECTINESTERASE 8-RELATED	-1.07789	0	K01051//pectinesterase [EC:3.1.1.11]+ko00040//Pentose and glucuronate interconversions+ko01100//Metabolic pathways
32961052	Pp3c14_11760V3.6	L-iditol 2-dehydrogenase / Sorbitol dehydrogenase	-1.13919	1.6868e-85	K00008//L-iditol 2-dehydrogenase [EC:1.1.1.14]+ko00040//Pentose and glucuronate interconversions+ko01100//Metabolic pathways+ko00051//Fructose and mannose metabolism
32968186	Pp3c1_33130V3.1	pectate lyase (pel)	-1.64768	0	K01728//pectate lyase [EC:4.2.2.2]+ko00040//Pentose and glucuronate interconversions
32977690	Pp3c6_6020V3.9	Xylose isomerase / D-xylose ketoisomerase	-1.01449	2.16694e-45	K01805//xylose isomerase [EC:5.3.1.5]+ko00040//Pentose and glucuronate interconversions+ko01100//Metabolic pathways+ko00051//Fructose and mannose metabolism
32977697	Pp3c6_6020V3.7	Xylose isomerase / D-xylose ketoisomerase	-1.5361	1.84151e-155	K01805//xylose isomerase [EC:5.3.1.5]+ko00040//Pentose and glucuronate interconversions+ko01100//Metabolic pathways+ko00051//Fructose and mannose metabolism
32977698	Pp3c6_6020V3.8	Xylose isomerase / D-xylose ketoisomerase	-1.33251	0	K01805//xylose isomerase [EC:5.3.1.5]+ko00040//Pentose and glucuronate interconversions+ko01100//Metabolic pathways+ko00051//Fructose and mannose metabolism
Valine, leucine and isoleucine degradation
Gene ID	Transcripts	Description	log2(A/W)	Pvalue(W-vs-A)	Kegg Orthology
32914696	Pp3c21_4880V3.3	malonate-semialdehyde dehydrogenase (acetylating) / methylmalonate-semialdehyde dehydrogenase (mmsA, iolA, ALDH6A1)	-1.46817	0	K00140//malonate-semialdehyde dehydrogenase (acetylating) / methylmalonate-semialdehyde dehydrogenase [EC:1.2.1.18 1.2.1.27]+ko00410//beta-Alanine metabolism+ko00280//Valine, leucine and isoleucine degradation+ko00640//Propanoate metabolism+ko01100//Metabolic pathways+ko01200//Carbon metabolism+ko00562//Inositol phosphate metabolism
32925666	Pp3c7_200V3.1	Dihydrolipoyllysine-residue (2-methylpropanoyl)transferase / Dihydrolipoyl transacylase	-1.32885	0	K09699//2-oxoisovalerate dehydrogenase E2 component (dihydrolipoyl transacylase) [EC:2.3.1.168]+ko00280//Valine, leucine and isoleucine degradation+ko00640//Propanoate metabolism+ko01100//Metabolic pathways+ko01110//Biosynthesis of secondary metabolites
32925747	Pp3c7_4810V3.2	2-oxoisovalerate dehydrogenase E1 component alpha subunit (BCKDHA, bkdA1)	-1.26697	0	K00166//2-oxoisovalerate dehydrogenase E1 component alpha subunit [EC:1.2.4.4]+ko00280//Valine, leucine and isoleucine degradation+ko00640//Propanoate metabolism+ko01100//Metabolic pathways+ko01110//Biosynthesis of secondary metabolites
32942888	Pp3c3_17080V3.1	3-hydroxyisobutyrate dehydrogenase (E1.1.1.31, mmsB)	-1.00437	4.20426e-52	K00020//3-hydroxyisobutyrate dehydrogenase [EC:1.1.1.31]+ko00280//Valine, leucine and isoleucine degradation+ko01100//Metabolic pathways;K23146//3-hydroxypropionate dehydrogenase [EC:1.1.1.59]+ko00410//beta-Alanine metabolism+ko00640//Propanoate metabolism
32943311	Pp3c3_22750V3.1	3-methylcrotonyl-CoA carboxylase beta subunit (E6.4.1.4B)	-2.12046	0	K01969//3-methylcrotonyl-CoA carboxylase beta subunit [EC:6.4.1.4]+ko00280//Valine, leucine and isoleucine degradation+ko01100//Metabolic pathways
32943314	Pp3c3_22750V3.5	3-methylcrotonyl-CoA carboxylase beta subunit (E6.4.1.4B)	-1.92885	0	K01969//3-methylcrotonyl-CoA carboxylase beta subunit [EC:6.4.1.4]+ko00280//Valine, leucine and isoleucine degradation+ko01100//Metabolic pathways
32943315	Pp3c3_22750V3.6	3-methylcrotonyl-CoA carboxylase beta subunit (E6.4.1.4B)	-1.95411	0	K01969//3-methylcrotonyl-CoA carboxylase beta subunit [EC:6.4.1.4]+ko00280//Valine, leucine and isoleucine degradation+ko01100//Metabolic pathways
32947056	Pp3c20_1720V3.9	2-oxoisovalerate dehydrogenase E1 component beta subunit (BCKDHB, bkdA2)	-1.4021	4.35999e-229	K00167//2-oxoisovalerate dehydrogenase E1 component beta subunit [EC:1.2.4.4]+ko00280//Valine, leucine and isoleucine degradation+ko00640//Propanoate metabolism+ko01100//Metabolic pathways+ko01110//Biosynthesis of secondary metabolites
32947060	Pp3c20_1720V3.5	2-oxoisovalerate dehydrogenase E1 component beta subunit (BCKDHB, bkdA2)	-1.33476	6.61267e-77	K00167//2-oxoisovalerate dehydrogenase E1 component beta subunit [EC:1.2.4.4]+ko00280//Valine, leucine and isoleucine degradation+ko00640//Propanoate metabolism+ko01100//Metabolic pathways+ko01110//Biosynthesis of secondary metabolites
32947061	Pp3c20_1720V3.8	2-oxoisovalerate dehydrogenase E1 component beta subunit (BCKDHB, bkdA2)	-1.40554	0	K00167//2-oxoisovalerate dehydrogenase E1 component beta subunit [EC:1.2.4.4]+ko00280//Valine, leucine and isoleucine degradation+ko00640//Propanoate metabolism+ko01100//Metabolic pathways+ko01110//Biosynthesis of secondary metabolites
32947612	Pp3c20_4670V3.4	Methylmalonyl-CoA epimerase / Methylmalonyl-CoA racemase	-1.67123	0	K05606//methylmalonyl-CoA/ethylmalonyl-CoA epimerase [EC:5.1.99.1]+ko00280//Valine, leucine and isoleucine degradation+ko00640//Propanoate metabolism+ko01100//Metabolic pathways+ko01200//Carbon metabolism+ko00630//Glyoxylate and dicarboxylate metabolism
32949871	Pp3c23_11630V3.3	KETOSE-BISPHOSPHATE ALDOLASE CLASS-II FAMILY PROTEIN	-1.14014	4.91395e-199	K18121//glyoxylate/succinic semialdehyde reductase [EC:1.1.1.79 1.1.1.-]+ko01100//Metabolic pathways+ko00650//Butanoate metabolism+ko01200//Carbon metabolism+ko00630//Glyoxylate and dicarboxylate metabolism;K00020//3-hydroxyisobutyrate dehydrogenase [EC:1.1.1.31]+ko00280//Valine, leucine and isoleucine degradation+ko01100//Metabolic pathways;K23146//3-hydroxypropionate dehydrogenase [EC:1.1.1.59]…
32963226	Pp3c14_25790V3.3	3-HYDROXYISOBUTYRYL-COA HYDROLASE-LIKE PROTEIN 3, MITOCHONDRIAL-RELATED	-1.01174	2.40779e-58	K05605//3-hydroxyisobutyryl-CoA hydrolase [EC:3.1.2.4]+ko00410//beta-Alanine metabolism+ko00280//Valine, leucine and isoleucine degradation+ko00640//Propanoate metabolism+ko01100//Metabolic pathways+ko01200//Carbon metabolism
32972031	Pp3c1_40350V3.2	branched-chain amino acid aminotransferase (E2.6.1.42, ilvE)	-2.15155	0	K00826//branched-chain amino acid aminotransferase [EC:2.6.1.42]+ko00290//Valine, leucine and isoleucine biosynthesis+ko00280//Valine, leucine and isoleucine degradation+ko00770//Pantothenate and CoA biosynthesis+ko01230//Biosynthesis of amino acids+ko01100//Metabolic pathways+ko01110//Biosynthesis of secondary metabolites+ko01210//2-Oxocarboxylic acid metabolism+ko00270//Cysteine and methionine …
32982839	Pp3c18_10570V3.3	3-methylcrotonyl-CoA carboxylase alpha subunit (E6.4.1.4A)	-1.27036	6.76372e-215	K01968//3-methylcrotonyl-CoA carboxylase alpha subunit [EC:6.4.1.4]+ko00280//Valine, leucine and isoleucine degradation+ko01100//Metabolic pathways
32982842	Pp3c18_10570V3.5	3-methylcrotonyl-CoA carboxylase alpha subunit (E6.4.1.4A)	-1.13667	4.95781e-304	K01968//3-methylcrotonyl-CoA carboxylase alpha subunit [EC:6.4.1.4]+ko00280//Valine, leucine and isoleucine degradation+ko01100//Metabolic pathways
32982848	Pp3c18_10570V3.10	3-methylcrotonyl-CoA carboxylase alpha subunit (E6.4.1.4A)	-1.43359	8.28957e-188	K01968//3-methylcrotonyl-CoA carboxylase alpha subunit [EC:6.4.1.4]+ko00280//Valine, leucine and isoleucine degradation+ko01100//Metabolic pathways
32985742	Pp3c16_2020V3.5	Isovaleryl-CoA dehydrogenase	-1.15148	0	K00253//isovaleryl-CoA dehydrogenase [EC:1.3.8.4]+ko00280//Valine, leucine and isoleucine degradation+ko01100//Metabolic pathways
32985746	Pp3c16_2020V3.4	Isovaleryl-CoA dehydrogenase	-1.67009	1.771e-80	K00253//isovaleryl-CoA dehydrogenase [EC:1.3.8.4]+ko00280//Valine, leucine and isoleucine degradation+ko01100//Metabolic pathways
32985747	Pp3c16_2020V3.6	Isovaleryl-CoA dehydrogenase	-1.34565	7.33173e-90	K00253//isovaleryl-CoA dehydrogenase [EC:1.3.8.4]+ko00280//Valine, leucine and isoleucine degradation+ko01100//Metabolic pathways
Thiamine metabolism
Gene ID	Transcripts	Description	log2(A/W)	Pvalue(W-vs-A)	Kegg Orthology
32909228	Pp3c24_10800V3.3	thiamine thiazole synthase (THI4, THI1)	-2.04958	0	K03146//cysteine-dependent adenosine diphosphate thiazole synthase [EC:2.4.2.60]+ko01100//Metabolic pathways+ko00730//Thiamine metabolism
32909229	Pp3c24_10800V3.4	thiamine thiazole synthase (THI4, THI1)	-1.32923	0	K03146//cysteine-dependent adenosine diphosphate thiazole synthase [EC:2.4.2.60]+ko01100//Metabolic pathways+ko00730//Thiamine metabolism
32909230	Pp3c24_10800V3.5	thiamine thiazole synthase (THI4, THI1)	-1.91091	0	K03146//cysteine-dependent adenosine diphosphate thiazole synthase [EC:2.4.2.60]+ko01100//Metabolic pathways+ko00730//Thiamine metabolism
32933305	Pp3c2_27550V3.2	1-deoxy-D-xylulose-5-phosphate reductoisomerase / DXP-reductoisomerase // 1-deoxy-D-xylulose-5-phosphate synthase / DXP-synthase	-1.12802	0	K01662//1-deoxy-D-xylulose-5-phosphate synthase [EC:2.2.1.7]+ko00900//Terpenoid backbone biosynthesis+ko01100//Metabolic pathways+ko01110//Biosynthesis of secondary metabolites+ko00730//Thiamine metabolism
32934860	Pp3c2_22190V3.1	NA	-1.02986	0	K00939//adenylate kinase [EC:2.7.4.3]+ko00230//Purine metabolism+ko01100//Metabolic pathways+ko01110//Biosynthesis of secondary metabolites+ko00730//Thiamine metabolism;K14306//nuclear pore complex protein Nup62+ko03013//RNA transport
32934862	Pp3c2_22190V3.3	NA	-1.52631	0	K00939//adenylate kinase [EC:2.7.4.3]+ko00230//Purine metabolism+ko01100//Metabolic pathways+ko01110//Biosynthesis of secondary metabolites+ko00730//Thiamine metabolism;K14306//nuclear pore complex protein Nup62+ko03013//RNA transport
32947695	Pp3c20_13543V3.1	thiamine thiazole synthase (THI4, THI1)	-1.34261	1.81081e-49	K03146//cysteine-dependent adenosine diphosphate thiazole synthase [EC:2.4.2.60]+ko01100//Metabolic pathways+ko00730//Thiamine metabolism
32950697	Pp3c23_6600V3.2	thiamine thiazole synthase (THI4, THI1)	-1.88176	0	K03146//cysteine-dependent adenosine diphosphate thiazole synthase [EC:2.4.2.60]+ko01100//Metabolic pathways+ko00730//Thiamine metabolism
32951042	Pp3c23_6510V3.1	thiamine thiazole synthase (THI4, THI1)	-1.37048	0	K03146//cysteine-dependent adenosine diphosphate thiazole synthase [EC:2.4.2.60]+ko01100//Metabolic pathways+ko00730//Thiamine metabolism
32951047	Pp3c23_6510V3.7	thiamine thiazole synthase (THI4, THI1)	-1.75172	3.62715e-217	K03146//cysteine-dependent adenosine diphosphate thiazole synthase [EC:2.4.2.60]+ko01100//Metabolic pathways+ko00730//Thiamine metabolism
32979251	Pp3c25_5720V3.2	Phosphomethylpyrimidine synthase	-1.6342	0	K03147//phosphomethylpyrimidine synthase [EC:4.1.99.17]+ko01100//Metabolic pathways+ko00730//Thiamine metabolism
32985735	Pp3c16_8630V3.2	Phosphomethylpyrimidine synthase	-2.38709	0	K03147//phosphomethylpyrimidine synthase [EC:4.1.99.17]+ko01100//Metabolic pathways+ko00730//Thiamine metabolism
2-Oxocarboxylic acid metabolism
Gene ID	Transcripts	Description	log2(A/W)	Pvalue(W-vs-A)	Kegg Orthology
32899810	Pp3c10_2540V3.4	isocitrate dehydrogenase (IDH1, IDH2, icd)	-1.10268	4.83322e-112	K00031//isocitrate dehydrogenase [EC:1.1.1.42]+ko04146//Peroxisome+ko00020//Citrate cycle (TCA cycle)+ko01230//Biosynthesis of amino acids+ko01100//Metabolic pathways+ko01110//Biosynthesis of secondary metabolites+ko01210//2-Oxocarboxylic acid metabolism+ko01200//Carbon metabolism+ko00480//Glutathione metabolism
32899812	Pp3c10_2540V3.5	isocitrate dehydrogenase (IDH1, IDH2, icd)	-1.00561	4.6907e-23	K00031//isocitrate dehydrogenase [EC:1.1.1.42]+ko04146//Peroxisome+ko00020//Citrate cycle (TCA cycle)+ko01230//Biosynthesis of amino acids+ko01100//Metabolic pathways+ko01110//Biosynthesis of secondary metabolites+ko01210//2-Oxocarboxylic acid metabolism+ko01200//Carbon metabolism+ko00480//Glutathione metabolism
32900972	Pp3c10_10600V3.2	SUBGROUP I AMINOTRANSFERASE RELATED // SUBFAMILY NOT NAMED	-1.29733	1.4893e-148	K00814//alanine transaminase [EC:2.6.1.2]+ko00250//Alanine, aspartate and glutamate metabolism+ko00220//Arginine biosynthesis+ko01230//Biosynthesis of amino acids+ko01100//Metabolic pathways+ko00710//Carbon fixation in photosynthetic organisms+ko01210//2-Oxocarboxylic acid metabolism+ko01200//Carbon metabolism
32904145	Pp3c22_2860V3.2	VESICLE-ASSOCIATED PROTEIN 4-2-RELATED	-1.21169	3.05273e-68	K01681//aconitate hydratase [EC:4.2.1.3]+ko00020//Citrate cycle (TCA cycle)+ko01230//Biosynthesis of amino acids+ko01100//Metabolic pathways+ko01110//Biosynthesis of secondary metabolites+ko01210//2-Oxocarboxylic acid metabolism+ko01200//Carbon metabolism+ko00630//Glyoxylate and dicarboxylate metabolism;K04733//interleukin-1 receptor-associated kinase 4 [EC:2.7.11.1];K20547//basic endochitinase B…
32904234	Pp3c22_270V3.1	Phospholipase A(1) / Phospholipase A1	-1.49853	1.29941e-98	K00145//N-acetyl-gamma-glutamyl-phosphate reductase [EC:1.2.1.38]+ko00220//Arginine biosynthesis+ko01230//Biosynthesis of amino acids+ko01100//Metabolic pathways+ko01110//Biosynthesis of secondary metabolites+ko01210//2-Oxocarboxylic acid metabolism;K16818//phospholipase A1 [EC:3.1.1.32]+ko00592//alpha-Linolenic acid metabolism+ko01100//Metabolic pathways+ko01110//Biosynthesis of secondary metabo…
32904235	Pp3c22_270V3.2	Phospholipase A(1) / Phospholipase A1	-1.71491	2.49026e-215	K00145//N-acetyl-gamma-glutamyl-phosphate reductase [EC:1.2.1.38]+ko00220//Arginine biosynthesis+ko01230//Biosynthesis of amino acids+ko01100//Metabolic pathways+ko01110//Biosynthesis of secondary metabolites+ko01210//2-Oxocarboxylic acid metabolism;K16818//phospholipase A1 [EC:3.1.1.32]+ko00592//alpha-Linolenic acid metabolism+ko01100//Metabolic pathways+ko01110//Biosynthesis of secondary metabo…
32913790	Pp3c9_20090V3.1	B3 DNA binding domain (B3)	-1.04514	2.6157e-83	K01653//acetolactate synthase I/III small subunit [EC:2.2.1.6]+ko00290//Valine, leucine and isoleucine biosynthesis+ko00770//Pantothenate and CoA biosynthesis+ko01230//Biosynthesis of amino acids+ko01100//Metabolic pathways+ko00650//Butanoate metabolism+ko01110//Biosynthesis of secondary metabolites+ko01210//2-Oxocarboxylic acid metabolism+ko00660//C5-Branched dibasic acid metabolism;K00654//seri…
32914081	Pp3c9_25990V3.1	Aconitate hydratase / Citrate(isocitrate) hydro-lyase	-1.4785	0	K01681//aconitate hydratase [EC:4.2.1.3]+ko00020//Citrate cycle (TCA cycle)+ko01230//Biosynthesis of amino acids+ko01100//Metabolic pathways+ko01110//Biosynthesis of secondary metabolites+ko01210//2-Oxocarboxylic acid metabolism+ko01200//Carbon metabolism+ko00630//Glyoxylate and dicarboxylate metabolism
32916770	Pp3c21_7130V3.7	B3 DOMAIN-CONTAINING TRANSCRIPTION FACTOR ABI3	-1.4145	5.12953e-69	K01653//acetolactate synthase I/III small subunit [EC:2.2.1.6]+ko00290//Valine, leucine and isoleucine biosynthesis+ko00770//Pantothenate and CoA biosynthesis+ko01230//Biosynthesis of amino acids+ko01100//Metabolic pathways+ko00650//Butanoate metabolism+ko01110//Biosynthesis of secondary metabolites+ko01210//2-Oxocarboxylic acid metabolism+ko00660//C5-Branched dibasic acid metabolism;K00654//seri…
32916775	Pp3c21_7130V3.12	B3 DOMAIN-CONTAINING TRANSCRIPTION FACTOR ABI3	-1.77083	1.23018e-162	K01653//acetolactate synthase I/III small subunit [EC:2.2.1.6]+ko00290//Valine, leucine and isoleucine biosynthesis+ko00770//Pantothenate and CoA biosynthesis+ko01230//Biosynthesis of amino acids+ko01100//Metabolic pathways+ko00650//Butanoate metabolism+ko01110//Biosynthesis of secondary metabolites+ko01210//2-Oxocarboxylic acid metabolism+ko00660//C5-Branched dibasic acid metabolism;K00654//seri…
32928456	Pp3c15_15020V3.2	B3 DNA binding domain (B3)	-1.95695	0	K01653//acetolactate synthase I/III small subunit [EC:2.2.1.6]+ko00290//Valine, leucine and isoleucine biosynthesis+ko00770//Pantothenate and CoA biosynthesis+ko01230//Biosynthesis of amino acids+ko01100//Metabolic pathways+ko00650//Butanoate metabolism+ko01110//Biosynthesis of secondary metabolites+ko01210//2-Oxocarboxylic acid metabolism+ko00660//C5-Branched dibasic acid metabolism;K00654//seri…
32928457	Pp3c15_15020V3.3	B3 DNA binding domain (B3)	-1.41227	0	K01653//acetolactate synthase I/III small subunit [EC:2.2.1.6]+ko00290//Valine, leucine and isoleucine biosynthesis+ko00770//Pantothenate and CoA biosynthesis+ko01230//Biosynthesis of amino acids+ko01100//Metabolic pathways+ko00650//Butanoate metabolism+ko01110//Biosynthesis of secondary metabolites+ko01210//2-Oxocarboxylic acid metabolism+ko00660//C5-Branched dibasic acid metabolism;K00654//seri…
32928458	Pp3c15_15020V3.4	B3 DNA binding domain (B3)	-1.22016	0	K01653//acetolactate synthase I/III small subunit [EC:2.2.1.6]+ko00290//Valine, leucine and isoleucine biosynthesis+ko00770//Pantothenate and CoA biosynthesis+ko01230//Biosynthesis of amino acids+ko01100//Metabolic pathways+ko00650//Butanoate metabolism+ko01110//Biosynthesis of secondary metabolites+ko01210//2-Oxocarboxylic acid metabolism+ko00660//C5-Branched dibasic acid metabolism;K00654//seri…
32962383	Pp3c14_21840V3.3	NA	-1.13542	2.96934e-77	K14682//amino-acid N-acetyltransferase [EC:2.3.1.1]+ko00220//Arginine biosynthesis+ko01230//Biosynthesis of amino acids+ko01100//Metabolic pathways+ko01110//Biosynthesis of secondary metabolites+ko01210//2-Oxocarboxylic acid metabolism;K11420//euchromatic histone-lysine N-methyltransferase [EC:2.1.1.43]+ko00310//Lysine degradation;K18732//SAP domain-containing ribonucleoprotein
32972031	Pp3c1_40350V3.2	branched-chain amino acid aminotransferase (E2.6.1.42, ilvE)	-2.15155	0	K00826//branched-chain amino acid aminotransferase [EC:2.6.1.42]+ko00290//Valine, leucine and isoleucine biosynthesis+ko00280//Valine, leucine and isoleucine degradation+ko00770//Pantothenate and CoA biosynthesis+ko01230//Biosynthesis of amino acids+ko01100//Metabolic pathways+ko01110//Biosynthesis of secondary metabolites+ko01210//2-Oxocarboxylic acid metabolism+ko00270//Cysteine and methionine …
32982829	Pp3c18_18010V3.7	CALCIUM-DEPENDENT LIPID-BINDING DOMAIN-CONTAINING PROTEIN	-1.64441	0	K01652//acetolactate synthase I/II/III large subunit [EC:2.2.1.6]+ko00290//Valine, leucine and isoleucine biosynthesis+ko00770//Pantothenate and CoA biosynthesis+ko01230//Biosynthesis of amino acids+ko01100//Metabolic pathways+ko00650//Butanoate metabolism+ko01110//Biosynthesis of secondary metabolites+ko01210//2-Oxocarboxylic acid metabolism+ko00660//C5-Branched dibasic acid metabolism;K12486//s…
Biosynthesis of amino acids
Gene ID	Transcripts	Description	log2(A/W)	Pvalue(W-vs-A)	Kegg Orthology
32899810	Pp3c10_2540V3.4	isocitrate dehydrogenase (IDH1, IDH2, icd)	-1.10268	4.83322e-112	K00031//isocitrate dehydrogenase [EC:1.1.1.42]+ko04146//Peroxisome+ko00020//Citrate cycle (TCA cycle)+ko01230//Biosynthesis of amino acids+ko01100//Metabolic pathways+ko01110//Biosynthesis of secondary metabolites+ko01210//2-Oxocarboxylic acid metabolism+ko01200//Carbon metabolism+ko00480//Glutathione metabolism
32899812	Pp3c10_2540V3.5	isocitrate dehydrogenase (IDH1, IDH2, icd)	-1.00561	4.6907e-23	K00031//isocitrate dehydrogenase [EC:1.1.1.42]+ko04146//Peroxisome+ko00020//Citrate cycle (TCA cycle)+ko01230//Biosynthesis of amino acids+ko01100//Metabolic pathways+ko01110//Biosynthesis of secondary metabolites+ko01210//2-Oxocarboxylic acid metabolism+ko01200//Carbon metabolism+ko00480//Glutathione metabolism
32900972	Pp3c10_10600V3.2	SUBGROUP I AMINOTRANSFERASE RELATED // SUBFAMILY NOT NAMED	-1.29733	1.4893e-148	K00814//alanine transaminase [EC:2.6.1.2]+ko00250//Alanine, aspartate and glutamate metabolism+ko00220//Arginine biosynthesis+ko01230//Biosynthesis of amino acids+ko01100//Metabolic pathways+ko00710//Carbon fixation in photosynthetic organisms+ko01210//2-Oxocarboxylic acid metabolism+ko01200//Carbon metabolism
32904145	Pp3c22_2860V3.2	VESICLE-ASSOCIATED PROTEIN 4-2-RELATED	-1.21169	3.05273e-68	K01681//aconitate hydratase [EC:4.2.1.3]+ko00020//Citrate cycle (TCA cycle)+ko01230//Biosynthesis of amino acids+ko01100//Metabolic pathways+ko01110//Biosynthesis of secondary metabolites+ko01210//2-Oxocarboxylic acid metabolism+ko01200//Carbon metabolism+ko00630//Glyoxylate and dicarboxylate metabolism;K04733//interleukin-1 receptor-associated kinase 4 [EC:2.7.11.1];K20547//basic endochitinase B…
32904234	Pp3c22_270V3.1	Phospholipase A(1) / Phospholipase A1	-1.49853	1.29941e-98	K00145//N-acetyl-gamma-glutamyl-phosphate reductase [EC:1.2.1.38]+ko00220//Arginine biosynthesis+ko01230//Biosynthesis of amino acids+ko01100//Metabolic pathways+ko01110//Biosynthesis of secondary metabolites+ko01210//2-Oxocarboxylic acid metabolism;K16818//phospholipase A1 [EC:3.1.1.32]+ko00592//alpha-Linolenic acid metabolism+ko01100//Metabolic pathways+ko01110//Biosynthesis of secondary metabo…
32904235	Pp3c22_270V3.2	Phospholipase A(1) / Phospholipase A1	-1.71491	2.49026e-215	K00145//N-acetyl-gamma-glutamyl-phosphate reductase [EC:1.2.1.38]+ko00220//Arginine biosynthesis+ko01230//Biosynthesis of amino acids+ko01100//Metabolic pathways+ko01110//Biosynthesis of secondary metabolites+ko01210//2-Oxocarboxylic acid metabolism;K16818//phospholipase A1 [EC:3.1.1.32]+ko00592//alpha-Linolenic acid metabolism+ko01100//Metabolic pathways+ko01110//Biosynthesis of secondary metabo…
32904839	Pp3c22_21700V3.1	PLASTIDIAL PYRUVATE KINASE 1, CHLOROPLASTIC	-2.3267	0	K00873//pyruvate kinase [EC:2.7.1.40]+ko00010//Glycolysis / Gluconeogenesis+ko00230//Purine metabolism+ko01230//Biosynthesis of amino acids+ko01100//Metabolic pathways+ko01110//Biosynthesis of secondary metabolites+ko00620//Pyruvate metabolism+ko01200//Carbon metabolism
32905336	Pp3c22_18330V3.4	Thioredoxin-like protein	-1.11342	3.87985e-37	K00600//glycine hydroxymethyltransferase [EC:2.1.2.1]+ko00670//One carbon pool by folate+ko01230//Biosynthesis of amino acids+ko01100//Metabolic pathways+ko01110//Biosynthesis of secondary metabolites+ko00460//Cyanoamino acid metabolism+ko00260//Glycine, serine and threonine metabolism+ko01200//Carbon metabolism+ko00630//Glyoxylate and dicarboxylate metabolism
32910155	Pp3c24_15670V3.2	glyceraldehyde 3-phosphate dehydrogenase (GAPDH, gapA)	-1.4301	4.80531e-68	K00134//glyceraldehyde 3-phosphate dehydrogenase [EC:1.2.1.12]+ko00010//Glycolysis / Gluconeogenesis+ko01230//Biosynthesis of amino acids+ko01100//Metabolic pathways+ko01110//Biosynthesis of secondary metabolites+ko00710//Carbon fixation in photosynthetic organisms+ko01200//Carbon metabolism
32913790	Pp3c9_20090V3.1	B3 DNA binding domain (B3)	-1.04514	2.6157e-83	K01653//acetolactate synthase I/III small subunit [EC:2.2.1.6]+ko00290//Valine, leucine and isoleucine biosynthesis+ko00770//Pantothenate and CoA biosynthesis+ko01230//Biosynthesis of amino acids+ko01100//Metabolic pathways+ko00650//Butanoate metabolism+ko01110//Biosynthesis of secondary metabolites+ko01210//2-Oxocarboxylic acid metabolism+ko00660//C5-Branched dibasic acid metabolism;K00654//seri…
32914081	Pp3c9_25990V3.1	Aconitate hydratase / Citrate(isocitrate) hydro-lyase	-1.4785	0	K01681//aconitate hydratase [EC:4.2.1.3]+ko00020//Citrate cycle (TCA cycle)+ko01230//Biosynthesis of amino acids+ko01100//Metabolic pathways+ko01110//Biosynthesis of secondary metabolites+ko01210//2-Oxocarboxylic acid metabolism+ko01200//Carbon metabolism+ko00630//Glyoxylate and dicarboxylate metabolism
32916770	Pp3c21_7130V3.7	B3 DOMAIN-CONTAINING TRANSCRIPTION FACTOR ABI3	-1.4145	5.12953e-69	K01653//acetolactate synthase I/III small subunit [EC:2.2.1.6]+ko00290//Valine, leucine and isoleucine biosynthesis+ko00770//Pantothenate and CoA biosynthesis+ko01230//Biosynthesis of amino acids+ko01100//Metabolic pathways+ko00650//Butanoate metabolism+ko01110//Biosynthesis of secondary metabolites+ko01210//2-Oxocarboxylic acid metabolism+ko00660//C5-Branched dibasic acid metabolism;K00654//seri…
32916775	Pp3c21_7130V3.12	B3 DOMAIN-CONTAINING TRANSCRIPTION FACTOR ABI3	-1.77083	1.23018e-162	K01653//acetolactate synthase I/III small subunit [EC:2.2.1.6]+ko00290//Valine, leucine and isoleucine biosynthesis+ko00770//Pantothenate and CoA biosynthesis+ko01230//Biosynthesis of amino acids+ko01100//Metabolic pathways+ko00650//Butanoate metabolism+ko01110//Biosynthesis of secondary metabolites+ko01210//2-Oxocarboxylic acid metabolism+ko00660//C5-Branched dibasic acid metabolism;K00654//seri…
32924124	Pp3c7_7230V3.3	Ribose-phosphate diphosphokinase / Ribose-phosphate pyrophosphokinase	-1.1591	0	K00948//ribose-phosphate pyrophosphokinase [EC:2.7.6.1]+ko00230//Purine metabolism+ko00030//Pentose phosphate pathway+ko01230//Biosynthesis of amino acids+ko01100//Metabolic pathways+ko01110//Biosynthesis of secondary metabolites+ko01200//Carbon metabolism
32924127	Pp3c7_7230V3.6	Ribose-phosphate diphosphokinase / Ribose-phosphate pyrophosphokinase	-1.77974	0	K00948//ribose-phosphate pyrophosphokinase [EC:2.7.6.1]+ko00230//Purine metabolism+ko00030//Pentose phosphate pathway+ko01230//Biosynthesis of amino acids+ko01100//Metabolic pathways+ko01110//Biosynthesis of secondary metabolites+ko01200//Carbon metabolism
32924128	Pp3c7_7230V3.4	Ribose-phosphate diphosphokinase / Ribose-phosphate pyrophosphokinase	-1.88214	0	K00948//ribose-phosphate pyrophosphokinase [EC:2.7.6.1]+ko00230//Purine metabolism+ko00030//Pentose phosphate pathway+ko01230//Biosynthesis of amino acids+ko01100//Metabolic pathways+ko01110//Biosynthesis of secondary metabolites+ko01200//Carbon metabolism
32926540	Pp3c15_4000V3.1	ENOLASE 1, CHLOROPLASTIC	-1.04583	4.04643e-34	K01689//enolase [EC:4.2.1.11]+ko00010//Glycolysis / Gluconeogenesis+ko01230//Biosynthesis of amino acids+ko03018//RNA degradation+ko01100//Metabolic pathways+ko01110//Biosynthesis of secondary metabolites+ko01200//Carbon metabolism
32926640	Pp3c15_14720V3.2	Fructose-bisphosphate aldolase / Fructose-1,6-bisphosphate triosephosphate-lyase	-1.51781	0	K01623//fructose-bisphosphate aldolase, class I [EC:4.1.2.13]+ko00010//Glycolysis / Gluconeogenesis+ko00030//Pentose phosphate pathway+ko01230//Biosynthesis of amino acids+ko01100//Metabolic pathways+ko00051//Fructose and mannose metabolism+ko01110//Biosynthesis of secondary metabolites+ko00710//Carbon fixation in photosynthetic organisms+ko01200//Carbon metabolism
32927777	Pp3c15_6350V3.3	TRANSALDOLASE-LIKE PROTEIN	-2.49819	0	K00616//transaldolase [EC:2.2.1.2]+ko00030//Pentose phosphate pathway+ko01230//Biosynthesis of amino acids+ko01100//Metabolic pathways+ko01110//Biosynthesis of secondary metabolites+ko01200//Carbon metabolism
32928456	Pp3c15_15020V3.2	B3 DNA binding domain (B3)	-1.95695	0	K01653//acetolactate synthase I/III small subunit [EC:2.2.1.6]+ko00290//Valine, leucine and isoleucine biosynthesis+ko00770//Pantothenate and CoA biosynthesis+ko01230//Biosynthesis of amino acids+ko01100//Metabolic pathways+ko00650//Butanoate metabolism+ko01110//Biosynthesis of secondary metabolites+ko01210//2-Oxocarboxylic acid metabolism+ko00660//C5-Branched dibasic acid metabolism;K00654//seri…
32928457	Pp3c15_15020V3.3	B3 DNA binding domain (B3)	-1.41227	0	K01653//acetolactate synthase I/III small subunit [EC:2.2.1.6]+ko00290//Valine, leucine and isoleucine biosynthesis+ko00770//Pantothenate and CoA biosynthesis+ko01230//Biosynthesis of amino acids+ko01100//Metabolic pathways+ko00650//Butanoate metabolism+ko01110//Biosynthesis of secondary metabolites+ko01210//2-Oxocarboxylic acid metabolism+ko00660//C5-Branched dibasic acid metabolism;K00654//seri…
32928458	Pp3c15_15020V3.4	B3 DNA binding domain (B3)	-1.22016	0	K01653//acetolactate synthase I/III small subunit [EC:2.2.1.6]+ko00290//Valine, leucine and isoleucine biosynthesis+ko00770//Pantothenate and CoA biosynthesis+ko01230//Biosynthesis of amino acids+ko01100//Metabolic pathways+ko00650//Butanoate metabolism+ko01110//Biosynthesis of secondary metabolites+ko01210//2-Oxocarboxylic acid metabolism+ko00660//C5-Branched dibasic acid metabolism;K00654//seri…
32950452	Pp3c23_20200V3.2	glyceraldehyde 3-phosphate dehydrogenase (GAPDH, gapA)	-1.10677	3.98881e-27	K00134//glyceraldehyde 3-phosphate dehydrogenase [EC:1.2.1.12]+ko00010//Glycolysis / Gluconeogenesis+ko01230//Biosynthesis of amino acids+ko01100//Metabolic pathways+ko01110//Biosynthesis of secondary metabolites+ko00710//Carbon fixation in photosynthetic organisms+ko01200//Carbon metabolism
32957843	Pp3c11_9120V3.2	triosephosphate isomerase (TIM) (TPI, tpiA)	-1.66081	0	K01803//triosephosphate isomerase (TIM) [EC:5.3.1.1]+ko00010//Glycolysis / Gluconeogenesis+ko01230//Biosynthesis of amino acids+ko01100//Metabolic pathways+ko00051//Fructose and mannose metabolism+ko01110//Biosynthesis of secondary metabolites+ko00710//Carbon fixation in photosynthetic organisms+ko01200//Carbon metabolism+ko00562//Inositol phosphate metabolism
32962383	Pp3c14_21840V3.3	NA	-1.13542	2.96934e-77	K14682//amino-acid N-acetyltransferase [EC:2.3.1.1]+ko00220//Arginine biosynthesis+ko01230//Biosynthesis of amino acids+ko01100//Metabolic pathways+ko01110//Biosynthesis of secondary metabolites+ko01210//2-Oxocarboxylic acid metabolism;K11420//euchromatic histone-lysine N-methyltransferase [EC:2.1.1.43]+ko00310//Lysine degradation;K18732//SAP domain-containing ribonucleoprotein
32965630	Pp3c8_17920V3.3	ribose-phosphate pyrophosphokinase (PRPS, prsA)	-1.01795	8.40252e-35	K00948//ribose-phosphate pyrophosphokinase [EC:2.7.6.1]+ko00230//Purine metabolism+ko00030//Pentose phosphate pathway+ko01230//Biosynthesis of amino acids+ko01100//Metabolic pathways+ko01110//Biosynthesis of secondary metabolites+ko01200//Carbon metabolism
32969557	Pp3c1_5560V3.1	EXOSTOSIN FAMILY PROTEIN	-1.08398	4.29732e-38	K22846//S-sulfo-L-cysteine synthase (O-acetyl-L-serine-dependent) [EC:2.5.1.144]+ko01100//Metabolic pathways+ko00270//Cysteine and methionine metabolism;K01738//cysteine synthase [EC:2.5.1.47]+ko00920//Sulfur metabolism+ko01230//Biosynthesis of amino acids+ko01100//Metabolic pathways+ko01110//Biosynthesis of secondary metabolites+ko00270//Cysteine and methionine metabolism+ko01200//Carbon metabol…
32970861	Pp3c1_20930V3.2	PLASTIDIAL PYRUVATE KINASE 4, CHLOROPLASTIC	-1.75684	0	K00873//pyruvate kinase [EC:2.7.1.40]+ko00010//Glycolysis / Gluconeogenesis+ko00230//Purine metabolism+ko01230//Biosynthesis of amino acids+ko01100//Metabolic pathways+ko01110//Biosynthesis of secondary metabolites+ko00620//Pyruvate metabolism+ko01200//Carbon metabolism
32972031	Pp3c1_40350V3.2	branched-chain amino acid aminotransferase (E2.6.1.42, ilvE)	-2.15155	0	K00826//branched-chain amino acid aminotransferase [EC:2.6.1.42]+ko00290//Valine, leucine and isoleucine biosynthesis+ko00280//Valine, leucine and isoleucine degradation+ko00770//Pantothenate and CoA biosynthesis+ko01230//Biosynthesis of amino acids+ko01100//Metabolic pathways+ko01110//Biosynthesis of secondary metabolites+ko01210//2-Oxocarboxylic acid metabolism+ko00270//Cysteine and methionine …
32982829	Pp3c18_18010V3.7	CALCIUM-DEPENDENT LIPID-BINDING DOMAIN-CONTAINING PROTEIN	-1.64441	0	K01652//acetolactate synthase I/II/III large subunit [EC:2.2.1.6]+ko00290//Valine, leucine and isoleucine biosynthesis+ko00770//Pantothenate and CoA biosynthesis+ko01230//Biosynthesis of amino acids+ko01100//Metabolic pathways+ko00650//Butanoate metabolism+ko01110//Biosynthesis of secondary metabolites+ko01210//2-Oxocarboxylic acid metabolism+ko00660//C5-Branched dibasic acid metabolism;K12486//s…
Propanoate metabolism
Gene ID	Transcripts	Description	log2(A/W)	Pvalue(W-vs-A)	Kegg Orthology
32914696	Pp3c21_4880V3.3	malonate-semialdehyde dehydrogenase (acetylating) / methylmalonate-semialdehyde dehydrogenase (mmsA, iolA, ALDH6A1)	-1.46817	0	K00140//malonate-semialdehyde dehydrogenase (acetylating) / methylmalonate-semialdehyde dehydrogenase [EC:1.2.1.18 1.2.1.27]+ko00410//beta-Alanine metabolism+ko00280//Valine, leucine and isoleucine degradation+ko00640//Propanoate metabolism+ko01100//Metabolic pathways+ko01200//Carbon metabolism+ko00562//Inositol phosphate metabolism
32925666	Pp3c7_200V3.1	Dihydrolipoyllysine-residue (2-methylpropanoyl)transferase / Dihydrolipoyl transacylase	-1.32885	0	K09699//2-oxoisovalerate dehydrogenase E2 component (dihydrolipoyl transacylase) [EC:2.3.1.168]+ko00280//Valine, leucine and isoleucine degradation+ko00640//Propanoate metabolism+ko01100//Metabolic pathways+ko01110//Biosynthesis of secondary metabolites
32925747	Pp3c7_4810V3.2	2-oxoisovalerate dehydrogenase E1 component alpha subunit (BCKDHA, bkdA1)	-1.26697	0	K00166//2-oxoisovalerate dehydrogenase E1 component alpha subunit [EC:1.2.4.4]+ko00280//Valine, leucine and isoleucine degradation+ko00640//Propanoate metabolism+ko01100//Metabolic pathways+ko01110//Biosynthesis of secondary metabolites
32942888	Pp3c3_17080V3.1	3-hydroxyisobutyrate dehydrogenase (E1.1.1.31, mmsB)	-1.00437	4.20426e-52	K00020//3-hydroxyisobutyrate dehydrogenase [EC:1.1.1.31]+ko00280//Valine, leucine and isoleucine degradation+ko01100//Metabolic pathways;K23146//3-hydroxypropionate dehydrogenase [EC:1.1.1.59]+ko00410//beta-Alanine metabolism+ko00640//Propanoate metabolism
32947056	Pp3c20_1720V3.9	2-oxoisovalerate dehydrogenase E1 component beta subunit (BCKDHB, bkdA2)	-1.4021	4.35999e-229	K00167//2-oxoisovalerate dehydrogenase E1 component beta subunit [EC:1.2.4.4]+ko00280//Valine, leucine and isoleucine degradation+ko00640//Propanoate metabolism+ko01100//Metabolic pathways+ko01110//Biosynthesis of secondary metabolites
32947060	Pp3c20_1720V3.5	2-oxoisovalerate dehydrogenase E1 component beta subunit (BCKDHB, bkdA2)	-1.33476	6.61267e-77	K00167//2-oxoisovalerate dehydrogenase E1 component beta subunit [EC:1.2.4.4]+ko00280//Valine, leucine and isoleucine degradation+ko00640//Propanoate metabolism+ko01100//Metabolic pathways+ko01110//Biosynthesis of secondary metabolites
32947061	Pp3c20_1720V3.8	2-oxoisovalerate dehydrogenase E1 component beta subunit (BCKDHB, bkdA2)	-1.40554	0	K00167//2-oxoisovalerate dehydrogenase E1 component beta subunit [EC:1.2.4.4]+ko00280//Valine, leucine and isoleucine degradation+ko00640//Propanoate metabolism+ko01100//Metabolic pathways+ko01110//Biosynthesis of secondary metabolites
32947612	Pp3c20_4670V3.4	Methylmalonyl-CoA epimerase / Methylmalonyl-CoA racemase	-1.67123	0	K05606//methylmalonyl-CoA/ethylmalonyl-CoA epimerase [EC:5.1.99.1]+ko00280//Valine, leucine and isoleucine degradation+ko00640//Propanoate metabolism+ko01100//Metabolic pathways+ko01200//Carbon metabolism+ko00630//Glyoxylate and dicarboxylate metabolism
32949871	Pp3c23_11630V3.3	KETOSE-BISPHOSPHATE ALDOLASE CLASS-II FAMILY PROTEIN	-1.14014	4.91395e-199	K18121//glyoxylate/succinic semialdehyde reductase [EC:1.1.1.79 1.1.1.-]+ko01100//Metabolic pathways+ko00650//Butanoate metabolism+ko01200//Carbon metabolism+ko00630//Glyoxylate and dicarboxylate metabolism;K00020//3-hydroxyisobutyrate dehydrogenase [EC:1.1.1.31]+ko00280//Valine, leucine and isoleucine degradation+ko01100//Metabolic pathways;K23146//3-hydroxypropionate dehydrogenase [EC:1.1.1.59]…
32963226	Pp3c14_25790V3.3	3-HYDROXYISOBUTYRYL-COA HYDROLASE-LIKE PROTEIN 3, MITOCHONDRIAL-RELATED	-1.01174	2.40779e-58	K05605//3-hydroxyisobutyryl-CoA hydrolase [EC:3.1.2.4]+ko00410//beta-Alanine metabolism+ko00280//Valine, leucine and isoleucine degradation+ko00640//Propanoate metabolism+ko01100//Metabolic pathways+ko01200//Carbon metabolism
Butanoate metabolism
Gene ID	Transcripts	Description	log2(A/W)	Pvalue(W-vs-A)	Kegg Orthology
32913790	Pp3c9_20090V3.1	B3 DNA binding domain (B3)	-1.04514	2.6157e-83	K01653//acetolactate synthase I/III small subunit [EC:2.2.1.6]+ko00290//Valine, leucine and isoleucine biosynthesis+ko00770//Pantothenate and CoA biosynthesis+ko01230//Biosynthesis of amino acids+ko01100//Metabolic pathways+ko00650//Butanoate metabolism+ko01110//Biosynthesis of secondary metabolites+ko01210//2-Oxocarboxylic acid metabolism+ko00660//C5-Branched dibasic acid metabolism;K00654//seri…
32916770	Pp3c21_7130V3.7	B3 DOMAIN-CONTAINING TRANSCRIPTION FACTOR ABI3	-1.4145	5.12953e-69	K01653//acetolactate synthase I/III small subunit [EC:2.2.1.6]+ko00290//Valine, leucine and isoleucine biosynthesis+ko00770//Pantothenate and CoA biosynthesis+ko01230//Biosynthesis of amino acids+ko01100//Metabolic pathways+ko00650//Butanoate metabolism+ko01110//Biosynthesis of secondary metabolites+ko01210//2-Oxocarboxylic acid metabolism+ko00660//C5-Branched dibasic acid metabolism;K00654//seri…
32916775	Pp3c21_7130V3.12	B3 DOMAIN-CONTAINING TRANSCRIPTION FACTOR ABI3	-1.77083	1.23018e-162	K01653//acetolactate synthase I/III small subunit [EC:2.2.1.6]+ko00290//Valine, leucine and isoleucine biosynthesis+ko00770//Pantothenate and CoA biosynthesis+ko01230//Biosynthesis of amino acids+ko01100//Metabolic pathways+ko00650//Butanoate metabolism+ko01110//Biosynthesis of secondary metabolites+ko01210//2-Oxocarboxylic acid metabolism+ko00660//C5-Branched dibasic acid metabolism;K00654//seri…
32928456	Pp3c15_15020V3.2	B3 DNA binding domain (B3)	-1.95695	0	K01653//acetolactate synthase I/III small subunit [EC:2.2.1.6]+ko00290//Valine, leucine and isoleucine biosynthesis+ko00770//Pantothenate and CoA biosynthesis+ko01230//Biosynthesis of amino acids+ko01100//Metabolic pathways+ko00650//Butanoate metabolism+ko01110//Biosynthesis of secondary metabolites+ko01210//2-Oxocarboxylic acid metabolism+ko00660//C5-Branched dibasic acid metabolism;K00654//seri…
32928457	Pp3c15_15020V3.3	B3 DNA binding domain (B3)	-1.41227	0	K01653//acetolactate synthase I/III small subunit [EC:2.2.1.6]+ko00290//Valine, leucine and isoleucine biosynthesis+ko00770//Pantothenate and CoA biosynthesis+ko01230//Biosynthesis of amino acids+ko01100//Metabolic pathways+ko00650//Butanoate metabolism+ko01110//Biosynthesis of secondary metabolites+ko01210//2-Oxocarboxylic acid metabolism+ko00660//C5-Branched dibasic acid metabolism;K00654//seri…
32928458	Pp3c15_15020V3.4	B3 DNA binding domain (B3)	-1.22016	0	K01653//acetolactate synthase I/III small subunit [EC:2.2.1.6]+ko00290//Valine, leucine and isoleucine biosynthesis+ko00770//Pantothenate and CoA biosynthesis+ko01230//Biosynthesis of amino acids+ko01100//Metabolic pathways+ko00650//Butanoate metabolism+ko01110//Biosynthesis of secondary metabolites+ko01210//2-Oxocarboxylic acid metabolism+ko00660//C5-Branched dibasic acid metabolism;K00654//seri…
32949871	Pp3c23_11630V3.3	KETOSE-BISPHOSPHATE ALDOLASE CLASS-II FAMILY PROTEIN	-1.14014	4.91395e-199	K18121//glyoxylate/succinic semialdehyde reductase [EC:1.1.1.79 1.1.1.-]+ko01100//Metabolic pathways+ko00650//Butanoate metabolism+ko01200//Carbon metabolism+ko00630//Glyoxylate and dicarboxylate metabolism;K00020//3-hydroxyisobutyrate dehydrogenase [EC:1.1.1.31]+ko00280//Valine, leucine and isoleucine degradation+ko01100//Metabolic pathways;K23146//3-hydroxypropionate dehydrogenase [EC:1.1.1.59]…
32969082	Pp3c1_32910V3.1	4-aminobutyrate--pyruvate transaminase / Gamma-aminobutyric acid pyruvate transaminase	-1.33684	0	K16871//4-aminobutyrate---pyruvate transaminase [EC:2.6.1.96]+ko00250//Alanine, aspartate and glutamate metabolism+ko01100//Metabolic pathways+ko00650//Butanoate metabolism
32969085	Pp3c1_32910V3.4	4-aminobutyrate--pyruvate transaminase / Gamma-aminobutyric acid pyruvate transaminase	-1.14834	0	K16871//4-aminobutyrate---pyruvate transaminase [EC:2.6.1.96]+ko00250//Alanine, aspartate and glutamate metabolism+ko01100//Metabolic pathways+ko00650//Butanoate metabolism
32982829	Pp3c18_18010V3.7	CALCIUM-DEPENDENT LIPID-BINDING DOMAIN-CONTAINING PROTEIN	-1.64441	0	K01652//acetolactate synthase I/II/III large subunit [EC:2.2.1.6]+ko00290//Valine, leucine and isoleucine biosynthesis+ko00770//Pantothenate and CoA biosynthesis+ko01230//Biosynthesis of amino acids+ko01100//Metabolic pathways+ko00650//Butanoate metabolism+ko01110//Biosynthesis of secondary metabolites+ko01210//2-Oxocarboxylic acid metabolism+ko00660//C5-Branched dibasic acid metabolism;K12486//s…
Glyoxylate and dicarboxylate metabolism
Gene ID	Transcripts	Description	log2(A/W)	Pvalue(W-vs-A)	Kegg Orthology
32903179	Pp3c22_540V3.1	ribulose-bisphosphate carboxylase small chain (rbcS)	-1.93375	0	K01602//ribulose-bisphosphate carboxylase small chain [EC:4.1.1.39]+ko01100//Metabolic pathways+ko00710//Carbon fixation in photosynthetic organisms+ko01200//Carbon metabolism+ko00630//Glyoxylate and dicarboxylate metabolism
32904145	Pp3c22_2860V3.2	VESICLE-ASSOCIATED PROTEIN 4-2-RELATED	-1.21169	3.05273e-68	K01681//aconitate hydratase [EC:4.2.1.3]+ko00020//Citrate cycle (TCA cycle)+ko01230//Biosynthesis of amino acids+ko01100//Metabolic pathways+ko01110//Biosynthesis of secondary metabolites+ko01210//2-Oxocarboxylic acid metabolism+ko01200//Carbon metabolism+ko00630//Glyoxylate and dicarboxylate metabolism;K04733//interleukin-1 receptor-associated kinase 4 [EC:2.7.11.1];K20547//basic endochitinase B…
32905336	Pp3c22_18330V3.4	Thioredoxin-like protein	-1.11342	3.87985e-37	K00600//glycine hydroxymethyltransferase [EC:2.1.2.1]+ko00670//One carbon pool by folate+ko01230//Biosynthesis of amino acids+ko01100//Metabolic pathways+ko01110//Biosynthesis of secondary metabolites+ko00460//Cyanoamino acid metabolism+ko00260//Glycine, serine and threonine metabolism+ko01200//Carbon metabolism+ko00630//Glyoxylate and dicarboxylate metabolism
32914081	Pp3c9_25990V3.1	Aconitate hydratase / Citrate(isocitrate) hydro-lyase	-1.4785	0	K01681//aconitate hydratase [EC:4.2.1.3]+ko00020//Citrate cycle (TCA cycle)+ko01230//Biosynthesis of amino acids+ko01100//Metabolic pathways+ko01110//Biosynthesis of secondary metabolites+ko01210//2-Oxocarboxylic acid metabolism+ko01200//Carbon metabolism+ko00630//Glyoxylate and dicarboxylate metabolism
32947612	Pp3c20_4670V3.4	Methylmalonyl-CoA epimerase / Methylmalonyl-CoA racemase	-1.67123	0	K05606//methylmalonyl-CoA/ethylmalonyl-CoA epimerase [EC:5.1.99.1]+ko00280//Valine, leucine and isoleucine degradation+ko00640//Propanoate metabolism+ko01100//Metabolic pathways+ko01200//Carbon metabolism+ko00630//Glyoxylate and dicarboxylate metabolism
32949871	Pp3c23_11630V3.3	KETOSE-BISPHOSPHATE ALDOLASE CLASS-II FAMILY PROTEIN	-1.14014	4.91395e-199	K18121//glyoxylate/succinic semialdehyde reductase [EC:1.1.1.79 1.1.1.-]+ko01100//Metabolic pathways+ko00650//Butanoate metabolism+ko01200//Carbon metabolism+ko00630//Glyoxylate and dicarboxylate metabolism;K00020//3-hydroxyisobutyrate dehydrogenase [EC:1.1.1.31]+ko00280//Valine, leucine and isoleucine degradation+ko01100//Metabolic pathways;K23146//3-hydroxypropionate dehydrogenase [EC:1.1.1.59]…
32952668	Pp3c5_1060V3.1	CATALASE // SUBFAMILY NOT NAMED	-2.70474	0	K03781//catalase [EC:1.11.1.6]+ko04016//MAPK signaling pathway - plant+ko04146//Peroxisome+ko00380//Tryptophan metabolism+ko01110//Biosynthesis of secondary metabolites+ko01200//Carbon metabolism+ko00630//Glyoxylate and dicarboxylate metabolism
32973810	Pp3c12_11880V3.2	ribulose-bisphosphate carboxylase small chain (rbcS)	-1.18759	2.10857e-194	K01602//ribulose-bisphosphate carboxylase small chain [EC:4.1.1.39]+ko01100//Metabolic pathways+ko00710//Carbon fixation in photosynthetic organisms+ko01200//Carbon metabolism+ko00630//Glyoxylate and dicarboxylate metabolism
32974036	Pp3c12_19890V3.4	ribulose-bisphosphate carboxylase small chain (rbcS)	-1.3985	0	K01602//ribulose-bisphosphate carboxylase small chain [EC:4.1.1.39]+ko01100//Metabolic pathways+ko00710//Carbon fixation in photosynthetic organisms+ko01200//Carbon metabolism+ko00630//Glyoxylate and dicarboxylate metabolism
32974038	Pp3c12_19890V3.1	ribulose-bisphosphate carboxylase small chain (rbcS)	-1.26009	6.19123e-123	K01602//ribulose-bisphosphate carboxylase small chain [EC:4.1.1.39]+ko01100//Metabolic pathways+ko00710//Carbon fixation in photosynthetic organisms+ko01200//Carbon metabolism+ko00630//Glyoxylate and dicarboxylate metabolism
32981544	Pp3c18_13590V3.2	catalase (katE, CAT, catB, srpA)	-1.24722	0	K03781//catalase [EC:1.11.1.6]+ko04016//MAPK signaling pathway - plant+ko04146//Peroxisome+ko00380//Tryptophan metabolism+ko01110//Biosynthesis of secondary metabolites+ko01200//Carbon metabolism+ko00630//Glyoxylate and dicarboxylate metabolism
32982011	Pp3c18_14590V3.3	CATALASE // SUBFAMILY NOT NAMED	-1.17384	5.53102e-208	K03781//catalase [EC:1.11.1.6]+ko04016//MAPK signaling pathway - plant+ko04146//Peroxisome+ko00380//Tryptophan metabolism+ko01110//Biosynthesis of secondary metabolites+ko01200//Carbon metabolism+ko00630//Glyoxylate and dicarboxylate metabolism
32985087	Pp3c16_11630V3.2	formate dehydrogenase (FDH)	-1.69117	7.30978e-276	K00122//formate dehydrogenase [EC:1.17.1.9]+ko01100//Metabolic pathways+ko01200//Carbon metabolism+ko00630//Glyoxylate and dicarboxylate metabolism
32985089	Pp3c16_11630V3.5	formate dehydrogenase (FDH)	-1.02892	0	K00122//formate dehydrogenase [EC:1.17.1.9]+ko01100//Metabolic pathways+ko01200//Carbon metabolism+ko00630//Glyoxylate and dicarboxylate metabolism
C5-Branched dibasic acid metabolism
Gene ID	Transcripts	Description	log2(A/W)	Pvalue(W-vs-A)	Kegg Orthology
32913790	Pp3c9_20090V3.1	B3 DNA binding domain (B3)	-1.04514	2.6157e-83	K01653//acetolactate synthase I/III small subunit [EC:2.2.1.6]+ko00290//Valine, leucine and isoleucine biosynthesis+ko00770//Pantothenate and CoA biosynthesis+ko01230//Biosynthesis of amino acids+ko01100//Metabolic pathways+ko00650//Butanoate metabolism+ko01110//Biosynthesis of secondary metabolites+ko01210//2-Oxocarboxylic acid metabolism+ko00660//C5-Branched dibasic acid metabolism;K00654//seri…
32916770	Pp3c21_7130V3.7	B3 DOMAIN-CONTAINING TRANSCRIPTION FACTOR ABI3	-1.4145	5.12953e-69	K01653//acetolactate synthase I/III small subunit [EC:2.2.1.6]+ko00290//Valine, leucine and isoleucine biosynthesis+ko00770//Pantothenate and CoA biosynthesis+ko01230//Biosynthesis of amino acids+ko01100//Metabolic pathways+ko00650//Butanoate metabolism+ko01110//Biosynthesis of secondary metabolites+ko01210//2-Oxocarboxylic acid metabolism+ko00660//C5-Branched dibasic acid metabolism;K00654//seri…
32916775	Pp3c21_7130V3.12	B3 DOMAIN-CONTAINING TRANSCRIPTION FACTOR ABI3	-1.77083	1.23018e-162	K01653//acetolactate synthase I/III small subunit [EC:2.2.1.6]+ko00290//Valine, leucine and isoleucine biosynthesis+ko00770//Pantothenate and CoA biosynthesis+ko01230//Biosynthesis of amino acids+ko01100//Metabolic pathways+ko00650//Butanoate metabolism+ko01110//Biosynthesis of secondary metabolites+ko01210//2-Oxocarboxylic acid metabolism+ko00660//C5-Branched dibasic acid metabolism;K00654//seri…
32928456	Pp3c15_15020V3.2	B3 DNA binding domain (B3)	-1.95695	0	K01653//acetolactate synthase I/III small subunit [EC:2.2.1.6]+ko00290//Valine, leucine and isoleucine biosynthesis+ko00770//Pantothenate and CoA biosynthesis+ko01230//Biosynthesis of amino acids+ko01100//Metabolic pathways+ko00650//Butanoate metabolism+ko01110//Biosynthesis of secondary metabolites+ko01210//2-Oxocarboxylic acid metabolism+ko00660//C5-Branched dibasic acid metabolism;K00654//seri…
32928457	Pp3c15_15020V3.3	B3 DNA binding domain (B3)	-1.41227	0	K01653//acetolactate synthase I/III small subunit [EC:2.2.1.6]+ko00290//Valine, leucine and isoleucine biosynthesis+ko00770//Pantothenate and CoA biosynthesis+ko01230//Biosynthesis of amino acids+ko01100//Metabolic pathways+ko00650//Butanoate metabolism+ko01110//Biosynthesis of secondary metabolites+ko01210//2-Oxocarboxylic acid metabolism+ko00660//C5-Branched dibasic acid metabolism;K00654//seri…
32928458	Pp3c15_15020V3.4	B3 DNA binding domain (B3)	-1.22016	0	K01653//acetolactate synthase I/III small subunit [EC:2.2.1.6]+ko00290//Valine, leucine and isoleucine biosynthesis+ko00770//Pantothenate and CoA biosynthesis+ko01230//Biosynthesis of amino acids+ko01100//Metabolic pathways+ko00650//Butanoate metabolism+ko01110//Biosynthesis of secondary metabolites+ko01210//2-Oxocarboxylic acid metabolism+ko00660//C5-Branched dibasic acid metabolism;K00654//seri…
32982829	Pp3c18_18010V3.7	CALCIUM-DEPENDENT LIPID-BINDING DOMAIN-CONTAINING PROTEIN	-1.64441	0	K01652//acetolactate synthase I/II/III large subunit [EC:2.2.1.6]+ko00290//Valine, leucine and isoleucine biosynthesis+ko00770//Pantothenate and CoA biosynthesis+ko01230//Biosynthesis of amino acids+ko01100//Metabolic pathways+ko00650//Butanoate metabolism+ko01110//Biosynthesis of secondary metabolites+ko01210//2-Oxocarboxylic acid metabolism+ko00660//C5-Branched dibasic acid metabolism;K12486//s…
Carbon fixation in photosynthetic organisms
Gene ID	Transcripts	Description	log2(A/W)	Pvalue(W-vs-A)	Kegg Orthology
32900972	Pp3c10_10600V3.2	SUBGROUP I AMINOTRANSFERASE RELATED // SUBFAMILY NOT NAMED	-1.29733	1.4893e-148	K00814//alanine transaminase [EC:2.6.1.2]+ko00250//Alanine, aspartate and glutamate metabolism+ko00220//Arginine biosynthesis+ko01230//Biosynthesis of amino acids+ko01100//Metabolic pathways+ko00710//Carbon fixation in photosynthetic organisms+ko01210//2-Oxocarboxylic acid metabolism+ko01200//Carbon metabolism
32903179	Pp3c22_540V3.1	ribulose-bisphosphate carboxylase small chain (rbcS)	-1.93375	0	K01602//ribulose-bisphosphate carboxylase small chain [EC:4.1.1.39]+ko01100//Metabolic pathways+ko00710//Carbon fixation in photosynthetic organisms+ko01200//Carbon metabolism+ko00630//Glyoxylate and dicarboxylate metabolism
32910155	Pp3c24_15670V3.2	glyceraldehyde 3-phosphate dehydrogenase (GAPDH, gapA)	-1.4301	4.80531e-68	K00134//glyceraldehyde 3-phosphate dehydrogenase [EC:1.2.1.12]+ko00010//Glycolysis / Gluconeogenesis+ko01230//Biosynthesis of amino acids+ko01100//Metabolic pathways+ko01110//Biosynthesis of secondary metabolites+ko00710//Carbon fixation in photosynthetic organisms+ko01200//Carbon metabolism
32916943	Pp3c26_4630V3.1	Phosphoenolpyruvate carboxykinase (GTP) / Phosphopyruvate carboxylase	-2.79613	0	K01610//phosphoenolpyruvate carboxykinase (ATP) [EC:4.1.1.49]+ko00010//Glycolysis / Gluconeogenesis+ko00020//Citrate cycle (TCA cycle)+ko01100//Metabolic pathways+ko01110//Biosynthesis of secondary metabolites+ko00710//Carbon fixation in photosynthetic organisms+ko00620//Pyruvate metabolism+ko01200//Carbon metabolism
32923646	Pp3c7_5170V3.1	Malate dehydrogenase (decarboxylating) / Pyruvic-malic carboxylase	-1.32976	6.67136e-89	K00028//malate dehydrogenase (decarboxylating) [EC:1.1.1.39]+ko01100//Metabolic pathways+ko00710//Carbon fixation in photosynthetic organisms+ko00620//Pyruvate metabolism+ko01200//Carbon metabolism
32925332	Pp3c7_14300V3.4	Glyceraldehyde-3-phosphate dehydrogenase (phosphorylating) / Triosephosphate dehydrogenase // Glyceraldehyde-3-phosphate dehydrogenase (NADP(+)) (phosphorylating) / Triosephosphate dehydrogenase (NADP+)	-1.32352	1.24682e-98	K05298//glyceraldehyde-3-phosphate dehydrogenase (NADP+) (phosphorylating) [EC:1.2.1.13]+ko01100//Metabolic pathways+ko00710//Carbon fixation in photosynthetic organisms+ko01200//Carbon metabolism
32926640	Pp3c15_14720V3.2	Fructose-bisphosphate aldolase / Fructose-1,6-bisphosphate triosephosphate-lyase	-1.51781	0	K01623//fructose-bisphosphate aldolase, class I [EC:4.1.2.13]+ko00010//Glycolysis / Gluconeogenesis+ko00030//Pentose phosphate pathway+ko01230//Biosynthesis of amino acids+ko01100//Metabolic pathways+ko00051//Fructose and mannose metabolism+ko01110//Biosynthesis of secondary metabolites+ko00710//Carbon fixation in photosynthetic organisms+ko01200//Carbon metabolism
32939332	Pp3c19_12890V3.2	FRUCTOSE-1,6-BISPHOSPHATASE, CHLOROPLASTIC	-1.29937	0	K03841//fructose-1,6-bisphosphatase I [EC:3.1.3.11]+ko00010//Glycolysis / Gluconeogenesis+ko00030//Pentose phosphate pathway+ko01100//Metabolic pathways+ko00051//Fructose and mannose metabolism+ko01110//Biosynthesis of secondary metabolites+ko00710//Carbon fixation in photosynthetic organisms+ko01200//Carbon metabolism
32950452	Pp3c23_20200V3.2	glyceraldehyde 3-phosphate dehydrogenase (GAPDH, gapA)	-1.10677	3.98881e-27	K00134//glyceraldehyde 3-phosphate dehydrogenase [EC:1.2.1.12]+ko00010//Glycolysis / Gluconeogenesis+ko01230//Biosynthesis of amino acids+ko01100//Metabolic pathways+ko01110//Biosynthesis of secondary metabolites+ko00710//Carbon fixation in photosynthetic organisms+ko01200//Carbon metabolism
32957843	Pp3c11_9120V3.2	triosephosphate isomerase (TIM) (TPI, tpiA)	-1.66081	0	K01803//triosephosphate isomerase (TIM) [EC:5.3.1.1]+ko00010//Glycolysis / Gluconeogenesis+ko01230//Biosynthesis of amino acids+ko01100//Metabolic pathways+ko00051//Fructose and mannose metabolism+ko01110//Biosynthesis of secondary metabolites+ko00710//Carbon fixation in photosynthetic organisms+ko01200//Carbon metabolism+ko00562//Inositol phosphate metabolism
32973810	Pp3c12_11880V3.2	ribulose-bisphosphate carboxylase small chain (rbcS)	-1.18759	2.10857e-194	K01602//ribulose-bisphosphate carboxylase small chain [EC:4.1.1.39]+ko01100//Metabolic pathways+ko00710//Carbon fixation in photosynthetic organisms+ko01200//Carbon metabolism+ko00630//Glyoxylate and dicarboxylate metabolism
32974036	Pp3c12_19890V3.4	ribulose-bisphosphate carboxylase small chain (rbcS)	-1.3985	0	K01602//ribulose-bisphosphate carboxylase small chain [EC:4.1.1.39]+ko01100//Metabolic pathways+ko00710//Carbon fixation in photosynthetic organisms+ko01200//Carbon metabolism+ko00630//Glyoxylate and dicarboxylate metabolism
32974038	Pp3c12_19890V3.1	ribulose-bisphosphate carboxylase small chain (rbcS)	-1.26009	6.19123e-123	K01602//ribulose-bisphosphate carboxylase small chain [EC:4.1.1.39]+ko01100//Metabolic pathways+ko00710//Carbon fixation in photosynthetic organisms+ko01200//Carbon metabolism+ko00630//Glyoxylate and dicarboxylate metabolism
Valine, leucine and isoleucine biosynthesis
Gene ID	Transcripts	Description	log2(A/W)	Pvalue(W-vs-A)	Kegg Orthology
32913790	Pp3c9_20090V3.1	B3 DNA binding domain (B3)	-1.04514	2.6157e-83	K01653//acetolactate synthase I/III small subunit [EC:2.2.1.6]+ko00290//Valine, leucine and isoleucine biosynthesis+ko00770//Pantothenate and CoA biosynthesis+ko01230//Biosynthesis of amino acids+ko01100//Metabolic pathways+ko00650//Butanoate metabolism+ko01110//Biosynthesis of secondary metabolites+ko01210//2-Oxocarboxylic acid metabolism+ko00660//C5-Branched dibasic acid metabolism;K00654//seri…
32916770	Pp3c21_7130V3.7	B3 DOMAIN-CONTAINING TRANSCRIPTION FACTOR ABI3	-1.4145	5.12953e-69	K01653//acetolactate synthase I/III small subunit [EC:2.2.1.6]+ko00290//Valine, leucine and isoleucine biosynthesis+ko00770//Pantothenate and CoA biosynthesis+ko01230//Biosynthesis of amino acids+ko01100//Metabolic pathways+ko00650//Butanoate metabolism+ko01110//Biosynthesis of secondary metabolites+ko01210//2-Oxocarboxylic acid metabolism+ko00660//C5-Branched dibasic acid metabolism;K00654//seri…
32916775	Pp3c21_7130V3.12	B3 DOMAIN-CONTAINING TRANSCRIPTION FACTOR ABI3	-1.77083	1.23018e-162	K01653//acetolactate synthase I/III small subunit [EC:2.2.1.6]+ko00290//Valine, leucine and isoleucine biosynthesis+ko00770//Pantothenate and CoA biosynthesis+ko01230//Biosynthesis of amino acids+ko01100//Metabolic pathways+ko00650//Butanoate metabolism+ko01110//Biosynthesis of secondary metabolites+ko01210//2-Oxocarboxylic acid metabolism+ko00660//C5-Branched dibasic acid metabolism;K00654//seri…
32928456	Pp3c15_15020V3.2	B3 DNA binding domain (B3)	-1.95695	0	K01653//acetolactate synthase I/III small subunit [EC:2.2.1.6]+ko00290//Valine, leucine and isoleucine biosynthesis+ko00770//Pantothenate and CoA biosynthesis+ko01230//Biosynthesis of amino acids+ko01100//Metabolic pathways+ko00650//Butanoate metabolism+ko01110//Biosynthesis of secondary metabolites+ko01210//2-Oxocarboxylic acid metabolism+ko00660//C5-Branched dibasic acid metabolism;K00654//seri…
32928457	Pp3c15_15020V3.3	B3 DNA binding domain (B3)	-1.41227	0	K01653//acetolactate synthase I/III small subunit [EC:2.2.1.6]+ko00290//Valine, leucine and isoleucine biosynthesis+ko00770//Pantothenate and CoA biosynthesis+ko01230//Biosynthesis of amino acids+ko01100//Metabolic pathways+ko00650//Butanoate metabolism+ko01110//Biosynthesis of secondary metabolites+ko01210//2-Oxocarboxylic acid metabolism+ko00660//C5-Branched dibasic acid metabolism;K00654//seri…
32928458	Pp3c15_15020V3.4	B3 DNA binding domain (B3)	-1.22016	0	K01653//acetolactate synthase I/III small subunit [EC:2.2.1.6]+ko00290//Valine, leucine and isoleucine biosynthesis+ko00770//Pantothenate and CoA biosynthesis+ko01230//Biosynthesis of amino acids+ko01100//Metabolic pathways+ko00650//Butanoate metabolism+ko01110//Biosynthesis of secondary metabolites+ko01210//2-Oxocarboxylic acid metabolism+ko00660//C5-Branched dibasic acid metabolism;K00654//seri…
32972031	Pp3c1_40350V3.2	branched-chain amino acid aminotransferase (E2.6.1.42, ilvE)	-2.15155	0	K00826//branched-chain amino acid aminotransferase [EC:2.6.1.42]+ko00290//Valine, leucine and isoleucine biosynthesis+ko00280//Valine, leucine and isoleucine degradation+ko00770//Pantothenate and CoA biosynthesis+ko01230//Biosynthesis of amino acids+ko01100//Metabolic pathways+ko01110//Biosynthesis of secondary metabolites+ko01210//2-Oxocarboxylic acid metabolism+ko00270//Cysteine and methionine …
32982829	Pp3c18_18010V3.7	CALCIUM-DEPENDENT LIPID-BINDING DOMAIN-CONTAINING PROTEIN	-1.64441	0	K01652//acetolactate synthase I/II/III large subunit [EC:2.2.1.6]+ko00290//Valine, leucine and isoleucine biosynthesis+ko00770//Pantothenate and CoA biosynthesis+ko01230//Biosynthesis of amino acids+ko01100//Metabolic pathways+ko00650//Butanoate metabolism+ko01110//Biosynthesis of secondary metabolites+ko01210//2-Oxocarboxylic acid metabolism+ko00660//C5-Branched dibasic acid metabolism;K12486//s…
Fructose and mannose metabolism
Gene ID	Transcripts	Description	log2(A/W)	Pvalue(W-vs-A)	Kegg Orthology
32904342	Pp3c22_9450V3.3	hexokinase (HK)	-1.29971	3.71335e-43	K00844//hexokinase [EC:2.7.1.1]+ko00010//Glycolysis / Gluconeogenesis+ko00520//Amino sugar and nucleotide sugar metabolism+ko01100//Metabolic pathways+ko00052//Galactose metabolism+ko00051//Fructose and mannose metabolism+ko00500//Starch and sucrose metabolism+ko01110//Biosynthesis of secondary metabolites+ko01200//Carbon metabolism
32906766	Pp3c17_20120V3.1	ALCOHOL DEHYDROGENASE RELATED // SUBFAMILY NOT NAMED	-1.14526	8.23764e-147	K00008//L-iditol 2-dehydrogenase [EC:1.1.1.14]+ko00040//Pentose and glucuronate interconversions+ko01100//Metabolic pathways+ko00051//Fructose and mannose metabolism
32926640	Pp3c15_14720V3.2	Fructose-bisphosphate aldolase / Fructose-1,6-bisphosphate triosephosphate-lyase	-1.51781	0	K01623//fructose-bisphosphate aldolase, class I [EC:4.1.2.13]+ko00010//Glycolysis / Gluconeogenesis+ko00030//Pentose phosphate pathway+ko01230//Biosynthesis of amino acids+ko01100//Metabolic pathways+ko00051//Fructose and mannose metabolism+ko01110//Biosynthesis of secondary metabolites+ko00710//Carbon fixation in photosynthetic organisms+ko01200//Carbon metabolism
32939332	Pp3c19_12890V3.2	FRUCTOSE-1,6-BISPHOSPHATASE, CHLOROPLASTIC	-1.29937	0	K03841//fructose-1,6-bisphosphatase I [EC:3.1.3.11]+ko00010//Glycolysis / Gluconeogenesis+ko00030//Pentose phosphate pathway+ko01100//Metabolic pathways+ko00051//Fructose and mannose metabolism+ko01110//Biosynthesis of secondary metabolites+ko00710//Carbon fixation in photosynthetic organisms+ko01200//Carbon metabolism
32939646	Pp3c19_20120V3.1	hexokinase (HK)	-1.98908	0	K00844//hexokinase [EC:2.7.1.1]+ko00010//Glycolysis / Gluconeogenesis+ko00520//Amino sugar and nucleotide sugar metabolism+ko01100//Metabolic pathways+ko00052//Galactose metabolism+ko00051//Fructose and mannose metabolism+ko00500//Starch and sucrose metabolism+ko01110//Biosynthesis of secondary metabolites+ko01200//Carbon metabolism
32942625	Pp3c3_29160V3.9	Triokinase / Triose kinase	-1.4617	3.41371e-74	K00863//triose/dihydroxyacetone kinase / FAD-AMP lyase (cyclizing) [EC:2.7.1.28 2.7.1.29 4.6.1.15]+ko01100//Metabolic pathways+ko00051//Fructose and mannose metabolism+ko01200//Carbon metabolism+ko00561//Glycerolipid metabolism
32942626	Pp3c3_29160V3.1	Triokinase / Triose kinase	-1.138	1.18058e-47	K00863//triose/dihydroxyacetone kinase / FAD-AMP lyase (cyclizing) [EC:2.7.1.28 2.7.1.29 4.6.1.15]+ko01100//Metabolic pathways+ko00051//Fructose and mannose metabolism+ko01200//Carbon metabolism+ko00561//Glycerolipid metabolism
32957843	Pp3c11_9120V3.2	triosephosphate isomerase (TIM) (TPI, tpiA)	-1.66081	0	K01803//triosephosphate isomerase (TIM) [EC:5.3.1.1]+ko00010//Glycolysis / Gluconeogenesis+ko01230//Biosynthesis of amino acids+ko01100//Metabolic pathways+ko00051//Fructose and mannose metabolism+ko01110//Biosynthesis of secondary metabolites+ko00710//Carbon fixation in photosynthetic organisms+ko01200//Carbon metabolism+ko00562//Inositol phosphate metabolism
32961052	Pp3c14_11760V3.6	L-iditol 2-dehydrogenase / Sorbitol dehydrogenase	-1.13919	1.6868e-85	K00008//L-iditol 2-dehydrogenase [EC:1.1.1.14]+ko00040//Pentose and glucuronate interconversions+ko01100//Metabolic pathways+ko00051//Fructose and mannose metabolism
32977690	Pp3c6_6020V3.9	Xylose isomerase / D-xylose ketoisomerase	-1.01449	2.16694e-45	K01805//xylose isomerase [EC:5.3.1.5]+ko00040//Pentose and glucuronate interconversions+ko01100//Metabolic pathways+ko00051//Fructose and mannose metabolism
32977697	Pp3c6_6020V3.7	Xylose isomerase / D-xylose ketoisomerase	-1.5361	1.84151e-155	K01805//xylose isomerase [EC:5.3.1.5]+ko00040//Pentose and glucuronate interconversions+ko01100//Metabolic pathways+ko00051//Fructose and mannose metabolism
32977698	Pp3c6_6020V3.8	Xylose isomerase / D-xylose ketoisomerase	-1.33251	0	K01805//xylose isomerase [EC:5.3.1.5]+ko00040//Pentose and glucuronate interconversions+ko01100//Metabolic pathways+ko00051//Fructose and mannose metabolism
Glycolysis / Gluconeogenesis
Gene ID	Transcripts	Description	log2(A/W)	Pvalue(W-vs-A)	Kegg Orthology
32899993	Pp3c10_670V3.2	Succinate-semialdehyde dehydrogenase (acetylating) / Succinyl-CoA reductase	-1.00606	3.17176e-83	K00121//S-(hydroxymethyl)glutathione dehydrogenase / alcohol dehydrogenase [EC:1.1.1.284 1.1.1.1]+ko00010//Glycolysis / Gluconeogenesis+ko00350//Tyrosine metabolism+ko01100//Metabolic pathways+ko01110//Biosynthesis of secondary metabolites+ko00071//Fatty acid degradation+ko01200//Carbon metabolism
32899995	Pp3c10_670V3.4	Succinate-semialdehyde dehydrogenase (acetylating) / Succinyl-CoA reductase	-1.27483	3.019e-148	K00121//S-(hydroxymethyl)glutathione dehydrogenase / alcohol dehydrogenase [EC:1.1.1.284 1.1.1.1]+ko00010//Glycolysis / Gluconeogenesis+ko00350//Tyrosine metabolism+ko01100//Metabolic pathways+ko01110//Biosynthesis of secondary metabolites+ko00071//Fatty acid degradation+ko01200//Carbon metabolism
32904342	Pp3c22_9450V3.3	hexokinase (HK)	-1.29971	3.71335e-43	K00844//hexokinase [EC:2.7.1.1]+ko00010//Glycolysis / Gluconeogenesis+ko00520//Amino sugar and nucleotide sugar metabolism+ko01100//Metabolic pathways+ko00052//Galactose metabolism+ko00051//Fructose and mannose metabolism+ko00500//Starch and sucrose metabolism+ko01110//Biosynthesis of secondary metabolites+ko01200//Carbon metabolism
32904839	Pp3c22_21700V3.1	PLASTIDIAL PYRUVATE KINASE 1, CHLOROPLASTIC	-2.3267	0	K00873//pyruvate kinase [EC:2.7.1.40]+ko00010//Glycolysis / Gluconeogenesis+ko00230//Purine metabolism+ko01230//Biosynthesis of amino acids+ko01100//Metabolic pathways+ko01110//Biosynthesis of secondary metabolites+ko00620//Pyruvate metabolism+ko01200//Carbon metabolism
32910155	Pp3c24_15670V3.2	glyceraldehyde 3-phosphate dehydrogenase (GAPDH, gapA)	-1.4301	4.80531e-68	K00134//glyceraldehyde 3-phosphate dehydrogenase [EC:1.2.1.12]+ko00010//Glycolysis / Gluconeogenesis+ko01230//Biosynthesis of amino acids+ko01100//Metabolic pathways+ko01110//Biosynthesis of secondary metabolites+ko00710//Carbon fixation in photosynthetic organisms+ko01200//Carbon metabolism
32916943	Pp3c26_4630V3.1	Phosphoenolpyruvate carboxykinase (GTP) / Phosphopyruvate carboxylase	-2.79613	0	K01610//phosphoenolpyruvate carboxykinase (ATP) [EC:4.1.1.49]+ko00010//Glycolysis / Gluconeogenesis+ko00020//Citrate cycle (TCA cycle)+ko01100//Metabolic pathways+ko01110//Biosynthesis of secondary metabolites+ko00710//Carbon fixation in photosynthetic organisms+ko00620//Pyruvate metabolism+ko01200//Carbon metabolism
32926540	Pp3c15_4000V3.1	ENOLASE 1, CHLOROPLASTIC	-1.04583	4.04643e-34	K01689//enolase [EC:4.2.1.11]+ko00010//Glycolysis / Gluconeogenesis+ko01230//Biosynthesis of amino acids+ko03018//RNA degradation+ko01100//Metabolic pathways+ko01110//Biosynthesis of secondary metabolites+ko01200//Carbon metabolism
32926640	Pp3c15_14720V3.2	Fructose-bisphosphate aldolase / Fructose-1,6-bisphosphate triosephosphate-lyase	-1.51781	0	K01623//fructose-bisphosphate aldolase, class I [EC:4.1.2.13]+ko00010//Glycolysis / Gluconeogenesis+ko00030//Pentose phosphate pathway+ko01230//Biosynthesis of amino acids+ko01100//Metabolic pathways+ko00051//Fructose and mannose metabolism+ko01110//Biosynthesis of secondary metabolites+ko00710//Carbon fixation in photosynthetic organisms+ko01200//Carbon metabolism
32938863	Pp3c19_23170V3.1	ALCOHOL DEHYDROGENASE RELATED // SUBFAMILY NOT NAMED	-1.73105	8.97632e-184	K00121//S-(hydroxymethyl)glutathione dehydrogenase / alcohol dehydrogenase [EC:1.1.1.284 1.1.1.1]+ko00010//Glycolysis / Gluconeogenesis+ko00350//Tyrosine metabolism+ko01100//Metabolic pathways+ko01110//Biosynthesis of secondary metabolites+ko00071//Fatty acid degradation+ko01200//Carbon metabolism
32939332	Pp3c19_12890V3.2	FRUCTOSE-1,6-BISPHOSPHATASE, CHLOROPLASTIC	-1.29937	0	K03841//fructose-1,6-bisphosphatase I [EC:3.1.3.11]+ko00010//Glycolysis / Gluconeogenesis+ko00030//Pentose phosphate pathway+ko01100//Metabolic pathways+ko00051//Fructose and mannose metabolism+ko01110//Biosynthesis of secondary metabolites+ko00710//Carbon fixation in photosynthetic organisms+ko01200//Carbon metabolism
32939646	Pp3c19_20120V3.1	hexokinase (HK)	-1.98908	0	K00844//hexokinase [EC:2.7.1.1]+ko00010//Glycolysis / Gluconeogenesis+ko00520//Amino sugar and nucleotide sugar metabolism+ko01100//Metabolic pathways+ko00052//Galactose metabolism+ko00051//Fructose and mannose metabolism+ko00500//Starch and sucrose metabolism+ko01110//Biosynthesis of secondary metabolites+ko01200//Carbon metabolism
32950452	Pp3c23_20200V3.2	glyceraldehyde 3-phosphate dehydrogenase (GAPDH, gapA)	-1.10677	3.98881e-27	K00134//glyceraldehyde 3-phosphate dehydrogenase [EC:1.2.1.12]+ko00010//Glycolysis / Gluconeogenesis+ko01230//Biosynthesis of amino acids+ko01100//Metabolic pathways+ko01110//Biosynthesis of secondary metabolites+ko00710//Carbon fixation in photosynthetic organisms+ko01200//Carbon metabolism
32957843	Pp3c11_9120V3.2	triosephosphate isomerase (TIM) (TPI, tpiA)	-1.66081	0	K01803//triosephosphate isomerase (TIM) [EC:5.3.1.1]+ko00010//Glycolysis / Gluconeogenesis+ko01230//Biosynthesis of amino acids+ko01100//Metabolic pathways+ko00051//Fructose and mannose metabolism+ko01110//Biosynthesis of secondary metabolites+ko00710//Carbon fixation in photosynthetic organisms+ko01200//Carbon metabolism+ko00562//Inositol phosphate metabolism
32964914	Pp3c8_21910V3.2	PYRUVATE DEHYDROGENASE E1 COMPONENT SUBUNIT BETA-2, CHLOROPLASTIC-RELATED	-1.04485	7.71016e-76	K00162//pyruvate dehydrogenase E1 component beta subunit [EC:1.2.4.1]+ko00010//Glycolysis / Gluconeogenesis+ko00020//Citrate cycle (TCA cycle)+ko01100//Metabolic pathways+ko01110//Biosynthesis of secondary metabolites+ko00620//Pyruvate metabolism+ko01200//Carbon metabolism
32970861	Pp3c1_20930V3.2	PLASTIDIAL PYRUVATE KINASE 4, CHLOROPLASTIC	-1.75684	0	K00873//pyruvate kinase [EC:2.7.1.40]+ko00010//Glycolysis / Gluconeogenesis+ko00230//Purine metabolism+ko01230//Biosynthesis of amino acids+ko01100//Metabolic pathways+ko01110//Biosynthesis of secondary metabolites+ko00620//Pyruvate metabolism+ko01200//Carbon metabolism
Pantothenate and CoA biosynthesis
Gene ID	Transcripts	Description	log2(A/W)	Pvalue(W-vs-A)	Kegg Orthology
32913790	Pp3c9_20090V3.1	B3 DNA binding domain (B3)	-1.04514	2.6157e-83	K01653//acetolactate synthase I/III small subunit [EC:2.2.1.6]+ko00290//Valine, leucine and isoleucine biosynthesis+ko00770//Pantothenate and CoA biosynthesis+ko01230//Biosynthesis of amino acids+ko01100//Metabolic pathways+ko00650//Butanoate metabolism+ko01110//Biosynthesis of secondary metabolites+ko01210//2-Oxocarboxylic acid metabolism+ko00660//C5-Branched dibasic acid metabolism;K00654//seri…
32916770	Pp3c21_7130V3.7	B3 DOMAIN-CONTAINING TRANSCRIPTION FACTOR ABI3	-1.4145	5.12953e-69	K01653//acetolactate synthase I/III small subunit [EC:2.2.1.6]+ko00290//Valine, leucine and isoleucine biosynthesis+ko00770//Pantothenate and CoA biosynthesis+ko01230//Biosynthesis of amino acids+ko01100//Metabolic pathways+ko00650//Butanoate metabolism+ko01110//Biosynthesis of secondary metabolites+ko01210//2-Oxocarboxylic acid metabolism+ko00660//C5-Branched dibasic acid metabolism;K00654//seri…
32916775	Pp3c21_7130V3.12	B3 DOMAIN-CONTAINING TRANSCRIPTION FACTOR ABI3	-1.77083	1.23018e-162	K01653//acetolactate synthase I/III small subunit [EC:2.2.1.6]+ko00290//Valine, leucine and isoleucine biosynthesis+ko00770//Pantothenate and CoA biosynthesis+ko01230//Biosynthesis of amino acids+ko01100//Metabolic pathways+ko00650//Butanoate metabolism+ko01110//Biosynthesis of secondary metabolites+ko01210//2-Oxocarboxylic acid metabolism+ko00660//C5-Branched dibasic acid metabolism;K00654//seri…
32928456	Pp3c15_15020V3.2	B3 DNA binding domain (B3)	-1.95695	0	K01653//acetolactate synthase I/III small subunit [EC:2.2.1.6]+ko00290//Valine, leucine and isoleucine biosynthesis+ko00770//Pantothenate and CoA biosynthesis+ko01230//Biosynthesis of amino acids+ko01100//Metabolic pathways+ko00650//Butanoate metabolism+ko01110//Biosynthesis of secondary metabolites+ko01210//2-Oxocarboxylic acid metabolism+ko00660//C5-Branched dibasic acid metabolism;K00654//seri…
32928457	Pp3c15_15020V3.3	B3 DNA binding domain (B3)	-1.41227	0	K01653//acetolactate synthase I/III small subunit [EC:2.2.1.6]+ko00290//Valine, leucine and isoleucine biosynthesis+ko00770//Pantothenate and CoA biosynthesis+ko01230//Biosynthesis of amino acids+ko01100//Metabolic pathways+ko00650//Butanoate metabolism+ko01110//Biosynthesis of secondary metabolites+ko01210//2-Oxocarboxylic acid metabolism+ko00660//C5-Branched dibasic acid metabolism;K00654//seri…
32928458	Pp3c15_15020V3.4	B3 DNA binding domain (B3)	-1.22016	0	K01653//acetolactate synthase I/III small subunit [EC:2.2.1.6]+ko00290//Valine, leucine and isoleucine biosynthesis+ko00770//Pantothenate and CoA biosynthesis+ko01230//Biosynthesis of amino acids+ko01100//Metabolic pathways+ko00650//Butanoate metabolism+ko01110//Biosynthesis of secondary metabolites+ko01210//2-Oxocarboxylic acid metabolism+ko00660//C5-Branched dibasic acid metabolism;K00654//seri…
32972031	Pp3c1_40350V3.2	branched-chain amino acid aminotransferase (E2.6.1.42, ilvE)	-2.15155	0	K00826//branched-chain amino acid aminotransferase [EC:2.6.1.42]+ko00290//Valine, leucine and isoleucine biosynthesis+ko00280//Valine, leucine and isoleucine degradation+ko00770//Pantothenate and CoA biosynthesis+ko01230//Biosynthesis of amino acids+ko01100//Metabolic pathways+ko01110//Biosynthesis of secondary metabolites+ko01210//2-Oxocarboxylic acid metabolism+ko00270//Cysteine and methionine …
32982829	Pp3c18_18010V3.7	CALCIUM-DEPENDENT LIPID-BINDING DOMAIN-CONTAINING PROTEIN	-1.64441	0	K01652//acetolactate synthase I/II/III large subunit [EC:2.2.1.6]+ko00290//Valine, leucine and isoleucine biosynthesis+ko00770//Pantothenate and CoA biosynthesis+ko01230//Biosynthesis of amino acids+ko01100//Metabolic pathways+ko00650//Butanoate metabolism+ko01110//Biosynthesis of secondary metabolites+ko01210//2-Oxocarboxylic acid metabolism+ko00660//C5-Branched dibasic acid metabolism;K12486//s…
Pentose phosphate pathway
Gene ID	Transcripts	Description	log2(A/W)	Pvalue(W-vs-A)	Kegg Orthology
32923509	Pp3c7_2490V3.1	GLUCOSE-6-PHOSPHATE 1-DEHYDROGENASE 4, CHLOROPLASTIC	-2.95758	0	K00036//glucose-6-phosphate 1-dehydrogenase [EC:1.1.1.49 1.1.1.363]+ko00030//Pentose phosphate pathway+ko01100//Metabolic pathways+ko01110//Biosynthesis of secondary metabolites+ko01200//Carbon metabolism+ko00480//Glutathione metabolism
32924124	Pp3c7_7230V3.3	Ribose-phosphate diphosphokinase / Ribose-phosphate pyrophosphokinase	-1.1591	0	K00948//ribose-phosphate pyrophosphokinase [EC:2.7.6.1]+ko00230//Purine metabolism+ko00030//Pentose phosphate pathway+ko01230//Biosynthesis of amino acids+ko01100//Metabolic pathways+ko01110//Biosynthesis of secondary metabolites+ko01200//Carbon metabolism
32924127	Pp3c7_7230V3.6	Ribose-phosphate diphosphokinase / Ribose-phosphate pyrophosphokinase	-1.77974	0	K00948//ribose-phosphate pyrophosphokinase [EC:2.7.6.1]+ko00230//Purine metabolism+ko00030//Pentose phosphate pathway+ko01230//Biosynthesis of amino acids+ko01100//Metabolic pathways+ko01110//Biosynthesis of secondary metabolites+ko01200//Carbon metabolism
32924128	Pp3c7_7230V3.4	Ribose-phosphate diphosphokinase / Ribose-phosphate pyrophosphokinase	-1.88214	0	K00948//ribose-phosphate pyrophosphokinase [EC:2.7.6.1]+ko00230//Purine metabolism+ko00030//Pentose phosphate pathway+ko01230//Biosynthesis of amino acids+ko01100//Metabolic pathways+ko01110//Biosynthesis of secondary metabolites+ko01200//Carbon metabolism
32926640	Pp3c15_14720V3.2	Fructose-bisphosphate aldolase / Fructose-1,6-bisphosphate triosephosphate-lyase	-1.51781	0	K01623//fructose-bisphosphate aldolase, class I [EC:4.1.2.13]+ko00010//Glycolysis / Gluconeogenesis+ko00030//Pentose phosphate pathway+ko01230//Biosynthesis of amino acids+ko01100//Metabolic pathways+ko00051//Fructose and mannose metabolism+ko01110//Biosynthesis of secondary metabolites+ko00710//Carbon fixation in photosynthetic organisms+ko01200//Carbon metabolism
32927777	Pp3c15_6350V3.3	TRANSALDOLASE-LIKE PROTEIN	-2.49819	0	K00616//transaldolase [EC:2.2.1.2]+ko00030//Pentose phosphate pathway+ko01230//Biosynthesis of amino acids+ko01100//Metabolic pathways+ko01110//Biosynthesis of secondary metabolites+ko01200//Carbon metabolism
32939332	Pp3c19_12890V3.2	FRUCTOSE-1,6-BISPHOSPHATASE, CHLOROPLASTIC	-1.29937	0	K03841//fructose-1,6-bisphosphatase I [EC:3.1.3.11]+ko00010//Glycolysis / Gluconeogenesis+ko00030//Pentose phosphate pathway+ko01100//Metabolic pathways+ko00051//Fructose and mannose metabolism+ko01110//Biosynthesis of secondary metabolites+ko00710//Carbon fixation in photosynthetic organisms+ko01200//Carbon metabolism
32960185	Pp3c14_13300V3.4	GLUCOSE-6-PHOSPHATE 1-DEHYDROGENASE 2, CHLOROPLASTIC-RELATED	-1.0886	5.34119e-72	K00036//glucose-6-phosphate 1-dehydrogenase [EC:1.1.1.49 1.1.1.363]+ko00030//Pentose phosphate pathway+ko01100//Metabolic pathways+ko01110//Biosynthesis of secondary metabolites+ko01200//Carbon metabolism+ko00480//Glutathione metabolism
32965630	Pp3c8_17920V3.3	ribose-phosphate pyrophosphokinase (PRPS, prsA)	-1.01795	8.40252e-35	K00948//ribose-phosphate pyrophosphokinase [EC:2.7.6.1]+ko00230//Purine metabolism+ko00030//Pentose phosphate pathway+ko01230//Biosynthesis of amino acids+ko01100//Metabolic pathways+ko01110//Biosynthesis of secondary metabolites+ko01200//Carbon metabolism
Citrate cycle (TCA cycle)
Gene ID	Transcripts	Description	log2(A/W)	Pvalue(W-vs-A)	Kegg Orthology
32899810	Pp3c10_2540V3.4	isocitrate dehydrogenase (IDH1, IDH2, icd)	-1.10268	4.83322e-112	K00031//isocitrate dehydrogenase [EC:1.1.1.42]+ko04146//Peroxisome+ko00020//Citrate cycle (TCA cycle)+ko01230//Biosynthesis of amino acids+ko01100//Metabolic pathways+ko01110//Biosynthesis of secondary metabolites+ko01210//2-Oxocarboxylic acid metabolism+ko01200//Carbon metabolism+ko00480//Glutathione metabolism
32899812	Pp3c10_2540V3.5	isocitrate dehydrogenase (IDH1, IDH2, icd)	-1.00561	4.6907e-23	K00031//isocitrate dehydrogenase [EC:1.1.1.42]+ko04146//Peroxisome+ko00020//Citrate cycle (TCA cycle)+ko01230//Biosynthesis of amino acids+ko01100//Metabolic pathways+ko01110//Biosynthesis of secondary metabolites+ko01210//2-Oxocarboxylic acid metabolism+ko01200//Carbon metabolism+ko00480//Glutathione metabolism
32904145	Pp3c22_2860V3.2	VESICLE-ASSOCIATED PROTEIN 4-2-RELATED	-1.21169	3.05273e-68	K01681//aconitate hydratase [EC:4.2.1.3]+ko00020//Citrate cycle (TCA cycle)+ko01230//Biosynthesis of amino acids+ko01100//Metabolic pathways+ko01110//Biosynthesis of secondary metabolites+ko01210//2-Oxocarboxylic acid metabolism+ko01200//Carbon metabolism+ko00630//Glyoxylate and dicarboxylate metabolism;K04733//interleukin-1 receptor-associated kinase 4 [EC:2.7.11.1];K20547//basic endochitinase B…
32914081	Pp3c9_25990V3.1	Aconitate hydratase / Citrate(isocitrate) hydro-lyase	-1.4785	0	K01681//aconitate hydratase [EC:4.2.1.3]+ko00020//Citrate cycle (TCA cycle)+ko01230//Biosynthesis of amino acids+ko01100//Metabolic pathways+ko01110//Biosynthesis of secondary metabolites+ko01210//2-Oxocarboxylic acid metabolism+ko01200//Carbon metabolism+ko00630//Glyoxylate and dicarboxylate metabolism
32916943	Pp3c26_4630V3.1	Phosphoenolpyruvate carboxykinase (GTP) / Phosphopyruvate carboxylase	-2.79613	0	K01610//phosphoenolpyruvate carboxykinase (ATP) [EC:4.1.1.49]+ko00010//Glycolysis / Gluconeogenesis+ko00020//Citrate cycle (TCA cycle)+ko01100//Metabolic pathways+ko01110//Biosynthesis of secondary metabolites+ko00710//Carbon fixation in photosynthetic organisms+ko00620//Pyruvate metabolism+ko01200//Carbon metabolism
32964914	Pp3c8_21910V3.2	PYRUVATE DEHYDROGENASE E1 COMPONENT SUBUNIT BETA-2, CHLOROPLASTIC-RELATED	-1.04485	7.71016e-76	K00162//pyruvate dehydrogenase E1 component beta subunit [EC:1.2.4.1]+ko00010//Glycolysis / Gluconeogenesis+ko00020//Citrate cycle (TCA cycle)+ko01100//Metabolic pathways+ko01110//Biosynthesis of secondary metabolites+ko00620//Pyruvate metabolism+ko01200//Carbon metabolism
Sphingolipid metabolism
Gene ID	Transcripts	Description	log2(A/W)	Pvalue(W-vs-A)	Kegg Orthology
32913790	Pp3c9_20090V3.1	B3 DNA binding domain (B3)	-1.04514	2.6157e-83	K01653//acetolactate synthase I/III small subunit [EC:2.2.1.6]+ko00290//Valine, leucine and isoleucine biosynthesis+ko00770//Pantothenate and CoA biosynthesis+ko01230//Biosynthesis of amino acids+ko01100//Metabolic pathways+ko00650//Butanoate metabolism+ko01110//Biosynthesis of secondary metabolites+ko01210//2-Oxocarboxylic acid metabolism+ko00660//C5-Branched dibasic acid metabolism;K00654//seri…
32916770	Pp3c21_7130V3.7	B3 DOMAIN-CONTAINING TRANSCRIPTION FACTOR ABI3	-1.4145	5.12953e-69	K01653//acetolactate synthase I/III small subunit [EC:2.2.1.6]+ko00290//Valine, leucine and isoleucine biosynthesis+ko00770//Pantothenate and CoA biosynthesis+ko01230//Biosynthesis of amino acids+ko01100//Metabolic pathways+ko00650//Butanoate metabolism+ko01110//Biosynthesis of secondary metabolites+ko01210//2-Oxocarboxylic acid metabolism+ko00660//C5-Branched dibasic acid metabolism;K00654//seri…
32916775	Pp3c21_7130V3.12	B3 DOMAIN-CONTAINING TRANSCRIPTION FACTOR ABI3	-1.77083	1.23018e-162	K01653//acetolactate synthase I/III small subunit [EC:2.2.1.6]+ko00290//Valine, leucine and isoleucine biosynthesis+ko00770//Pantothenate and CoA biosynthesis+ko01230//Biosynthesis of amino acids+ko01100//Metabolic pathways+ko00650//Butanoate metabolism+ko01110//Biosynthesis of secondary metabolites+ko01210//2-Oxocarboxylic acid metabolism+ko00660//C5-Branched dibasic acid metabolism;K00654//seri…
32928456	Pp3c15_15020V3.2	B3 DNA binding domain (B3)	-1.95695	0	K01653//acetolactate synthase I/III small subunit [EC:2.2.1.6]+ko00290//Valine, leucine and isoleucine biosynthesis+ko00770//Pantothenate and CoA biosynthesis+ko01230//Biosynthesis of amino acids+ko01100//Metabolic pathways+ko00650//Butanoate metabolism+ko01110//Biosynthesis of secondary metabolites+ko01210//2-Oxocarboxylic acid metabolism+ko00660//C5-Branched dibasic acid metabolism;K00654//seri…
32928457	Pp3c15_15020V3.3	B3 DNA binding domain (B3)	-1.41227	0	K01653//acetolactate synthase I/III small subunit [EC:2.2.1.6]+ko00290//Valine, leucine and isoleucine biosynthesis+ko00770//Pantothenate and CoA biosynthesis+ko01230//Biosynthesis of amino acids+ko01100//Metabolic pathways+ko00650//Butanoate metabolism+ko01110//Biosynthesis of secondary metabolites+ko01210//2-Oxocarboxylic acid metabolism+ko00660//C5-Branched dibasic acid metabolism;K00654//seri…
32928458	Pp3c15_15020V3.4	B3 DNA binding domain (B3)	-1.22016	0	K01653//acetolactate synthase I/III small subunit [EC:2.2.1.6]+ko00290//Valine, leucine and isoleucine biosynthesis+ko00770//Pantothenate and CoA biosynthesis+ko01230//Biosynthesis of amino acids+ko01100//Metabolic pathways+ko00650//Butanoate metabolism+ko01110//Biosynthesis of secondary metabolites+ko01210//2-Oxocarboxylic acid metabolism+ko00660//C5-Branched dibasic acid metabolism;K00654//seri…
