# Supplementary material for: Comprehensive analysis of the Ppatg3 mutant reveals that autophagy plays important roles in gametophore senescence in Physcomitrella patens
Source: BMC Plant Biol. 2020 Sep 23;20:440. doi: 10.1186/s12870-020-02651-6 (PMC7513309; doi:10.1186/s12870-020-02651-6)
Supplement: Supplementary file 7 — Additional file 7. [file 12870_2020_2651_MOESM7_ESM.xlsx]

## Sheet: Sheet1
SAGs
Gene ID	Transcripts	Gene name	Ppatg3#22_1 FPKM	Ppatg3#22_2 FPKM	Ppatg3#22_3 FPKM	WT_1 FPKM	WT_2 FPKM	WT_3 FPKM	Arabidopsis homologs	Other name
32906372	Pp3c17_23030V3.1	Pp3c17_23030	34.8	36.71	35.93	10.11	9.61	9.27	AT4G11910	NYE1/2
32910850	Pp3c24_15420V3.4	Pp3c24_15420	1.95	3.66	3.27	8.78	10.34	9.74	AT5G42270	FTSH5
32950340	Pp3c23_8400V3.4	Pp3c23_8400	30.43	27.79	21.77	11.95	11.79	14.65
32957743	Pp3c11_19850V3.2	Pp3c11_19850	3.86	1.57	2.67	6.48	6.42	7.78	AT5G37060	CHX24
32957744	Pp3c11_19850V3.3		9.07	10.63	9.34	33.36	34.2	32.9
32903538	Pp3c22_2400V3.2	Pp3c22_2400	23.6	24.64	25.38	10.39	10.59	10.29
32921825	Pp3c4_7680V3.1	Pp3c4_7680	10.54	10.01	9.43	36.43	39.49	39.19	AT1G32080	LrgB
32921826	Pp3c4_7680V3.2		139.26	137.36	130.13	403.58	404.23	395.3
32939646	Pp3c19_20120V3.1	Pp3c19_20120	6.53	6.14	5.27	24.17	22.66	23.98	AT4G29130	HXK1/GIN2
32983141	Pp3c18_12510V3.3	Pp3c18_12510	3.36	3.31	3.3	1.88	1.1	1.61
32904342	Pp3c22_9450V3.3	Pp3c22_9450	1.07	1.5	1.72	2.08	4.23	4.37
32971151	Pp3c1_5000V3.1	Pp3c1_5000	7.66	6.95	6.9	2.43	2.15	2.25
32923450	Pp3c7_5390V3.5	Pp3c7_5390	9.34	9.78	8.13	22.16	21.57	20.49	AT5G59220	SAG113
32915608	Pp3c21_10860V3.4	Pp3c21_10860	9.87	11.09	7.96	3.49	2.76	3.18	AT1G62960	ACS10
32967324	Pp3c1_29300V3.1	Pp3c1_29300	28.61	28.79	26.67	12.05	12.37	11.66	AT3G22400	LOX5
32967325	Pp3c1_29300V3.2		102.4	95	98.75	43.82	44.82	48.12
32929088	Pp3c15_13040V3.1	Pp3c15_13040	223.78	212.49	213.31	490.67	507.82	501.6	AT1G17420	LOX3
32900082	Pp3c10_16170V3.3	Pp3c10_16170	9	10.7	14.58	5.13	5.49	6.45	AT5G63110	HDA6
32911696	Pp3c9_10620V3.3	Pp3c9_10620	4.74	5.76	3.43	9.32	7.82	11.08	AT1G74710	SID2
32955543	Pp3c5_22540V3.1	Pp3c5_22540	165.6	158.35	155.41	50.85	55.67	54.59	AT4G15530	PPDK
32923533	Pp3c7_3360V3.1	Pp3c7_3360	171.83	172.58	169	798.47	797.8	795.76	AT2G21660	GRP7
32925677	Pp3c7_6560V3.2	Pp3c7_6560	1234.87	1346.36	1303.84	3235.08	3131.36	3155.39
32925678	Pp3c7_6560V3.1		7.92	9.28	3.84	20.1	14.68	21.26
32916715	Pp3c21_5770V3.5	Pp3c21_5770	2.62	3.07	3.29	7.06	8.09	7.16	AT4G36730	GBF1
32959515	Pp3c11_26670V3.2	Pp3c11_26670	5.63	6.18	5.66	2.72	2.25	2.69	AT2G31070	TCP10
32985673	Pp3c16_16830V3.2	Pp3c16_16830	8.58	8.69	6.87	3.65	3.57	3.62	AT5G03280	EIN2
Chlorophyll biosynthesis genes
32920010	Pp3c4_8470V3.2	Pp3c4_8470	96.13	94.1	95.01	34.58	34.32	34.24	AT5G54190	PORA
32973347	Pp3c12_20650V3.1	Pp3c12_20650	32.52	32.99	38.7	78.28	84.41	82.8
32976189	Pp3c6_11210V3.1	Pp3c6_11210	1.28	1.71	1.42	3.48	3.88	3.79	AT3G59400	GUN4
32976190	Pp3c6_11210V3.2		3.93	4.76	3.94	9.31	7.78	9.8
32976195	Pp3c6_11210V3.7		15.71	13.99	15.2	32.4	32.51	31.32
32983365	Pp3c18_16840V3.2	Pp3c18_16840	31.54	31.25	32.62	65.49	65.21	62.93	AT3G14930	HEME1
32944525	Pp3c3_21750V3.2	Pp3c3_21750	17.72	26.01	21.02	9.89	9.73	10.68	AT2G26670	HY1
32944526	Pp3c3_21750V3.3		20.2	10.99	15.92	4.37	5.29	4.25
32920161	Pp3c4_13690V3.4	Pp3c4_13690	3.62	3.67	3.63	8.61	7.19	8.34	AT1G69740	HEMB1
32920163	Pp3c4_13690V3.2		26.47	27.14	31.4	61.27	63.53	63.03
32918495	Pp3c26_6470V3.2	Pp3c26_6470	16.37	15.79	16.96	36.72	37.02	37.73	AT1G58290	HEMA1
Subunits of photosystems I genes
32922180	Pp3c4_29270V3.1	Pp3c4_29270	21.15	20.54	20.03	52.76	58.56	56.6	AT3G54890	LHCA1
32922047	Pp3c4_29150V3.1	Pp3c4_29150	21.15	20.54	20.03	52.76	58.56	56.6
32922048	Pp3c4_29150V3.2		1.85	1.79	6.76	20.17	8.75	8.65
32946064	Pp3c20_23240V3.1	Pp3c20_23240	219.56	211.01	229.32	453.84	478.46	467.78	AT3G61470	LHCA2
32901667	Pp3c10_25371V3.3	Pp3c10_25371	356.43	371.55	481.25	966.82	940.34	929.64
32901668	Pp3c10_25371V3.1		5.08	4.66	5.12	12.45	13.01	13.79
32900747	Pp3c10_25415V3.1	Pp3c10_25415	348.85	383.58	465.45	1015.06	1045.96	1077.95
32899591	Pp3c10_25360V3.1	Pp3c10_25360	6.94	6.85	6.81	18.04	18.01	17.79
32902177	Pp3c10_25450V3.2	Pp3c10_25450	307.04	306.48	330.35	713.58	725.95	699.39
32941118	Pp3c3_5620V3.2	Pp3c3_5620	272.08	271.04	325.75	611.45	635.41	625.21	AT1G03130	PsaD
32909144	Pp3c24_20960V3.2	Pp3c24_20960	107.66	107.85	114.65	257.5	267.83	271.73	AT2G20260	PsaE
32946051	Pp3c20_640V3.2	Pp3c20_640	235.67	247.53	299.6	555.61	546.98	580.68
32951074	Pp3c23_22230V3.2	Pp3c23_22230	101.1	98.9	99.15	313.1	316.82	311.21
32916621	Pp3c21_8800V3.2	Pp3c21_8800	79.33	135.96	193.12	397.97	268.91	427.5	AT1G31330	PsaF
32904877	Pp3c22_10850V3.1	Pp3c22_10850	92.46	92.31	98.88	196.24	194.96	194.15
32911533	Pp3c9_15440V3.2	Pp3c9_15440	53.27	57.82	68.88	251.58	253.47	251.4	AT1G55670	PsaG
32928140	Pp3c15_5850V3.1	Pp3c15_5850	364.3	389.22	449.87	1129.54	1174.05	1136.78
32926605	Pp3c15_19390V3.2	Pp3c15_19390	186.29	188.83	221.87	495.48	487.94	473.11	AT3G16140	PsaH
32932036	Pp3c13_10540V3.1	Pp3c13_10540	233.26	239.76	287.71	577.42	576.85	572.04	AT1G30380	PsaK
32943586	Pp3c3_10740V3.2	Pp3c3_10740	391.4	377.89	457.81	921.14	950.96	906.26
32955305	Pp3c5_4200V3.1	Pp3c5_4200	89.04	91.27	100.94	284.73	299.11	301.68	AT4G12800	PsaL
32955306	Pp3c5_4200V3.2		1.52	1.27	1.65	4.43	4.46	4.1
32951607	Pp3c27_2310V3.1	Pp3c27_2310	333.74	336.31	396.91	903.78	931.2	948.04
32927827	Pp3c15_16690V3.2	Pp3c15_16690	157.29	160.11	98.31	305.2	341.36	354.12	AT1G08380	PsaO
32927828	Pp3c15_16690V3.3		149.2	138.75	197.07	687.08	675.5	641.81
32927562	Pp3c15_16700V3.2	p3c15_16700	54.17	41.75	42.02	94.22	81.47	113.92
Subunits of photosystems II genes
32934231	Pp3c2_36570V3.1	Pp3c2_36570	4.08	5.53	5.19	10.96	11.62	12.67	AT1G29920	LHCB1.1
32934047	Pp3c2_36480V3.1	Pp3c2_36480	2.04	1.27	1.62	4.86	4.22	3.96
32931619	Pp3c13_7900V3.1	Pp3c13_7900	438.36	451.8	537.88	3139.31	3197.98	3031.71
32931620	Pp3c13_7900V3.2		2.92	4.14	2.55	24.83	18.81	18.28
32918457	Pp3c26_6740V3.1	Pp3c26_6740	203.57	203.02	248.4	658.57	687.4	646.95
32941267	Pp3c3_4100V3.1	Pp3c3_4100	404.28	421.75	494.9	990.3	1028.51	1018.78
32941008	Pp3c3_4140V3.2	Pp3c3_4140	1.22	1.8	3	6.71	4.96	3.67
32919580	Pp3c4_17240V3.1	Pp3c4_17240	940.21	944.76	1209.83	2793.77	2850.75	2729.4	AT1G29930	LHCB1.3
32929853	Pp3c13_5930V3.2	Pp3c13_5930	866.76	894.58	1129.33	296.82	305.64	290.62
32977472	Pp3c6_12510V3.2	Pp3c6_12510	42.41	47.52	58.33	205.03	216.38	207.96
32939327	Pp3c19_20900V3.2	Pp3c19_20900	716.65	688.65	796.85	1975.23	2061.93	2000.84	AT5G54270	LHCB3
32952925	Pp3c5_22920V3.1	Pp3c5_22920	120.82	120.09	137.37	57.76	57.88	53.94
32973850	Pp3c12_25430V3.2	Pp3c12_25430	71.65	78.17	73.55	149.46	151.38	155.26	AT5G01530	LHCB4.1
32973901	Pp3c12_25460V3.1	Pp3c12_25460	148.02	141.35	174.62	448.49	445.61	446.69
32916998	Pp3c26_12230V3.1	Pp3c26_12230	58.78	58.19	63.45	149.55	135.29	132.11	AT4G10340	LHCB5
32916999	Pp3c26_12230V3.2		301.81	306.05	369.1	826.25	839.79	843.36
32916969	Pp3c26_12240V3.1	Pp3c26_12240	33.44	36.6	50.64	126.2	133.49	138.21
32921340	Pp3c4_23170V3.1	Pp3c4_23170	150.6	146.45	155.18	387.84	400.43	407.17	AT3G50820	PsbO
32921342	Pp3c4_23170V3.2		5.13	8.24	6.74	11.26	15.46	18.1
32918721	Pp3c26_3620V3.2	Pp3c26_3620	150.27	152.57	174.96	344.4	342.67	343.47
32969632	Pp3c1_16780V3.2	Pp3c1_16780	17.04	17.21	18.6	88.17	89.63	89.65	AT1G06680	PsbP
32925881	Pp3c7_12850V3.2	Pp3c7_12850	249.08	249.24	284.71	529.96	540.69	514.06
32956024	Pp3c5_4110V3.1	Pp3c5_4110	202.89	208.58	250.92	532.38	544.74	522.69	AT4G05180	PsbQ-2
32951709	Pp3c27_2320V3.2	Pp3c27_2320	46.99	52.44	51.29	205.5	217.24	207.31	AT1G79040	PsbR
32946747	Pp3c20_23430V3.2	Pp3c20_23430	203.76	202.63	213.39	57.11	59.9	57.28	AT1G44575	PsbS
32952672	Pp3c5_640V3.1	Pp3c5_640	17.16	15.93	18.59	52.86	51.59	51.04	AT3G21055	PsbTn
32981877	Pp3c18_6780V3.1	Pp3c18_6780	2.5	2.71	2.23	4.03	4.34	9.35	AT2G30570	PsbW
32904854	Pp3c22_16330V3.1	Pp3c22_16330	172.51	172.85	192.11	449.16	456.57	446.81
32903587	Pp3c22_16160V3.2	Pp3c22_16160	3.49	3.73	3.26	12.25	8.37	10.45
32953808	Pp3c5_17290V3.2	Pp3c5_17290	113.84	119.08	155.23	310.32	318.66	318.16	AT2G06520	PsbX
32909010	Pp3c24_20010V3.2	Pp3c24_20010	85.49	81.63	87.85	170.14	171.89	171.06	AT1G67740	PsbY
32909011	Pp3c24_20010V3.3		4.9	4.01	6.64	11.43	11.67	9.79
32909012	Pp3c24_20010V3.4		10.46	13.29	13.77	30.58	32.84	31.24
32949609	Pp3c23_21280V3.1	Pp3c23_21280	48.98	44.33	51.82	120.16	122.16	110.84
