# Supplementary material for: Comprehensive analysis of the Ppatg3 mutant reveals that autophagy plays important roles in gametophore senescence in Physcomitrella patens
Source: BMC Plant Biol. 2020 Sep 23;20:440. doi: 10.1186/s12870-020-02651-6 (PMC7513309; doi:10.1186/s12870-020-02651-6)
Supplement: Supplementary file 8 — Additional file 8. [file 12870_2020_2651_MOESM8_ESM.xlsx]

## Sheet: Sheet1
Data for the heat maps
Gene ID	Gene name	Transcripts	Description	Best Arabidopsis hit	Symbols	Ppatg3#22_1 FPKM	Ppatg3#22_2 FPKM	Ppatg3#22_3 FPKM	WT_1 FPKM	WT_2 FPKM	WT_3 FPKM	log2(Ppatg3#22/WT)
Nitrogen metabolism
32965150	Pp3c8_17940	Pp3c8_17940V3.2	Glutamate synthase (ferredoxin)	AT5G04140	GLS1	155.18	146.73	149.49	28.79	30.15	30.87	2.32599
32964627	Pp3c8_13280	Pp3c8_13280V3.5	GLUTAMATE DEHYDROGENASE	AT5G07440	GDH2	13.35	9.3	11.82	4.63	5.61	5.84	1.08781
32956081	Pp3c5_20080	Pp3c5_20080V3.3	glutamate synthase (NADPH/NADH) (GLT1)	AT5G53460	GLT1	3.86	3.39	3.56	8.57	10.46	9.42	-1.39777
32941835	Pp3c3_20260	Pp3c3_20260V3.1	Glutamate dehydrogenase (NAD(P)(+)) / Glutamic dehydrogenase	AT5G18170	GDH1	3.34	2.91	2.79	1.13	1.91	1.25	1.08281
32915516	Pp3c21_9940	Pp3c21_9940V3.5	TYPE-1 GLUTAMINE SYNTHETASE 1	AT3G53180	NodGS	4.69	4.11	4.22	2.3	1.86	1.91	1.09603
32916347	Pp3c21_8940	Pp3c21_8940V3.2	GLUTAMINE SYNTHETASE	AT5G16570	GLN1;4	100.83	103.4	103.66	33.09	27.67	26.01	1.82933
32916758	Pp3c21_8810	Pp3c21_8810V3.2	GLUTAMINE SYNTHETASE	AT5G16570	GLN1;4	18.42	16.92	12.62	3.75	3.63	3.84	2.0848
32983472	Pp3c18_10780	Pp3c18_10780V3.1	GLUTAMINE SYNTHETASE	AT5G16570	GLN1;4	51.41	49.22	50.52	7.5	6.74	7.76	2.77463
32983393	Pp3c18_10760	Pp3c18_10760V3.1	GLUTAMINE SYNTHETASE	AT5G16570	GLN1;4	120.36	118.72	102.04	50.13	56.7	57.03	1.05305
32962221	Pp3c14_9410	Pp3c14_9410V3.2	nitrate reductase (NAD(P)H) (NR)	AT1G77760	NR1	11.34	11.21	11.46	1.59	1.31	1.62	2.90243
32963306	Pp3c14_8740	Pp3c14_8740V3.2	glutamate synthase (NADPH/NADH) (GLT1)	AT5G53460	GLT1	7.85	7.82	6.95	2.66	2.79	2.71	1.46995
Gene ID	Gene name	Transcripts	Description	Best Arabidopsis hit	Symbols	Ppatg3#22_1 FPKM	Ppatg3#22_2 FPKM	Ppatg3#22_3 FPKM	WT_1 FPKM	WT_2 FPKM	WT_3 FPKM	log2(Ppatg3#22/WT)
Fatty acid
32954832	Pp3c5_25300	Pp3c5_25300V3.6	ENOYL-COA HYDRATASE-RELATED	AT1G65520	ECI1	7.88	5.41	3.64	1.73	1.04	2.3	1.68916
32928410	Pp3c15_6310	Pp3c15_6310V3.2	ENOYL-COA HYDRATASE-RELATED	AT1G65520	ECI1	9.03	8.07	9.34	3.81	2.77	3.55	1.37362
32937013	Pp3c2_4800	Pp3c2_4800V3.3	3-ketoacyl-CoA synthase	AT1G01120	KCS1	7.55	6.97	5.25	2.85	2.38	2.75	1.29441
32916115	Pp3c21_9810	Pp3c21_9810V3.2	LONG CHAIN ACYL-COA SYNTHETASE 8	AT1G77590	LACS9	28.75	23.83	22.36	10.43	10.35	10.73	1.23856
32961411	Pp3c14_14380	Pp3c14_14380V3.2	fatty acyl-ACP thioesterase A	AT3G25110	FATA1	11.73	13.43	13.54	5.21	5.78	6.99	1.10455
32982910	Pp3c18_21068	Pp3c18_21068V3.7	PROTEIN ACS-13, ISOFORM C	AT5G27600	LACS7	5.52	5.3	4.35	3.21	1.94	2.1	1.05849
32984963	Pp3c16_25110	Pp3c16_25110V3.5	OLEOYL-ACYL CARRIER PROTEIN THIOESTERASE 2	AT3G25110	FATA1	3.72	3.86	3.51	7.42	7.86	7.4	-1.0311
32931288	Pp3c13_24510	Pp3c13_24510V3.3	CYTOCHROME P450 704B1	AT1G69500	CYP704B1	7.79	7.22	4.06	14.87	14.28	13.3	-1.16722
32972501	Pp3c12_20700	Pp3c12_20700V3.1	LONG CHAIN ACYL-COA SYNTHETASE 2	AT4G23850	LACS4	17.09	17.43	14.61	37.9	38.38	39.94	-1.24701
32931285	Pp3c13_24510	Pp3c13_24510V3.5	CYTOCHROME P450 704B1	AT1G69500	CYP704B1	9.44	10.58	11.03	30.26	32.15	31.15	-1.58596
32967325	Pp3c1_29300	Pp3c1_29300V3.2	linoleate 9S-lipoxygenase	AT3G22400	LOX5	102.4	95	98.75	43.82	44.82	48.12	1.1093
32929088	Pp3c15_13040	Pp3c15_13040V3.1	Arachidonate 12-lipoxygenase	AT1G17420	LOX3	223.78	212.49	213.31	490.67	507.82	501.6	-1.21006
Gene ID	Gene name	Transcripts	Description	Best Arabidopsis hit	Symbols	Ppatg3#22_1 FPKM	Ppatg3#22_2 FPKM	Ppatg3#22_3 FPKM	WT_1 FPKM	WT_2 FPKM	WT_3 FPKM	log2(Ppatg3#22/WT)
Lipid metabolism
32914103	Pp3c9_12920	Pp3c9_12920V3.6	Choline-phosphate cytidylyltransferase / Phosphorylcholine transferase	AT2G32260	CCT1	18.03	17.31	14.52	43.05	42.69	41.64	-1.3585
32926436	Pp3c7_3610	Pp3c7_3610V3.2	digalactosyldiacylglycerol synthase	AT3G11670	DGD1	10.73	10.31	10.03	2	1.69	1.94	2.45523
32926192	Pp3c7_18311	Pp3c7_18311V3.2	lysophospholipid acyltransferase	AT1G12640	LPLAT1	8.36	9.89	12.61	2.95	5.01	2.28	1.62559
32978181	Pp3c6_12040	Pp3c6_12040V3.12	Plasmalogen synthase	AT2G45670	LPEAT2	2.85	3.16	4.15	12.72	10.07	10.09	-1.68632
32975622	Pp3c6_11200	Pp3c6_11200V3.12	phosphatidate cytidylyltransferase	AT2G45150	CDS4	3.52	4.23	1.35	8.16	5.62	5.38	-1.08529
32922171	Pp3c4_24470	Pp3c4_24470V3.3	phosphoethanolamine N-methyltransferase	AT3G18000	PEAMT1	1.04	2.35	1.69	5.57	4.99	4.41	-1.53075
32921173	Pp3c4_17380	Pp3c4_17380V3.1	phosphatidylglycerophosphatase	AT3G58830	PGPP1	3.85	5.95	4.82	1.16	1.78	2.49	1.42751
32940461	Pp3c3_26090	Pp3c3_26090V3.9	RELATED TO MULTIFUNCTIONAL CYCLIN-DEPENDENT KINASE-RELATED	AT3G02040	GDPD1	41.78	40.4	34.24	9.33	10.43	8.95	2.01862
32979724	Pp3c25_7470	Pp3c25_7470V3.4	Acylglycerol lipase / Monoacylglycerol lipase	AT5G11650	MAGL13	10.56	10.26	8.07	3.4	3.27	3.21	1.54079
32949543	Pp3c23_8920	Pp3c23_8920V3.6	PHOSPHOLIPASE D ALPHA 1-RELATED	AT1G52570	PLDALPHA2	7.68	9.17	8.86	2.07	2.15	2.71	1.89232
32948681	Pp3c23_20240	Pp3c23_20240V3.2	DIGALACTOSYLDIACYLGLYCEROL SYNTHASE 1	AT3G11670	DGD1	5.39	5.54	5.28	10.8	10.86	10.81	-1.00288
32949329	Pp3c23_17650	Pp3c23_17650V3.2	sphinganine C4-monooxygenase	AT1G69640	SBH1	7.24	5.63	2.99	1.3	1.76	1.22	1.87757
32904235	Pp3c22_270	Pp3c22_270V3.2	Phospholipase A(1) / Phospholipase A1	AT1G06800	DALL4	4.17	3.91	3.35	11.1	13.71	12.59	-1.71491
32904368	Pp3c22_13400	Pp3c22_13400V3.1	PHOSPHOLIPASE D DELTA	AT2G42010	PLDBETA1	12.75	13.13	11.13	3.6	2.75	3.28	1.93589
32914948	Pp3c21_13220	Pp3c21_13220V3.1	DIACYLGLYCEROL O-ACYLTRANSFERASE 1	AT3G51520	DGAT2	10.09	12.68	11.05	4.42	3.96	4.22	1.42873
32937393	Pp3c2_4420	Pp3c2_4420V3.3	ESTERASE/LIPASE/THIOESTERASE FAMILY PROTEIN	AT2G39420	MAGL8	5.5	6.8	6.3	1.89	2.39	3.42	1.26754
32936390	Pp3c2_33980	Pp3c2_33980V3.2	ZINC FINGER FYVE DOMAIN CONTAINING PROTEIN	AT1G53920	GLIP5	1.86	2.44	3.06	1.02	1.23	1.02	1.19042
32933310	Pp3c2_26540	Pp3c2_26540V3.3	GLYCEROPHOSPHODIESTER PHOSPHODIESTERASE LIKE 6-RELATED	AT5G58050	GDPDL6	4.07	3.18	5.08	8.67	7.45	10.05	-1.09416
32905798	Pp3c17_23500	Pp3c17_23500V3.4	Ethanolaminephosphotransferase	AT1G13560	AAPT1	4	3.45	3.28	8	7.49	7.11	-1.08183
32986034	Pp3c16_21270	Pp3c16_21270V3.1	LIPID PHOSPHATE PHOSPHATASE	AT3G02600	LPP3	1.48	1.3	1.35	6.38	6.07	6.45	-2.19917
32960483	Pp3c14_26200	Pp3c14_26200V3.5	Ethanolaminephosphotransferase	AT1G13560	AAPT1	49.48	48.96	44.88	104.81	103.91	100.07	-1.10924
32963217	Pp3c14_19530	Pp3c14_19530V3.2	Triacylglycerol lipase / Triglyceride lipase	AT3G04290	LTL1	3.8	6.08	4.42	2.9	1.6	2.11	1.11873
32962654	Pp3c14_1880	Pp3c14_1880V3.2	CDP-DIACYLGLYCEROL--SERINE O-PHOSPHATIDYLTRANSFERASE	/	/	6.63	7.21	7.69	2.82	1.68	3.05	1.50093
32959930	Pp3c14_16980	Pp3c14_16980V3.1	NADH-UBIQUINONE OXIDOREDUCTASE FLAVOPROTEIN 1 NDUFV1	AT1G48300	DGAT3	59.5	59.68	62.13	30.49	27.33	29.95	1.04438
32932371	Pp3c13_11520	Pp3c13_11520V3.3	Acyltransferase	AT2G45670	LPEAT2	3.73	3.2	14.41	4.4	1.37	2.88	1.31744
32957398	Pp3c11_19410	Pp3c11_19410V3.2	digalactosyldiacylglycerol synthase	AT3G11670	DGD1	16.33	14.68	13.62	6.19	7.49	8.37	1.00692
32956568	Pp3c11_15430	Pp3c11_15430V3.7	DIHYDROSPHINGOSINE 1-PHOSPHATE PHOSPHATASE LCB3-RELATED	AT3G58490	SPP1	3.32	3.11	2.65	1.59	1.04	1.62	1.07397
32958079	Pp3c11_12330	Pp3c11_12330V3.1	ZINC FINGER FYVE DOMAIN CONTAINING PROTEIN	AT1G53920	GLIP5	1.6	1.41	1.52	6.89	6.89	6.64	-2.17735
32901154	Pp3c10_24980	Pp3c10_24980V3.1	3-dehydrosphinganine reductase	AT3G06060	TSC10A	11.12	10.73	10.82	3.36	2.98	2.83	1.83263
32967783	Pp3c1_10090	Pp3c1_10090V3.2	GLYCEROL-3-PHOSPHATE DEHYDROGENASE [NAD(+)] 2	AT2G40690	SFD1	6.84	6.64	6.5	2.7	2.38	2.86	1.32494
Gene ID	Gene name	Transcripts	Description	Best Arabidopsis hit	Symbols	Ppatg3#22_1 FPKM	Ppatg3#22_2 FPKM	Ppatg3#22_3 FPKM	WT_1 FPKM	WT_2 FPKM	WT_3 FPKM	log2(Ppatg3#22/WT)
Ubiquitin
32923005	Pp3c7_8990	Pp3c7_8990V3.2	ubiquitin-associated (UBA)/TS-N domain-containing protein	AT4G24690	NBR1	528.22	531.05	541.44	142.67	144.01	139.9	1.90853
32945110	Pp3c3_27450	Pp3c3_27450V3.1	ubiquitin-like protein 5 (UBL5, HUB1)	AT3G45180	UBL5A	360.64	361.02	316.75	134.38	133.41	129.83	1.38231
32942325	Pp3c3_26770	Pp3c3_26770V3.1	ubiquitin B (UBB)	AT4G05320	UBQ10	478.36	457.3	524.67	151.59	149.97	155.91	1.6737
32918498	Pp3c26_11360	Pp3c26_11360V3.8	Ubiquitin-associated (UBA) protein	AT3G56740	UBAC2A	20.59	20.2	18.54	5.8	4.53	8.19	1.65977
32980712	Pp3c25_14180	Pp3c25_14180V3.3	ubiquitin-like protein Nedd8 (NEDD8)	AT1G31340	NEDD8	76.95	71.97	71.84	18.1	16.83	18.53	2.0394
32938947	Pp3c19_8830	Pp3c19_8830V3.1	UBIQUITIN	AT4G05320	UBQ10	371.72	344.53	341.56	143.77	140.43	139.57	1.31572
32973948	Pp3c12_18200	Pp3c12_18200V3.2	UBIQUITIN	AT4G05320	UBQ10	276.99	267.24	252.81	127.82	125.35	124.42	1.07458
32958778	Pp3c11_16970	Pp3c11_16970V3.2	ubiquitin-associated (UBA)/TS-N domain-containing protein	AT4G24690	NBR1	1125.2	1196.7	1303.7	63.43	61.96	62.82	4.27115
32901409	Pp3c10_20350	Pp3c10_20350V3.2	UBIQUITIN	AT1G23410	S27a	34.26	36.91	38.15	13.84	13.88	13.07	1.427
Ubiquitin regulator
32911501	Pp3c9_20510	Pp3c9_20510V3.2	Ubiquitin carboxyl-terminal hydrolase family protein	AT4G01037	WTF1	4.24	4.3	3.75	2.13	1.02	1.16	1.50796
32977217	Pp3c6_10360	Pp3c6_10360V3.2	small ubiquitin-related modifier (SUMO, SMT3)	AT5G55160	SUMO2	39.31	37.56	38.22	14.89	16.13	14.55	1.33724
32970707	Pp3c1_32520	Pp3c1_32520V3.2	ubiquitin-specific protease 17	AT5G65450	UBP17	1.88	1.63	1.34	4.1	4.81	1.71	-1.11436
32948951	Pp3c23_1100	Pp3c23_1100V3.1	Peptidase C78, ubiquitin fold modifier-specific peptidase 1/ 2	AT5G24680	C78	9.34	9.51	8.05	2.1	2.11	2.09	2.09117
32942511	Pp3c3_8410	Pp3c3_8410V3.2	ubiquitin carboxyl-terminal hydrolase L3 [EC:3.4.19.12] (UCHL3, YUH1)	AT4G17510	UCH3	10.15	4.08	6.79	13.71	13.38	14.28	-1.009
32956520	Pp3c11_12540	Pp3c11_12540V3.4	UBIQUITIN SYSTEM COMPONENT CUE PROTEIN	AT5G32440	CUE	10.05	7.81	9.88	3.88	3.21	5.66	1.09865
E1 activating enzyme
32937997	Pp3c19_5590	Pp3c19_5590V3.1	ubiquitin-activating enzyme E1 C (UBE1C, UBA3)	AT5G19180	ECR1	10.81	12.1	10.21	2.97	2.32	3.42	1.91685
32944463	Pp3c3_10180	Pp3c3_10180V3.7	UBIQUITIN-ACTIVATING ENZYME E1	AT5G06460	UBA2	10.27	8.74	7.51	1.79	1.23	1.47	2.54529
E2 conjungating enzyme
32976469	Pp3c6_12520	Pp3c6_12520V3.2	ubiquitin-conjugating enzyme E2 C	AT3G20060	UBC19	7.03	7.29	7.8	32.43	30.12	30.8	-2.07615
32940709	Pp3c3_13250	Pp3c3_13250V3.1	ubiquitin-conjugating enzyme E2 H (UBE2H, UBC8)	AT1G63800	UBC5	18.98	19.15	15.91	7.95	8.61	8.25	1.12036
32918765	Pp3c26_11990	Pp3c26_11990V3.4	ubiquitin-conjugating enzyme E2 M (UBE2M, UBC12)	AT4G36800	RCE1	9.99	8.4	7.36	4.02	4.36	3.87	1.06387
32905902	Pp3c17_2700	Pp3c17_2700V3.1	UBIQUITIN-CONJUGATING ENZYME E2 16-RELATED	AT1G75440	UBC16	10.27	10.81	9.79	4.58	4.94	4.83	1.1051
E3 ligase
32978379	Pp3c6_5030	Pp3c6_5030V3.1	E3 ubiquitin-protein ligase RFWD2 (RFWD2, COP1)	AT2G32950	COP1	4.81	5.85	4.99	1.28	1.53	1.59	1.83311
32975325	Pp3c6_18080	Pp3c6_18080V3.2	E3 ubiquitin-protein ligase RNF14	AT1G32340	NHL8	5.85	4.83	4.26	2.55	2.18	1.32	1.30513
32921039	Pp3c4_30040	Pp3c4_30040V3.1	E3 ubiquitin-protein ligase BAH	AT1G02860	BAH1	3.95	4.11	3.52	1.41	1.69	1.25	1.41798
32908816	Pp3c24_14440	Pp3c24_14440V3.5	E3 ubiquitin-protein ligase RGLG	AT1G67800	RGLG5	10.65	10.16	10.57	1.14	1.45	1.96	2.77485
32949911	Pp3c23_11570	Pp3c23_11570V3.2	E3 UBIQUITIN-PROTEIN LIGASE XBAT35-RELATED	AT3G23280	XBAT35	13.3	13.38	11.63	6.13	5.85	6.04	1.08415
32934274	Pp3c2_24290	Pp3c2_24290V3.2	E3 ubiquitin-protein ligase RFWD2 (RFWD2, COP1)	AT2G32950	COP1	5.41	9.41	6.24	29.15	26.26	31.18	-2.03085
32939512	Pp3c19_19700	Pp3c19_19700V3.1	BOI-RELATED E3 UBIQUITIN-PROTEIN LIGASE 3-RELATED	AT1G45976	SBP1	4.48	4.42	4.93	9.2	9.26	9.79	-1.03076
32985379	Pp3c16_8070	Pp3c16_8070V3.25	E3 UBIQUITIN-PROTEIN LIGASE RING1A-RELATED	AT5G44280	RING1A	8.81	10.13	7.19	2.04	2.06	1.04	2.36278
32899963	Pp3c10_8120	Pp3c10_8120V3.2	E3 ubiquitin-protein ligase RNF13	AT1G71980	RMR2	1.54	1.42	1.01	2.4	2.82	3.73	-1.19122
32968654	Pp3c1_42450	Pp3c1_42450V3.2	E3 ubiquitin-protein ligase AIP2	AT5G20910	AIP2	38.88	37.07	35.97	12.81	13.57	13.93	1.46891
Gene ID	Gene name	Transcripts	Description	Best Arabidopsis hit	Symbols	Ppatg3#22_1 FPKM	Ppatg3#22_2 FPKM	Ppatg3#22_3 FPKM	WT_1 FPKM	WT_2 FPKM	WT_3 FPKM	log2(Ppatg3#22/WT)
26S proteasome
32935732	Pp3c2_1850	Pp3c2_1850V3.3	26S proteasome regulatory subunit T3 (PSMC4, RPT3)	AT5G58290	RPT3	15.49	13.3	11.62	5.34	4.74	3.78	1.53891
32912577	Pp3c9_5310	Pp3c9_5310V3.2	26S proteasome regulatory complex, ATPase RPT4	AT2G39730	RCA	1576.54	1440.88	1521.94	345.6	372.17	359.04	2.07321
32913126	Pp3c9_5280	Pp3c9_5280V3.2	26S proteasome regulatory complex, ATPase RPT4	AT2G39730	RCA	5.13	4.84	5.27	20.52	20.22	19.87	-1.99255
32922829	Pp3c4_27440	Pp3c4_27440V3.2	26S proteasome regulatory subunit N6 (PSMD11, RPN6)	AT1G29150	RPN6	45.09	43.99	43.37	22.1	23.34	20.44	1.0092
32919381	Pp3c4_22100	Pp3c4_22100V3.3	26S proteasome regulatory complex, ATPase RPT4	AT2G39730	RCA	32.38	28.97	28.4	14.47	14.91	13.86	1.04902
32928418	Pp3c15_12410	Pp3c15_12410V3.2	26S proteasome regulatory complex, ATPase RPT4	AT2G39730	RCA	735.71	717.98	842.5	307.67	306.3	320.59	1.29724
32930083	Pp3c13_13170	Pp3c13_13170V3.1	26S proteasome regulatory complex, ATPase RPT4	AT2G39730	RCA	1195.16	1161.08	1248.85	94.13	100.51	96.13	3.63287
32900061	Pp3c10_8490	Pp3c10_8490V3.3	delivery of UPS (ubiquitin/26S proteasome system) substrates to the 26S proteasome	AT1G79650	RAD23B	24.78	28.94	28.7	11.36	8.72	8.28	1.54628
Gene ID	Gene name	Transcripts	Description	Best Arabidopsis hit	Symbols	Ppatg3#22_1 FPKM	Ppatg3#22_2 FPKM	Ppatg3#22_3 FPKM	WT_1 FPKM	WT_2 FPKM	WT_3 FPKM	log2(Ppatg3#22/WT)
HSP
32967316	Pp3c1_7030	Pp3c1_7030V3.1	23.5 KDA HEAT SHOCK PROTEIN	AT4G27670	HSP21	41.03	38.57	41.09	2.94	3.98	3.39	3.55077
32958442	Pp3c11_6620	Pp3c11_6620V3.1	heat shock 70kDa protein 1/8	AT5G02500	HSP70-1	3.1	3.2	2.76	10.49	9.94	10.9	-1.79697
32973758	Pp3c12_24560	Pp3c12_24560V3.2	17.6 KDA CLASS I HEAT SHOCK PROTEIN 2	AT1G53540	HSP17.6C	503.72	498.56	468.84	23.19	23.72	22.39	4.40721
32926761	Pp3c15_12510	Pp3c15_12510V3.1	molecular chaperone HtpG (htpG, HSP90A)	AT5G52640	HSP90.1	91.86	80.45	77.12	6.24	6.47	5.97	3.73375
32928854	Pp3c15_6622	Pp3c15_6622V3.1	molecular chaperone HtpG (htpG, HSP90A)	AT5G52640	HSP90.1	26.77	23.11	22.27	11.91	12.09	11.77	1.00477
32986057	Pp3c16_7110	Pp3c16_7110V3.1	17.6 KDA CLASS I HEAT SHOCK PROTEIN 2	AT1G53540	HSP17.6C	48.16	47.26	41.71	1.87	2.13	2.11	4.48545
32907594	Pp3c17_10780	Pp3c17_10780V3.1	17.6 KDA CLASS I HEAT SHOCK PROTEIN 1-RELATED	AT1G53540	HSP17.6C	22.44	21.83	20.88	2.05	1.81	1.35	3.64979
32938611	Pp3c19_22640	Pp3c19_22640V3.1	17.6 KDA CLASS I HEAT SHOCK PROTEIN 2	AT1G53540	HSP17.6C	54.23	53.57	49.34	12.2	11.99	12.74	2.08416
32915352	Pp3c21_19080	Pp3c21_19080V3.1	17.6 KDA CLASS I HEAT SHOCK PROTEIN 2	AT1G53540	HSP17.6C	24.3	23.97	24.49	12.56	11.73	11.51	1.02324
32916492	Pp3c21_6510	Pp3c21_6510V3.1	17.6 KDA CLASS II HEAT SHOCK PROTEIN-RELATED	AT5G12020	HSP17.6II	174.55	173.31	186.28	18.03	18.63	18.09	3.28755
32980182	Pp3c25_14630	Pp3c25_14630V3.1	17.4 KDA CLASS I HEAT SHOCK PROTEIN-RELATED	AT3G46230	HSP17.4	14.6	13.1	15.26	1.34	1.97	1.95	3.02842
32917088	Pp3c26_10600	Pp3c26_10600V3.2	HEAT SHOCK PROTEIN 70KDA	AT4G24280	cpHsc70-1	20	20.21	22.01	3.62	3.83	3.77	2.4717
32919318	Pp3c4_21500	Pp3c4_21500V3.2	HEAT SHOCK 70 KDA PROTEIN 5	AT3G12580	HSP70	117.95	112.47	108.65	5.37	4.93	6.48	4.3253
32921611	Pp3c4_27990	Pp3c4_27990V3.2	HEAT SHOCK PROTEIN 70KDA	AT4G24280	cpHsc70-1	46.47	43.45	49.49	22.97	18.37	27.27	1.01101
32953558	Pp3c5_13280	Pp3c5_13280V3.1	Alpha crystallins	AT1G53540	HSP17.6C	22.46	22.76	22.28	11.53	11.06	10.57	1.02626
32977512	Pp3c6_3710	Pp3c6_3710V3.1	17.6 KDA CLASS I HEAT SHOCK PROTEIN 2	AT1G53540	HSP17.6C	141.08	145.35	153.39	1.81	1.91	2.11	6.23461
32964817	Pp3c8_6770	Pp3c8_6770V3.1	17.6 KDA CLASS I HEAT SHOCK PROTEIN 1-RELATED	AT1G53540	HSP17.6C	37.95	42.63	43.41	16.23	18.66	17.05	1.26209
32965390	Pp3c8_8490	Pp3c8_8490V3.1	17.6 KDA CLASS I HEAT SHOCK PROTEIN 1-RELATED	AT1G53540	HSP17.6C	48.96	56.26	25.91	10.4	10.89	14.15	1.87155
32963477	Pp3c8_8860	Pp3c8_8860V3.1	17.6 KDA CLASS I HEAT SHOCK PROTEIN 1-RELATED	AT1G53540	HSP17.6C	105.11	99.57	111.15	14.22	15.41	12.37	2.91645
32964747	Pp3c8_9230	Pp3c8_9230V3.1	17.6 KDA CLASS I HEAT SHOCK PROTEIN 1-RELATED	AT1G53540	HSP17.6C	41.58	39.56	39.56	2.77	2.35	1.59	4.17422
32963777	Pp3c8_9380	Pp3c8_9380V3.2	17.6 KDA CLASS I HEAT SHOCK PROTEIN 1-RELATED	AT1G53540	HSP17.6C	66.5	62.04	27.29	1.26	1.76	4.87	4.25051
Gene ID	Gene name	Transcripts	Description	Best Arabidopsis hit	Symbols	Ppatg3#22_1 FPKM	Ppatg3#22_2 FPKM	Ppatg3#22_3 FPKM	WT_1 FPKM	WT_2 FPKM	WT_3 FPKM	log2(Ppatg3#22/WT)
Endocytosis
32967341	Pp3c1_36390	Pp3c1_36390V3.1	ADP-RIBOSYLATION FACTOR 2	AT2G47170	ARF1A1C	19.71	23.71	24.48	8.68	8.84	8.78	1.37589
32900920	Pp3c10_1180	Pp3c10_1180V3.3	UNCHARACTERIZED DUF292	AT1G34220	ISTL1	4.44	3.21	1.91	1.17	1.14	1.97	1.11916
32958390	Pp3c11_12990	Pp3c11_12990V3.2	vacuolar protein sorting-associated protein 29	AT3G47810	VPS29	10.89	13.24	13.73	5.9	5.65	6.48	1.07402
32959588	Pp3c11_7740	Pp3c11_7740V3.3	RAS-RELATED PROTEIN RABJ	AT3G54840	RABF1	11.73	12.47	12.65	6.58	5.18	6.27	1.02818
32963176	Pp3c14_22750	Pp3c14_22750V3.1	ADP-RIBOSYLATION FACTOR 5-RELATED	AT1G10630	ARFA1F	4.34	6.43	5.9	1.33	2.44	3.98	1.0989
32981988	Pp3c18_16800	Pp3c18_16800V3.1	ADP RIBOSYLATION FACTOR-RELATED	AT5G14670	ARFA1B	20.67	22.05	21.57	1.62	1.67	1.51	3.74844
32936080	Pp3c2_23830	Pp3c2_23830V3.7	ADP-ribosylation factor GTPase-activating protein 2/3	AT4G17890	AGD8	9.9	8.81	9.92	6.97	3.5	3.72	1.00934
32946450	Pp3c20_11050	Pp3c20_11050V3.2	CHARGED MULTIVESICULAR BODY PROTEIN	AT1G17730	VPS46.1	13.17	11.19	9.44	5.71	5.04	4.43	1.14749
32951759	Pp3c27_2240	Pp3c27_2240V3.2	charged multivesicular body protein 5	AT3G10640	VPS60.1	11.69	11.99	11.16	7.43	1.86	6.68	1.09948
32963513	Pp3c8_5750	Pp3c8_5750V3.2	RAS-RELATED PROTEIN RABA5A	AT5G47520	RABA5a	6.99	6.97	6.63	3.39	3.17	2.71	1.15319
Gene ID	Gene name	Transcripts	Description	Best Arabidopsis hit	Symbols	Ppatg3#22_1 FPKM	Ppatg3#22_2 FPKM	Ppatg3#22_3 FPKM	WT_1 FPKM	WT_2 FPKM	WT_3 FPKM	log2(Ppatg3#22/WT)
ROS
32963470	Pp3c8_1520	Pp3c8_1520V3.2	peroxidase	AT5G17820	PER57	1.77	3.21	2.67	6.3	4.49	7.55	-1.25788
32952668	Pp3c5_1060	Pp3c5_1060V3.1	CATALASE	AT4G35090	CAT2	5.3	4.58	5.57	34.73	33.22	32.65	-2.70474
32921320	Pp3c4_27460	Pp3c4_27460V3.2	GLUTATHIONE PEROXIDASE 2-RELATED	AT4G31870	ATGPX7	63.03	62.55	64.24	26.75	25.26	26.23	1.27718
32942446	Pp3c3_24230	Pp3c3_24230V3.1	peroxidase	AT5G64120	PRX71	1.25	1.17	1.43	7.13	7.07	7.95	-2.52565
32918006	Pp3c26_3070	Pp3c26_3070V3.2	PEROXIDASE 40	AT5G06720	ATPA2	64.43	64.76	63.62	173.16	171.42	170.25	-1.4176
32917003	Pp3c26_2960	Pp3c26_2960V3.2	PEROXIDASE 1-RELATED	AT5G64120	PRX71	1.37	1.03	1.05	2.39	2.64	2.57	-1.15055
32910437	Pp3c24_720	Pp3c24_720V3.1	reactive oxygen species metabolic process	AT5G51720	NEET	229.17	237.49	271.48	93.19	93.59	86.68	1.43833
32902921	Pp3c22_11690	Pp3c22_11690V3.1	CATALASE	AT4G35090	CAT2	634.57	543.39	657.85	144.38	147.72	141.62	2.07961
32946602	Pp3c20_2050	Pp3c20_2050V3.2	L-ASCORBATE PEROXIDASE 2, CYTOSOLIC	AT1G07890	APX1	329.17	333.57	365.46	129.83	125.88	124.9	1.43575
32982011	Pp3c18_14590	Pp3c18_14590V3.3	CATALASE	AT4G35090	CAT2	11.33	7.73	7.99	18.9	19.13	22.09	-1.17384
32981544	Pp3c18_13590	Pp3c18_13590V3.2	catalase (katE, CAT, catB, srpA)	AT1G20630	CAT1	16.77	15.98	15.87	38.22	39.32	37.72	-1.24722
32983296	Pp3c18_10490	Pp3c18_10490V3.1	copper chaperone for superoxide dismutase (CCS)	AT1G12520	ATCCS	19.17	19.3	19.62	7.53	8.56	7.61	1.29689
32929322	Pp3c15_22510	Pp3c15_22510V3.1	peroxidase	AT5G51890	PRX66	7.35	8.02	8.25	17.59	19.43	18.16	-1.21813
32929228	Pp3c15_13950	Pp3c15_13950V3.1	PEROXIDASE 21	AT4G21960	PRXR1	68.42	68.63	69.55	284.79	278.34	285.13	-2.0387
32901949	Pp3c10_20710	Pp3c10_20710V3.1	peroxidase	AT5G64120	PRX71	107.35	106	88.42	226.54	226.04	223.8	-1.16917
