# Supplementary material for: Comprehensive analysis of the Ppatg3 mutant reveals that autophagy plays important roles in gametophore senescence in Physcomitrella patens
Source: BMC Plant Biol. 2020 Sep 23;20:440. doi: 10.1186/s12870-020-02651-6 (PMC7513309; doi:10.1186/s12870-020-02651-6)
Supplement: Supplementary file 12 — Additional file 12. [file 12870_2020_2651_MOESM12_ESM.xlsx]

## Sheet: Sheet1
Figure 2C	Fv/Fm values of WT and Ppatg3 plants.
	Fv/Fm	repetitions	WT-7d	Ppatg3#22-7d	WT-14d	Ppatg3#22-14d	WT-21d	Ppatg3#22-21d	WT-28d	Ppatg3#22-28d	WT-35d	Ppatg3#22-35d	WT-42d	Ppatg3#22-42d	WT-49d	Ppatg3#22-49d	WT-56d	Ppatg3#22-56d
		1	0.678	0.616	0.682	0.604	0.698	0.655	0.694	0.631	0.698	0.643	0.702	0.62	0.714	0.608	0.655	0.584
		2	0.663	0.627	0.675	0.631	0.69	0.647	0.702	0.647	0.706	0.639	0.694	0.631	0.702	0.612	0.663	0.569
		3	0.651	0.604	0.667	0.624	0.702	0.635	0.698	0.624	0.694	0.62	0.706	0.612	0.71	0.604	0.675	0.565
		Avg	0.664	0.615667	0.674667	0.619667	0.696667	0.645667	0.698	0.634	0.699333	0.634	0.700667	0.621	0.708667	0.608	0.664333	0.572667
		Bar	0.00933333	0.00777778	0.00511111	0.0104444	0.00444444	0.00711111	0.00266667	0.00866667	0.00444444	0.00933333	0.00444444	0.00666667	0.00444444	0.00266667	0.00711111	0.00755556
		T-test		0.00920994		0.00389902		0.00168964		0.000879399		0.00117977		0.000260744		1.82516e-05		0.000364348
Figure 2D	Chlorophyll contents in the WT and Ppatg3 knockout plants
	Chlorophyll a (mmol/g)	repetitions	WT-14d	Ppatg3#22-14d	WT-28d	Ppatg3#22-28d
		1	9.82	2.28	4.25	2.24
		2	7.6	2.28	3.81	2.29
		3	5.55	3.42	4.1	2.1
		Avg	7.66	2.66	4.05	2.21
		Bar	1.44	0.51	0.16	0.07
		T-test		0.0179509		0.00019822
	Chlorophyll b (mmol/g)	repetitions	WT-14d	Ppatg3#22-14d	WT-28d	Ppatg3#22-28d
		1	4.08	0.92	1.2	0.77
		2	3.1	0.93	1.12	0.74
		3	2.24	1.52	1.18	0.82
		Avg	3.14	1.12	1.17	0.78
		Bar	0.63	0.26	0.03	0.03
		T-test		0.0237009		0.000311161
	Total Chlorophyll (mmol/g)	repetitions	WT-14d	Ppatg3#22-14d	WT-28d	Ppatg3#22-28d
		1	13.91	3.19	5.45	3.01
		2	10.7	3.2	4.93	3.04
		3	7.79	4.94	5.28	2.91
		Avg	10.8	3.78	5.22	2.99
		Bar	2.07	0.78	0.19	0.05
		T-test		0.0195258		0.000145574
Figure 4A	C%	repetitions	WT-14d	Ppatg3#22-14d	Ppatg3#31-14d	Ppatg3#50-14d	WT-28d	Ppatg3#22-28d	Ppatg3#31-28d	Ppatg3#50-28d	WT-56d	Ppatg3#22-56d	Ppatg3#31-56d	Ppatg3#50-56d
		1	40	40.13	40.15	40.32	41.4	41.09	40.78	40.48	40.84	40.28	40.25	39.9
		2	40.16	40.14	40.13	39.64	41.13	40.55	41.62	40.17	40.61	40.25	40.77	40.88
		3	40.36	40.16	40.6	40.21	40.93	40.62	39.5	40.93	40.93	40.7	39.92	39.95
		Avg	40.17	40.14	40.2933	40.0567	41.15	40.75	40.6333	40.5267	40.79	40.41	40.3133	40.2433
		Bar	0.12	0.01	0.204444	0.277778	0.16	0.22	0.755556	0.268889	0.12	0.19	0.304444	0.424444
		T-test		0.788326	0.552828	0.645707		0.139693	0.456345	0.072998		0.0919688	0.144464	0.173543
Figure 4B	N%	repetitions	WT-14d	Ppatg3#22-14d	Ppatg3#31-14d	Ppatg3#50-14d	WT-28d	Ppatg3#22-28d	Ppatg3#31-28d	Ppatg3#50-28d	WT-56d	Ppatg3#22-56d	Ppatg3#31-56d	Ppatg3#50-56d
		1	5.05	4.97	4.91	4.98	4.11	5.12	4.86	4.81	3.5	5.01	4.76	4.9
		2	5.05	4.98	4.99	4.84	4.02	4.96	4.85	4.71	3.47	4.95	4.97	4.92
		3	5.03	5.04	5.26	5.02	4.01	4.9	4.92	4.74	3.47	4.96	4.68	4.94
		Avg	5.04	5	5.05333	4.94667	4.05	4.99	4.87667	4.75333	3.48	4.97	4.80333	4.92
		Bar	0.01	0.03	0.137778	0.0711111	0.04	0.08	0.0288889	0.0377778	0.01	0.02	0.111111	0.0133333
		T-test		0.110678	0.929437	0.153506		0.000203492	2.76269e-05	8.37207e-05		2.38003e-07	0.000109177	7.59153e-08
Figure 4C	C : N ratio	repetitions	WT-14d	Ppatg3#22-14d	Ppatg3#31-14d	Ppatg3#50-14d	WT-28d	Ppatg3#22-28d	Ppatg3#31-28d	Ppatg3#50-28d	WT-56d	Ppatg3#22-56d	Ppatg3#31-56d	Ppatg3#50-56d
		1	7.92	8.07	8.17719	8.09639	10.07	8.03	8.39095	8.4158	11.67	8.04	8.45588	8.14286
		2	7.95	8.06	8.04208	8.19008	10.23	8.18	8.58144	8.52866	11.7	8.13	8.20322	8.30894
		3	8.02	7.97	7.71863	8.00996	10.2	8.29	8.02846	8.63502	11.8	8.21	8.52991	8.08704
		Avg	7.96	8.03	7.9793	8.09881	10.12	8.17	8.33362	8.52649	11.72	8.13	8.39634	8.17961
		Bar	0.037	0.04	0.17378	0.0608488	0.08	0.09	0.20344	0.0737962	0.05	0.057	0.128746	0.0862188
		T-test		0.18255	0.91422	0.0863638		2.4209e-05	0.000414331	3.36044e-05		5.59862e-07	6.2382e-06	1.35873e-06
Figure 4D	Relative contents of fatty acids
	palmitic acid (%)	repetitions	WT-28d	Ppatg3#22-28d
		1	28.49	37.66
		2	29.09	35.25
		3	28.69	36.56
		Avg	28.76	36.49
		Bar	0.22	0.83
		T-test		0.00042264
	stearic acid (%)	repetitions	WT-28d	Ppatg3#22-28d
		1	5.82	12.62
		2	9.42	8.93
		3	7.58	10.88
		Avg	7.61	10.81
		Bar	1.21	1.25
		T-test		0.0977797
	oleic acid (%)	repetitions	WT-28d	Ppatg3#22-28d
		1	11.14	14.95
		2	10.89	14.33
		3	11.06	14.55
		Avg	11.03	14.61
		Bar	0.09	0.23
		T-test		5.2712e-05
	linoleic acid (%)	repetitions	WT-28d	Ppatg3#22-28d
		1	23.24	13.21
		2	23.5	14.06
		3	23.47	13.73
		Avg	23.4	13.67
		Bar	0.11	0.3
		T-test		3.06823e-06
	arachidic acid (%)	repetitions	WT-28d	Ppatg3#22-28d
		1	10.38	15.78
		2	8.31	20.86
		3	9.45	18.22
		Avg	9.38	18.29
		Bar	0.71	1.72
		T-test		0.00492206
	arachidonic acid (%)	repetitions	WT-28d	Ppatg3#22-28d
		1	20.93	5.78
		2	18.79	6.57
		3	19.75	6.27
		Avg	19.82	6.21
		Bar	0.74	0.28
		T-test		3.26619e-05
Figure 4E	Relative contents of fatty acids
	palmitic acid (%)	repetitions	WT-56d	Ppatg3#22-56d
		1	29.05	48.01
		2	25.29	52.38
		3	27.08	50.29
		Avg	27.14	50.23
		Bar	1.27	1.48
		T-test		0.000156752
	stearic acid (%)	repetitions	WT-56d	Ppatg3#22-56d
		1	4.65	7.96
		2	3.82	6.51
		3	4.33	7.14
		Avg	4.27	7.2
		Bar	0.3	0.5
		T-test		0.00373714
	oleic acid (%)	repetitions	WT-56d	Ppatg3#22-56d
		1	10.45	9.11
		2	11.91	9.91
		3	11.28	9.41
		Avg	11.21	9.48
		Bar	0.51	0.29
		T-test		0.0228321
	linoleic acid (%)	repetitions	WT-56d	Ppatg3#22-56d
		1	30.65	19.92
		2	31.95	17.31
		3	31.2	18.71
		Avg	31.27	18.6467
		Bar	0.455556	0.9
		T-test		0.00011598
	arachidic acid (%)	repetitions	WT-56d	Ppatg3#22-56d
		1	7.57	12.48
		2	7.79	10.95
		3	7.58	11.81
		Avg	7.65	11.75
		Bar	0.1	0.53
		T-test		0.000795208
	arachidonic acid (%)	repetitions	WT-56d	Ppatg3#22-56d
		1	17.63	2.52
		2	19.24	2.94
		3	18.53	2.64
		Avg	18.47	2.7
		Bar	0.56	0.16
		T-test		5.22093e-06
Figure 7A	Relative expression
	Nitrogen metabolism		WT	Ppatg3#22
	GLN Pp3c21_8940	Avg	1	2.49589
	GLN Pp3c21_8810	Avg	1	2.76559
	GLN Pp3c18_10780	Avg	1	2.04832
	GLN Pp3c18_10760	Avg	1	2.05166
	GLS Pp3c8_17940	Avg	1	3.3145
	NR Pp3c14_9410	Avg	1	3.47289
		Bar	0.0690702	0.489014
		Bar	0.125511	0.523083
		Bar	0.281667	0.862044
		Bar	0.231889	0.413284
		Bar	0.0532994	0.502341
		Bar	0.098116	0.584577
Figure 7B	Relative expression
	Senescence-associated genes		WT	Ppatg3#22
	NYE1/2 Pp3c17_23030	Avg	1	1.89044
	HXK1/GIN2 Pp3c1_5000	Avg	1	1.67628
	PPDK Pp3c5_22540	Avg	1	2.02011
	ACS10 Pp3c21_10860	Avg	1	1.97693
	GPR7 Pp3c7_3360	Avg	1	0.458982
	GPR7 Pp3c7_6560	Avg	1	0.123122
	HXK1/GIN2 Pp3c19_20120	Avg	1	0.14623
	HXK1/GIN2 Pp3c22_9450	Avg	1	0.260941
	LrgB Pp3c4_7680	Avg	1	0.194615
	GBF1 Pp3c21_5770	Avg	1	0.513878
	SID2 Pp3c9_10620	Avg	1	0.454123
	LOX3 Pp3c15_13040	Avg	1	0.315055
	SAG113 Pp3c7_5390	Avg	1	0.335799
	CHX24 Pp3c11_19850	Avg	1	0.581949
	FTSH5 Pp3c24_15420	Avg	1	0.363387
		Bar	0.0564863	0.297413
		Bar	0.0574587	0.243377
		Bar	0.0848164	0.341348
		Bar	0.0730627	0.394401
		Bar	0.111701	0.081914
		Bar	0.073464	0.0532501
		Bar	0.0725615	0.0317747
		Bar	0.092995	0.047211
		Bar	0.0665205	0.0293325
		Bar	0.0646871	0.0927333
		Bar	0.105752	0.0779237
		Bar	0.127464	0.0528033
		Bar	0.0726857	0.0543854
		Bar	0.0891309	0.0672999
		Bar	0.0708331	0.0484494
Additional file 2A	C%		WT	Ppatg3#22
	DMSO	Avg	38.59	39.1
	LNA	Avg	38.245	39.475
	ARA	Avg	40.455	39.615
	LNA+ARA	Avg	38.79	39.705
		Bar	0.25	0.24
		Bar	0.255	0.145
		Bar	0.105	0.225
		Bar	0.31	0.325
Additional file 2B	N%		WT	Ppatg3#22
	DMSO	Avg	3.195	5.285
	LNA	Avg	3.37	5.4
	ARA	Avg	3.65	5.67
	LNA+ARA	Avg	4.17	3.18
		Bar	0.025	0.045
		Bar	0.04	0.04
		Bar	0.02	0.01
		Bar	0.03	0.04
Additional file 2C	C : N ratio		WT	Ppatg3#22
	DMSO	Avg	12.0784	7.39845
	LNA	Avg	11.3494	7.31039
	ARA	Avg	11.0837	6.98672
	LNA+ARA	Avg	9.3021	12.4865
		Bar	0.0162627	0.0175837
		Bar	0.0590429	0.0272992
		Bar	0.0319657	0.0273603
		Bar	0.00741891	0.0548621
